# Supplementary material for: Molecular source attribution
Source: PLoS Comput Biol. 2022 Nov 17;18(11):e1010649. doi: 10.1371/journal.pcbi.1010649 (PMC9671344; doi:10.1371/journal.pcbi.1010649)
Supplement: S1 Text — (XML) [file pcbi.1010649.s001.xml]

<mediawiki xmlns="http://www.mediawiki.org/xml/export-0.10/" xmlns:xsi="http://www.w3.org/2001/XMLSchema-instance" xsi:schemaLocation="http://www.mediawiki.org/xml/export-0.10/ http://www.mediawiki.org/xml/export-0.10.xsd" version="0.10" xml:lang="en">
  <siteinfo>
    <sitename>PLoSWiki</sitename>
    <dbname>wiki</dbname>
    <base>http://topicpageswiki.plos.org/wiki/Main_Page</base>
    <generator>MediaWiki 1.32.1</generator>
    <case>first-letter</case>
    <namespaces>
      <namespace key="-2" case="first-letter">Media</namespace>
      <namespace key="-1" case="first-letter">Special</namespace>
      <namespace key="0" case="first-letter" />
      <namespace key="1" case="first-letter">Talk</namespace>
      <namespace key="2" case="first-letter">User</namespace>
      <namespace key="3" case="first-letter">User talk</namespace>
      <namespace key="4" case="first-letter">PLoSWiki</namespace>
      <namespace key="5" case="first-letter">PLoSWiki talk</namespace>
      <namespace key="6" case="first-letter">File</namespace>
      <namespace key="7" case="first-letter">File talk</namespace>
      <namespace key="8" case="first-letter">MediaWiki</namespace>
      <namespace key="9" case="first-letter">MediaWiki talk</namespace>
      <namespace key="10" case="first-letter">Template</namespace>
      <namespace key="11" case="first-letter">Template talk</namespace>
      <namespace key="12" case="first-letter">Help</namespace>
      <namespace key="13" case="first-letter">Help talk</namespace>
      <namespace key="14" case="first-letter">Category</namespace>
      <namespace key="15" case="first-letter">Category talk</namespace>
      <namespace key="828" case="first-letter">Module</namespace>
      <namespace key="829" case="first-letter">Module talk</namespace>
    </namespaces>
  </siteinfo>
  <page>
    <title>Molecular source attribution</title>
    <ns>0</ns>
    <id>811</id>
    <revision>
      <id>8333</id>
      <timestamp>2020-02-26T20:46:20Z</timestamp>
      <contributor>
        <username>Artpoon</username>
        <id>47</id>
      </contributor>
      <comment>Created page with "In the field of [[wp:Epidemiology|epidemiology]], '''source attribution''' refers to a category of methods with the objective of reconstructing the wp:Transmission_(medicine..."</comment>
      <model>wikitext</model>
      <format>text/x-wiki</format>
      <text xml:space="preserve" bytes="76066">In the field of [[wp:Epidemiology|epidemiology]], '''source attribution''' refers to a category of methods with the objective of reconstructing the [[wp:Transmission_(medicine)|transmission]] of an [[wp:Infection|infectious disease]] from a source population, individual or location, to subsequent hosts - ''i.e.'', "who infected whom".

Source attribution tends to be a problem of [[wp:Statistical_inference|statistical inference]], because transmission events are seldom observed directly and may have occurred in the distant past.  Thus, there is an unavoidable level of uncertainty when reconstructing transmission events from residual evidence, such as the spatial distribution of the disease.  As a result, source attribution models often employ [[wp:Bayesian_inference|Bayesian methods]] that can accommodate substantial uncertainty in model parameters.

Many infectious diseases are routinely detected or characterized through [[wp:DNA_sequencing|genetic sequencing]], which can be faster than culturing isolates in a [[wp:Public_health_laboratory|reference laboratory]] and can identify specific strains of the pathogen at substantially higher precision than laboratory assays, such as [[wp:ELISA|antibody-based assays]] or [[wp:Antibiotic_sensitivity|drug susceptibility tests]].  On the other hand, analyzing the genetic (or [[wp:Whole_genome_sequencing|whole genome]]) sequence data requires specialized computational methods to fit models of transmission.  Consequently, source attribution is a highly interdisciplinary area of [[wp:Molecular_epidemiology|molecular epidemiology]] that incorporates concepts and skills from [[wp:Mathematical_statistics|mathematical statistics]] and modeling, [[wp:Microbiology|microbiology]], [[wp:Public_health|public health]] and [[wp:Computational_biology|computational biology]].

Due to the associated [[wp:Social_stigma|stigma]] and the [[wp:Criminal_transmission_of_HIV|criminalization of transmission]] for specific infectious diseases, source attribution at the level of individuals can be a controversial use of data that was originally collected in a healthcare setting, with potentially severe legal consequences for individuals who become identified as putative sources.  In these contexts, the development and application of source attribution methods may involve trade-offs between public health responsibilities and individual rights to [[wp:Information_privacy|data privacy]].


==Microbial subtyping==

Microbial subtyping or strain typing is the use of laboratory methods to assign a microbial sample to one of potentially many predefined ''types'' or categories.
Today it is more common to use genetic or whole-genome sequencing to characterize the microbial sample at the level of its nucleotide sequence.
However, other molecular methods such as [[wp:Restriction_fragment_length_polymorphism|restriction length fragment polymorphism]] have historically played an important role in microbial subtyping before genetic sequencing became an affordable and ubiquitous laboratory technology.
Characterizing a microbial sample at a molecular level enables one to distinguish one specimen from another.

The assignment of specimens to types forms the basis of source attribution.
For example, if a host is infected by type Z, then it is more likely that the pathogen was transmitted from another host who was also diagnosed with a type Z infection than an infection of another type.
Our ability to identify a subset of potential sources from the population depends, therefore, on having a sufficient number of different types.
If host carries the same infection type, then we have no information to differentiate one potential source from another.
For this reason, sequence-based typing methods confer an advantage over other laboratory methods (such as [[wp:Serotype|serotyping]] or [[wp:Pulsed-field_gel_electrophoresis|pulsed-field gel electrophoresis]]) because there is an enormous number of potential types that can be resolved at the level of the genetic sequence, and many pathogens accumulate high levels of genetic diversity.
Encountering too many types on the population, however, makes it likely that every individual carries a unique type.
Hence, there exists an intermediate level of type resolution that confers that greatest amount of information for source attribution.
In a subsequent section, we will discuss how this limit can be overcome by employing models of evolution and phylogenetic relatedness.

=== Single and multi-locus typing ===

* which genes are the most informative?
* which locus should we sequence?
* standard targets of sequencing for different microbes
** 16S rRNA
** virus subtyping

* multi-locus sequence typing of MLST


=== Whole genome sequencing ===

Although a significant portion of genetic research still compares specific genes, the  rapid improvements in computing power and data processing has afforded the possibility of studies which compare the whole genome. [[wp:Massive parallel sequencing | Next-generation sequencing  ]] methods have provided a relatively fast and inexpensive way to obtain whole genomes from an individual sample by making many copies of the genetic info within that sample, splitting those copies into a massive number of small segments or "reads" and then analyzing those reads in parallel. Although this dramatically increases the speed at which  genetic information is read into digital information, the reassembly of all these short reads back into the original genome becomes a complicated undertaking. This is described as [[wp: De novo sequence assemblers | "de novo"]] sequence assembly. There are a number of challenges that are still relevent to the most modern whole genome sequencing technology. Errors occur throughout, with even the most accurate sequencers producing results with some uncertain bases. These are labelled to accomodate uncertainty (ie. an ambiguous G/T sequence is given the letter "K") and occur more frequently with G or C nucleotides due to their relatively strong connection. Some regions of the genome, particularly in mammals are also repetitive, making it very difficult to order and orient a small series of bases in context. Regardless of how these challenges are avoided or mitigated &lt;ref&gt;https://doi.org/10.1007/s40484-019-0166-9&lt;/ref&gt; large genomes are difficult to compute and can be expected to take multiple days or weeks to assemble..

The sequencing of smaller genomes, such as viruses bacteria is then considerably faster and less expensive, making it a much more common persuit in phylogenetic research. When looking at these quickly evolving species, it is often useful to clarify "Core" and "Accessory" parts of the genome. Core genomes represent sequences and genetic information that are present in all members of a species, while the accessory genome represents parts only seen in some members, such as changes conferring resistances to theraputic drug treatments in pathogens.

=== Phylogenetic clustering ===
Phylogenetic clustering methods begin by partitioning a collection of sequences into different ‘types’ or clusters based on their genetic similarity. This results in an end product in which members of the same cluster exhibit a greater degree of similarity to those belonging to  the general collective. Clustering at its nature is a subjective field, with no set guidelines the criterias and definitions of what constitutes a cluster often vary. This flexibility has enabled the development of numerous different clustering methods. 

Pairwise distance is an example of a popular nonparametric method. In this method, clusters are composed of pairs of sequences that fall within a threshold distance from each other. Some distance based methods rely on genetic distances - a mathematical value computed based on a measure of the evolutionary difference between two sequences for a chosen model of evolution. Currently, Tamura-Nei 1993 (TN93) and the Generalised time-reversible (GTR) models are among the most complex that can be calculated through a closed form expression. Other methods rely on a distance derived from the branch length of the sequences’ maximum likelihood tree. In this case, the branch length between two tips is termed the patristic distance and this distance represents the expected number of substitutions between the pair of sequences. 

A common criticism of distance-based methods is that clusters are constructed without regard to the existence of common ancestors that the sequences may share. As a solution, numerous subtree-based methods have also been developed. Here, clusters are defined as every sequence that belongs to a specific subtree. A subtree is a section of a phylogenetic tree that contains all the tips that have descended from a specific ancestral node. Subtree-based methods may also rely on the bootstrap support values for the tree’s internal nodes. These support values represent the confidence that the subtree descended from a node is representative of a monophyletic group. In these methods, clusters are defined as subtrees with high bootstrap support values. Bootstrap support values can be used in conjunction with both pairwise distances or branch lengths to provide additional filtering to clustering algorithms. 

In RNA virus, short generation time and high mutation rates allow for the rapid accumulation of genetic variation. This rapid evolutionary rate increases the confidence in estimating phylodynamic relationships and thus enables short sequences (around 1000 base pairs) to be used. As a result, viral phylodynamic studies have a tendency to focus on regions of the genome that impact transmission and selection such as the rapidly changing genes which code for the [[wp:Env_(gene)|envelope]] protein. However, DNA viruses and bacteria with larger genomes and slower evolution rates may require sequencing of the entire genome to achieve a similar level of phylogenetic signal. The availability of sequence data is also a factor, as surveilance databases may be abundant with well-studied genes that confer traits like treatment resistance. 

An underlying idea of phylogenetic cluster analysis that sequences that are similar are likely to be epidemiologically related, either through a recent transmission event or through a common source. Knowing this, one may be tempted to implicitly assume transmission history from the relationships in clusters. However, transmission risk is not the only factor that determines cluster membership. In fact, studies have shown that clustering is likely to associate with any variable that correlates with time since infection. As such, one should refrain from employing clustering techniques to reconstruct transmission events.

It's important to note that adding newly obtained sequence to a set of clusters can reveal entirely new clusters or bridge old clusters that were previously thought of as seperate. This becomes relevant in a data-set which is updated frequently, or one which plans to use clusters as a resource to train predictive models of future clustering. The addition of a new case to multiple clusters at once illustrates that those clusters were only viewed as seperate due to a lack of sampling and in the context of a more complete data set, they are actually one.   

* Assigning more than one sequence to a "type" by genetic similarity
* Different methods for clustering (pairwise distance, clade support)
* How to assign novel sequences to clusters?
* What genome region to sequence for cluster assignment?  (Usually envelope protein-encoding genes for viruses.)
* Clustering is not a source attribution method

=="Dutch"/Hald models and Bayesian inference==

The "Dutch model" &lt;ref name="VanPelt1999"&gt;{{Cite pmid|12631901}}&lt;/ref&gt; was originally developed to estimate the most likely source of a number of [[wp:Foodborne_illness|foodborne illnesses]] due to infection by [[wp:Salmonella|''Salmonella'']] by comparing the relative frequencies of bacterial subtypes in different commercial livestock populations (including poultry, swine and cattle) through routine surveillance programs.  For a given subtype, the expected number of human cases attributed to each source is proportional to the relative frequencies of that subtype among sources:

&lt;math&gt;\lambda_{ij}=\frac{p_{ij}}{\sum_{j}p_{ij}}n_i&lt;/math&gt;

where &lt;math&gt;p_{ij}&lt;/math&gt; is the proportion of cases in &lt;math&gt;j&lt;/math&gt;-th source population associated with subtype &lt;math&gt;i&lt;/math&gt;, and &lt;math&gt;n_i&lt;/math&gt; is the number of cases of subtype &lt;math&gt;i&lt;/math&gt; in the recipient (human) population.  For example, if the frequencies of subtype X among three potential sources was 0.8, 0.5 and 0.1, respectively, then the expected number of cases (out of a total of 100) from the second source is &lt;math&gt;0.5/(0.8+0.5+0.1)\times 100=35.7&lt;/math&gt;.  This simple formula is a [[wp:Maximum_likelihood_estimation|maximum likelihood estimator]] when the total [[wp:Force_of_infection|force of infection]] from each source into the human population is uniform, ''e.g.'', the sources have equal population sizes.

[[File:Hald-model.svg.png|thumb|320px|'''Fig 1. Summary of Hald model parameters.''' 
Arbitrary numbers are provided for observed quantities, such as the proportion of infections due to subtype 1 in source population 2 (&lt;math&gt;p_{12}&lt;/math&gt;).  The marginal effect associated with source population 2 (&lt;math&gt;a_2&lt;/math&gt;) is represented by an open rectangle (solid line); while the total size of this source population &lt;math&gt;M_2&lt;/math&gt; is observed, &lt;math&gt;a_2&lt;/math&gt; must be estimated by regression.  Similarly, the marginal effect associated with subtype 3 (&lt;math&gt;q_3&lt;/math&gt;), indicated by a rectangular shaded region) is simultaneously estimated by regression.]]
Subsequently, this model was extended by Hald and colleagues &lt;ref&gt;{{Cite pmid|17883315}}&lt;/ref&gt; to account for  variation among sources and subtypes using [[wp:Bayesian_inference|Bayesian inference]] methods.  This extension, typically referred to as the Hald model, has become a standard model in source attribution for food-borne illnesses.  The observed numbers of each subtype in the human population was assumed to be a [[wp:Poisson_regression|Poisson distributed]] outcome with a mean &lt;math&gt;\lambda_i&lt;/math&gt; for the ''i''-th subtype, after adjusting for cases related to travel and outbreaks:

&lt;math&gt;\lambda_i = \sum_i \lambda_{ij} = \sum_i  q_i M_j a_j p_{ij}&lt;/math&gt;

where &lt;math&gt;q_i&lt;/math&gt; is the [[wp:Main_effect|marginal effect]] of the ''i''-th subtype (''e.g.'', elevated infectiousness of a bacterial variant), &lt;math&gt;M_j&lt;/math&gt; is the observed total "mass" of the ''j''-th food source, &lt;math&gt;a_j&lt;/math&gt; is the marginal effect of the ''j''-th food source, and &lt;math&gt;p_{ij}&lt;/math&gt; is the same observed case proportion as the original "Dutch" model.  This model is visualized in '''Figure 1'''.

=== Bayesian inference ===

The addition of a large number of parameters to the model described by Hald and colleagues yielded a more realistic model.  However, it was too complex to solve for exact maximum likelihood estimates, in contrast to the original "Dutch" model.  Many of the parameters could not be directly measured, such as the relative transmission risk associated with a specific food source.  Consequently, Hald and colleagues adopted a [[wp:Bayesian_inference|Bayesian]] approach to estimate the model paramters.  A similar approach has also been used to reconstruct the contribution of different environmental and livestock reservoirs of the bacteria  [[wp:Campylobacter_jejuni|''Campylobacter jejuni'']] to an outbreak of food poisoning in England &lt;ref name=""&gt;{{Cite pmid|18818764}}&lt;/ref&gt;, where the migration of different subtypes among reservoirs was jointly estimated by Bayesian methods.

Although [[wp:Bayesian_inference|Bayesian inference]] is discussed extensively elsewhere, it plays an important role in computational-intensive methods of source attribution, so we provide a brief and accessible introduction to the subject in this context.  Bayesian inference stipulates that every [[wp:Parameter|parameter]] is described by a [[wp:Probability_distribution|probability distribution]] that represents our [[wp:Belief|'belief']] about its true value.  For example, we are inclined to believe that the chance of a [[wp:Coin_flipping|coin toss]] resulting in "heads" is roughly 50%.  Our belief about this chance as a parameter can be represented by a roughly [[wp:Beta_distribution|bell-shaped distribution]] centered at 0.5 over the interval 0 to 1.  This is referred to as the [[wp:Prior_probability|prior distribution]], because it reflects our belief about parameters ''prior'' to seeing the data.  

==== Prior and posterior belief ====

Hald and colleagues used [[wp:Uniform_distribution_(continuous)|uniform]] prior distributions for many of their parameters to express the prior belief that the true value fell within a [[wp:Probability_density_function|continuous range]] with specific upper and lower limits.  When this range is set to span a wide range of values, it becomes an [[wp:Prior_probability#Uninformative_priors|uninformative prior]] --- we are being intentionally vague about our prior belief.
They constrained some parameters to take the same numerical value as others.
For example, the effects of domestic and imported supplies of the same food source were linked in this matter.
This assumption expressed a strong belief that a given food source carried the same transmission risk irrespective of its origin, and simplified the model so it was more feasible to fit to the data.
Other parameters were set to a fixed [[wp:Reference_range|reference value]] to further simplify the model.

To update our belief, we need to have a model that describes the probability of different outcomes of an experiment, such as performing ten coin tosses.  For example, the probability of a series of coin tosses can be modelled by the [[wp:Binomial_distribution|binomial distribution]].  Hald and colleagues employed a [[wp:Poisson_distribution|Poisson model]] that describes the probability of &lt;math&gt;Y&lt;/math&gt; rare events that occur at a rate &lt;math&gt;\lambda&lt;/math&gt;.  As described above, the rate of cases due to a specific bacterial subtype was the sum of transmission rates across all potential sources.  The Hald model was more realistic than the "Dutch" model because it allowed transmission rates to vary between subtypes and food sources.  However, it was not feasible to directly measure these different rates --- these parameters needed to be estimated indirectly from the data.

One approach to estimate these rate parameters is to find a [[wp:Point_estimation|single combination of parameter values]] that maximizes the probability of the data for this model ([[wp:Maximum_likelihood|maximum likelihood]]).  In a complex model where substantially different parameter combinations can explain the data with similar likelihood, however, it can be more informative to summarize the parameter values supported by the data with another statistical distribution.  This [[wp:Posterior_probability|posterior distribution]] represents our updated belief about the model parameters after incorporating the information gained from collecting new data.  For example, if the coin in our experiment is not balanced, we may update our belief to relocate the distribution so it is centered over a lower or higher probability of landing 'heads'.

==== Markov chain Monte carlo ====

In practical applications of Bayesian inference, it is often not possible to compute an [[wp:Closed-form_expression|exact solution]] for the posterior distribution given the data, [[wp:Likelihood_function|likelihood function]] (model) and prior distribution.  In these cases, the next best solution is to generate a random sample of parameter values from their [[wp:Joint_probability_distribution|joint posterior distribution]].  Since we 'are' able to calculate the posterior probability for a specific set of hypothetical parameter values, we can try to sample from the posterior distribution by randomly sampling a set of parameter values &lt;math&gt;\theta&lt;/math&gt; from the prior distribution, and then calculating the posterior probability &lt;math&gt;P(\theta)&lt;/math&gt; at this point.  Next, we draw a random value &lt;math&gt;x&lt;/math&gt; from a uniform distribution from 0 to some constant &lt;math&gt;M&lt;/math&gt; that is greater than any posterior probability &lt;math&gt;P&lt;/math&gt;.  We reject &lt;math&gt;\theta&lt;/math&gt; from our sample if &lt;math&gt;x&lt;P(\theta)&lt;/math&gt;, and draw another set of parameter values from the prior distribution.  

Using this [[wp:Rejection_sampling|rejection sampling]] method, we can eventually accumulate a target number of parameter values.  This is an example of a [[wp:Monte_Carlo_method|Monte carlo method]] -- we are trying to solve a problem by repeated random sampling.  However, it is not an efficient sampling method.  For instance, there may be an enormous range of parameter values that have a low posterior probability, so most samples are rejected.  Without knowing the maximum possible posterior probability, we might also set the maximum &lt;math&gt;M&lt;/math&gt; so high that most samples are rejected.  

In the original study, Hald and colleagues fit their model to the data using [[wp:Markov_chain_Monte_carlo|Markov chain Monte carlo]] (MCMC), which is a popular extension of rejection sampling that can address these limitations.  Instead of drawing candidate parameter values from the prior distribution, the next set of values is constrained to be similar to the last parameter values that were accepted.  For this reason, MCMC sampling is less likely to reject the next set of parameters.  This "proposed" set is accepted if it has a higher posterior probability; even if it has a lower posterior probability, the MCMC method allows for some random chance of accepting it nonetheless.  The entire processes is repeated for a large number of iterations.

Imagine, for example, that a pair of blindfolded hikers linked by a rope are traversing a mountain range.  At each stage, the lead hiker climbs or walks in a random direction.  If the change in elevation is positive, then the second hiker follows.  If it is negative, then there is some random chance the second hiker will still follow; otherwise, they reel the first hiker back on the rope.  In the long run, the amount of time the hikers spend in a particular area will be proportional to the overall elevation.  Attaining this state is referred to as "[[wp:Markov_chain_Monte_Carlo#Convergence|convergence]]".  This simplified analogy serves to illustrate some inherent difficulties with MCMC.  If we do not spend enough time exploring, for example, then the location of the hikers will be more informative about where they started than about the regional [[wp:Topography|topography]].  For this reason, MCMC samples need to be run for many iterations, especially if the parameter space is enormous.  There is also no way of guaranteeing that the MCMC sample has converged; there is always the possiblity that a remote peak was never "sampled" by the hikers.  This issue can be ameliorated by running multiple MCMC samples that start in different locations in parameter space; for example, Hald and colleagues ran five replicate MCMC samples for 30,000 iterations.

==Phylogenetic methods==

A [[wp: Phylogenetic Tree|phylogenetic tree]] or phylogeny is a hypothesis about the common ancestry of species or populations.  In the context of molecular epidemiology, phylogenies are used to relate infections in different hosts and are usually reconstructed from genetic sequences of each pathogen population.  To reconstruct the phylogeny, the sequences must cover the same parts of the pathogen genome; for example, sequences that represent multiple copies of the same gene from different infections.  It is this residual similarity ([[wp:Sequence_homology|homology]]) between diverging populations that implies recent common ancestry.  A molecular phylogeny comprises "tips" or "leaves" that represent different genetic sequences that are connected by branches to a series of common ancestors that eventually converge to a "root".  The composition of the ancestral sequence at the root, the order of branching events and the relative amount of change along each branch are all quantities that must be extrapolated from the observed sequences at the tips.  

There are multiple approaches to reconstruct a phylogenetic tree from genetic sequence variation that we will only briefly describe here (see Yang and Rannala &lt;ref name="YangRannala"&gt;{{Cite pmid|22456349}}&lt;/ref&gt; for a recent review).  [[wp:Distance_matrices_in_phylogeny|Distance-based methods]] use a [[wp:Hierarchical_clustering|hierarchical clustering]] method to build up a tree based on some measure of the genetic dissimilarity between two sequences.  Most distance measures in current use adjust for the occurrence of [[wp:Saturation_(genetic)|multiple substitutions]] at the same nucleotide or amino acid of the sequence, which would cause the measure to systematically underestimate the amount of evolutionary divergence between sequences.  Some source attribution methods use a genetic distance threshold to rule out potential sources of infection for individuals whose pathogen sequences exceed a threshold distance to the sequence from another individual&lt;ref name="Ypma2011"&gt;{{Cite pmid|21733899}}&lt;/ref&gt;&lt;ref name="Walker2014"&gt;{{Cite pmid|23158499}}&lt;/ref&gt;.  Importantly, it is not possible to infer the direction of transmission from this criterion alone.

[[wp:Likelihood_function|Likelihood-based]] methods employ a model of sequence evolution to compute the probability of the observed sequence data for a given tree.  The investigator must then employ some [[wp:Heuristic_(computer_science)|heuristic algorithm]] to search the space of all possible trees to find one that maximizes this probability: the [[wp:Maximum_likelihood_estimation|maximum likelihood estimate]].  
Compared to distance-based methods, likelihood-based methods are computationally intensive but can accommodate more biological complexity such as variation in rates of evolution among sites or over time, thereby providing more accurate reconstructions of the phylogenetic tree &lt;ref name="PhyML"&gt;{{Cite pmid|14530136}}&lt;/ref&gt;.
Furthermore, likelihood-based methods can be incorporated into a Bayesian inference framework, which makes this class of methods particularly suitable for source attribution applications.

=== Inferring transmission history from the phylogeny ===

The basic premise in applying phylogenetics to source attribution is that the shape of the phylogenetic tree approximates the transmission history, which can also be represented by a tree where each split into two branches represents the transmission of an infection from one host to another.  It is generally easier to reconstruct a phylogenetic tree from genetic sequences than to reconstruct the transmission tree from other sources of information, such as [[wp:Contact_tracing|contact tracing]].  Because of the visual and conceptual similarity between phylogenetic and transmission trees, it is a common mistake to interpret the branching points (splits) of the phylogeny as representing transmission events.  In fact, the transmission event may have occurred at any point along the two branches that separate one sampled infection from the other in the virus phylogeny ('''Figure 2A''').  Thus, the transmission tree only constrains the shape of the phylogenetic tree.  There are several reasons why these trees are not [[wp:Congruence_(geometry)|congruent]], including: the time scales of transmission and pathogen evolution, incomplete sampling, pathogen evolution within hosts, and secondary infection of the same host.

[[File:Transtree.png|thumb|350px|'''Figure 2: Some challenges equating phylogeny with transmission history'''. The solid lines represent the phylogenetic relationship between infections that have been sampled from two or three different hosts.  Shaded regions correspond to the location of virus lineages in different hosts, as indicated by colour.  The transmission of a lineage from one host to another is represented by a gap between shaded regions and highlighted with a red arrow. (A) Although hosts 1 and 2 are closely related, the phylogeny does not indicate whether the infection was transmitted from host 2 to 1 (as shown), or vice versa.  The transmission event may be located anywhere along the two branches connecting the hosts. (B) An infection may have been transmitted through any number of unsampled hosts before reaching the host that was sampled.  (C) An unsampled host may be the source of infections transmitted to both hosts 1 and 2. (D) If pathogens establish a large diverse population within each host, the branches of the phylogeny may occur in a different order than the transmission history; as shown, hosts 1 and 3 are more closely related in the trasmission history, but not in the phylogeny. ]]

==== Time scales ====

First, the phylogenetic tree must be reconstructed from observed differences between infections that have been sampled from the host population --- this tree is almost never directly observed.  If there is little to no evolution has occurred among these infections (in other words, if they are genetically almost identical) then it is difficult to reconstruct the order that different lineages descended from their common ancestors.  For example, this limitation is the driving force behind the growing adoption of whole-genome sequencing for the molecular epidemiology and source attribution&lt;ref name="Walker2012"&gt;{{Cite pmid|23158499}}&lt;/ref&gt; of the bacterium [[wp:Mycobacterium_tuberculosis|tuberculosis]], which makes it possible to distinguish between infections that would otherwise be assigned to the same subtype according to the standard [[wp:Multiple_loci_VNTR_analysis|multi-locus genotyping method]]&lt;ref name="Gardy2011"&gt;{{Cite pmid|21345102}}&lt;/ref&gt; that targets only 24 [[wp:Locus_(genetics)|loci]] of the ''M. tuberculosis'' genome, which comprises roughly 4.3 million nucleotides encoding over 4,000 genes.

Even if the pathogen evolves relatively rapidly, a transmission history on a compressed time scale will make it difficult to distinguish common ancestors.  Conversely, if there has been too much evolution because we are working with a transmission tree on an extremely long time scale, then the [[wp:Homology_(biology)|genetic similarity that implies common ancestry]] will have eroded.  Even if there has been substantial evolution among the lineages, reconstructing their common ancestry is progressively more uncertain the deeper we go towards the root of the tree, away from the observed data.

==== Incomplete sampling ====

Equating the phylogenetic tree with the transmission history implicitly assumes that genetic sequences have been obtained from every infected host in the epidemic.  In practice, only a fraction of infected hosts are represented in the sequence data.  The existence of an unknown and inevitably substantial number of unsampled infected hosts is a major challenge for source attribution.  Even if the phylogenetic tree indicates that two infections are most closely related than any other sampled infection, one cannot rule out the existence of one or more unsampled hosts whom are intermediate links in the "transmission chain" separating the known hosts ('''Figure 2B''').  Similarly, an unsampled infection may have been the source population for both observed infections at the tips of the tree ('''Figure 2C''').  By itself, the phylogenetic tree does not explicitly discriminate among these alternative transmission scenarios.

==== Evolution within hosts ====

The shape of the phylogenetic tree may diverge from the underlying transmission history because of the evolution of diverse populations of the pathogen within each host.  The individual copies of the pathogen genome that are transmitted to the next host are, by definition, no longer in the source population.  The split in the phylogenetic tree represents the common ancestor that relates the transmitted lineages with the lineages that remained and persisted in the source population.  If we follow both sets of lineages back in time, the time of the transmission event is the ''most recent'' possible time that they could converge to a common ancestor.  Put another way, this event represents one extreme of a continuous range where the common ancestor is located further back in time.

The amount of time we have to follow two or more lineages back in time until we encounter a common ancestor is described by [[wp:John_Kingman|Kingman's]] [[wp:Coalescent_theory|coalescent model]].  Simply put, this amount of time should be greater as the historical size of the population gets larger because there are more potential ancestors to choose from.  Conversely the time to common ancestors should get shorter with smaller population size.  Consequently, the shape of the tree relating viruses from the same host contains information about the size and dynamics of the entire virus population comprising that infection.

The coalescence of lineages in a large, diverse pathogen population within each host represents a significant challenge for source attribution.
For example, if a host has transmitted their infection to two others, then there are three sets of lineages whose ancestry can be traced in the source population.
As a result, there is some chance that the virus phylogeny, which represents the convergence of lineages to their common ancestors, would imply a different order of transmission events if taken at face value ('''Figure 2D''').

==== Clearance and secondary infection ====

Many infections can be spontaneously cleared by the host's immune system.  If a host that has cleared a previously diagnosed infection becomes re-infected from another source, then it is possible for the same host to be represented by different infections in the phylogenetic and transmission trees, respectively.  In addition, some individuals may become multiply infected from different sources.  For example, roughly one-third of infections by [[wp:Hepacivirus_C|hepatitis C virus]] are spontaneously cleared within the first six months of infection&lt;ref&gt;{{Cite pmid|19759533}}&lt;/ref&gt;.  This previous exposure, however, does not confer immunity to re-infection by the same virus&lt;ref&gt;{{Cite pmid|16107834}}&lt;/ref&gt;.  In addition, [[wp:Coinfection|co-infection]] by multiple strains of hepatitis C virus that persist simultaneously within the same host can occur relatively frequently in some populations with a high rate of transmission, such as people who inject drugs [[wp:Needle_sharing|using shared equipment]] (ranging from 14% to 39%)&lt;ref&gt;{{Cite pmid|25782091}}&lt;/ref&gt;.  The persistence of strains from additional exposures may be missed by [[wp:Sanger_sequencing|conventional genetic sequencing]] techniques if they are present at a low frequencies within the host, necessitating the use of [[wp:DNA_sequencing#Next-generation_methods|"next-generation" sequencing]] technologies.  For these reasons, the epidemiological linkage of hepatitis C virus infections through genetic similarity may be a transient phenomenon, leading some investigators to recommend using multiple virus sequences sampled from different time points of each infection for molecular epidemiology applications&lt;ref&gt;{{Cite pmid|29253674}}&lt;/ref&gt;.

===Ancestral host-state reconstruction===

[[wp:Ancestral_reconstruction|Ancestral reconstruction]] is the application of a model of evolution to a phylogenetic tree to reconstruct [[wp:Character_evolution|character states]], ranging from nucleotide sequences to [[wp:Phenotype|phenotypes]], at the different ancestral nodes of the tree down to the root&lt;ref name="Joy2016"&gt;{{Cite pmid|27404731}}&lt;/ref&gt;.
In the context of source attribution, ancestral reconstruction interprets the location of each pathogen lineage (among different host individuals) as an evolving character state.
This is similar to applications of ancestral reconstruction in [[wp:phylogeography|Phylogeography]]&lt;ref name="Lemey2009"&gt;{{Cite pmid|2740835}}&lt;/ref&gt;, where the geographic location of an ancestral population is reconstructed from the current locations of its sampled descendants under some model of migration.

Migration models generally fall into two categories of discrete-state and continuous-state models.
Discrete-state or island migration models assume that a given lineage is in one of a finite number of locations, and that it changes location at a constant rate over time according to a [[wp:Markov_chain#Continuous-time_Markov_chain|continuous-time Markov process]], analogous to the [[wp:Substitution_model|models used for molecular evolution]].
For example, the software Phyloscanner&lt;ref name="phyloscanner"&gt;{{Cite pmid|29186559}}&lt;/ref&gt; employs ancestral reconstruction to infer the location of a transmitted pathogen lineage in one host individual or another.
Continuous-state migration models are more similar to models of [[wp:Brownian_motion|Brownian motion]] in that a lineage may occupy any point within a defined space. 
Although continuous models can more realistic than discrete migration models, they may be more challenging to fit to data.
To our knowledge, such models have not yet been used for a source attribution analysis.

===Paraphyly===

Paraphyly is a term that originates from the study of [[wp:Cladistics|cladistics]], an evolutionary approach to [[wp:Systematics|systematics]] that groups organisms on the basis of their common ancestry.  A group of infections is paraphyletic if they are related by a common ancestor that also has one or more members that are not assigned to this group.  In other words, one group is ''nested'' within an ancestral group.  For example, [[wp:Bird|birds]] are descended from a common ancestor that in turn shares a common ancestor with all [[wp:Reptile|reptiles]]; thus, birds are nested within the phylogeny of reptiles, making the latter a paraphyletic group.  Thus, paraphyly is evidence of evolutionary precedence: the ancestor of all birds was a reptile.  In the context of source attribution, paraphyly can be used as evidence that one infection preceded another.  It does not provide evidence that the infection was directly transmitted from one individual to another, in part because of [[Source_attribution#Incomplete sampling|incomplete sampling]].  

The application of paraphyly for source attribution requires that the phylogenetic tree relates multiple copies of the pathogen from both the putative source and recipient hosts.  To elaborate, phylogenetic trees relating different infections are often reconstructed from population-based sequences (direct sequencing of the PCR amplification product), where each sequence represents the consensus of the individual pathogen genomes sampled from the infected host.  If copies of the pathogen genome are sequenced individually by [[wp:Dilution_cloning|limiting dilution protocols]] or [[wp:Massive_parallel_sequencing|next-generation sequencing]], then one can reconstruct a tree that represents the [[wp:Genealogy|genealogy]] of individual pathogen lineages, rather than the phylogeny of pathogen populations.

If sequences from host A form a [[wp:Monophyly|monophyletic clade]] (in which members comprise the complete set of descendants from a common ancestor) that is nested a paraphyletic clade of sequences from host B, then the tree is consistent with the direction of transmission having originated from host A&lt;ref&gt;{{Cite pmid|26903617}}&lt;/ref&gt;.  Directionality does not imply that host A directly transmitted their infection to host B, because the pathogen may have been transmitted through an unknown number of intermediate unsampled hosts before establishing an infection in host B.

==== Node support ====
The statistical confidence in directionality of transmission from a given tree is usually quantified by the support value associated with the node that is ancestral to the nested monophyletic clade.  The support of node ''X'' is the estimated probability that if we repeated the phylogenetic reconstrution on an equivalent data set, the new  tree would contain exactly the same clade comprising exclusively of all descendants of node ''X'' in the original tree.  In other words, it quantifies the reproducibility of that node given the data.  It should not be interpreted as the probability that the clade below node ''X'' appears in the "true" tree&lt;ref name="Lemoine2018"&gt;{{Cite pmid|29670290}}&lt;/ref&gt;.  There are generally three approaches to estimating node support:

1. ''Bootstrapping.''  [[wp:Joseph_Felsenstein|Felsenstein]] adapted the concept of [[wp:Bootstrapping_(statistics)|nonparametric bootstrapping]] to the problem of phylogenetic reconstruction by maximum likelihood&lt;ref name="Felsenstein1985"&gt;{{Cite pmid|28561359}}&lt;/ref&gt;.  Bootstrapping provides a way to characterize the [[wp:Sampling_error|sampling variation]] associated with the data without having to collect additional, equivalent samples.  To start, one generates a new data set by sampling an equivalent number of nucleotide or amino acid positions [[wp:Simple_random_sample|at random with replacement]] from the [[wp:Multiple_sequence_alignment|multiple sequence alignment]] - this new data set is referred to as a "bootstrap sample".  A tree is reconstructed from the bootstrap sample using the same method as the original tree.  Since we are sampling sets of homologous characters (columns) from the alignment, the information on the evolutionary history contained at that position is intact.  We record the presence or absence of clades from the original tree in the new tree, and then repeat the entire process until a target number of replicate trees have been processed.  The frequency at which a given clade is observed in the bootstrap sample of trees quantifies the reproducibility of that node in the original tree.  

Bootstrapping is a time-consuming process that scales linearly with the number of replicates, since every bootstrap sample is processed by the same method as the original tree, and post-processing steps are required to enumerate clades.  The precision of estimating the node support values increases with the number of bootstrap replicates.  For instance, it is not possible to obtain a node support of 99% if fewer than 100 bootstrap samples have been processed.  

2. ''Bayesian sampling.''  Instead of using bootstrapping to resample the data, one can quantify node support by examining the uncertainty in reconstructing the phylogeny from the given data.  Bayesian sampling methods such as Markov chain Monte Carlo (see [[Source_attribution#Markov_chain_Monte_Carlo|Hald model]]) are designed to generate a random sample of parameters from the posterior distribution given the model and data.  In this case, the tree is a collection of parameters.  A Bayesian estimate of node support can be extracted from this sample of trees by counting the number of trees in which the monophyletic clade that descends from that specific node appears &lt;ref name="Larget1999"&gt;Larget B, Simon DL. Markov chain Monte Carlo algorithms for the Bayesian analysis of phylogenetic trees. Molecular Biology and Evolution. 1999 Jun 1;16(6):750-9.&lt;/ref&gt;.  Bayesian sampling is computationally demanding because the space of all possible trees is enormous, making convergence difficult or not feasible to attain for large data sets&lt;ref name="Whidden2015"&gt;{{Cite pmid|25631175}}&lt;/ref&gt;.  

3. ''Approximate likelihood-ratio testing.''  Unlike Bayesian sampling, this method is performed on a single estimate of the tree based on maximum [[wp:Maximum_likelihood_estimation|likelihood]], where the likelihood is the probability of the observed data given the tree and model of evolution.  The [[wp:Likelihood-ratio_test|likelihood ratio test]] (LRT) is a method for selecting between two models or hypotheses, where the ratio of their likelihoods is a test statistic that is mapped to a null distribution to assess statistical significance.  In this application, the alternative hypothesis is that a branch in the reconstructed tree has a length of zero, which would imply that the descendant clade cannot be distinguished from its background&lt;ref name="Anisimova2006"&gt;{{Cite pmid|16785212}}&lt;/ref&gt;.  This makes the LRT a localized analysis: it evaluates the support of a node when the rest of the tree is assumed to be true.  On the other hand, this narrow scope makes the approximate LRT method computationally efficient in comparison to Bayesian sampling and bootstrap sampling.

==== Background sequences ====

The interpretation of monophyletic and paraphyletic clades is contingent on whether a sufficient number of infections have been sampled from the host population.  Sequences from one host can only become paraphyletic relative to sequences from a second host if the tree contains additional sequences from at least one other host in the population.  As noted above, there may be unsampled host individuals in a "transmission chain" connecting the putative source to the recipient host ('''Figure 1B''').  The incorporation of background sequences from additional hosts in the population is similar to the problem of rooting a phylogeny using an [[wp:Outgroup_(cladistics)|outgroup]], where the root represents the earliest point in time in the tree.  The location of this "root" in the section of the tree relating the sequences from the two hosts determines which host is interpreted to be the potential source.  

There are no formal guidelines for selecting background sequences.  Typically, one incorporates sequences that were collected in the same geographic region as the two hosts under investigation.  These local sequences are sometimes augmented with additional sequences that are retrieved from public databases based on their genetic similarity (''e.g.'', [[wp:BLAST_(biotechnology)|BLAST]]), which were not necessarily collected from the same region.  Generally, the background data comprise consensus (bulk) sequences where each host is represented by a single sequence, unlike the putative source and recipient hosts from whom multiple clonal sequences have been sampled.  Because clonal sequencing is more labor-intensive, such data are usually not available to use as background sequences.  The incorporation of different types of sequences (clonal and bulk) into the same phylogeny may bias the interpretation of results, because it is not possible for sequences to be nested within the consensus sequence from a single background host.

===Phylodynamic methods===
{{See also|Viral_phylodynamics|Bacterial_phylodynamics}}

Phylodynamics is a subdiscipline of molecular epidemiology and phylogenetics that concerns the reconstruction of epidemiological processes, such as the rapid expansion of an [[wp:Epidemic|epidemic]] or the emergence of [[wp:Herd_immunity|herd immunity]] in the host population, from the shape of the phylogenetic tree relating infections sampled from the population&lt;ref&gt;{{Cite pmid|23555203}}&lt;/ref&gt;.  More generally, phylodynamics uses tree shape as the primary data source to parameterize models representing the biological processes that influenced the evolutionary relationships among the observed infections.  This should not be confused with fitting models of evolution (such as a [[wp:Models_of_DNA_evolution|nucleotide substitution model]] or [[wp:Molecular_clock|molecular clock]] model) to reconstruct the shape of the tree from the observed characteristics of related populations (infections), which originates from the field of [[wp:Phylogenetics|phylogenetics]].  

[[File:Bayesian.png|thumb|400px|'''Fig 3. Components of a phylodynamic source attribution analysis.'''  This diagram summarizes the structure of a phylodynamic analysis as a [[wp:Bayesian network|hierarchical Bayesian model]].  Rectangular nodes represent data sources (sequence alignment, sample collection times), and nodes with rounded corners represent parameter estimates (fitted models) that can in turn be used as data inputs for a subsequent model.  Each arrow represents a model inference step that generates samples from the posterior distribution defined by the data and the model.  The model associated with each step is represented by a circular node; each model comprises a number of [[wp:Prior_probability|prior beliefs]].  This schematic displays multiple model nodes to emphasize the existence of other models with different assumptions and prior beliefs that are not necessarily evaluated on the data.]]
In the context of source attribution, phylodynamic methods predominantly use [[Source_attribution#Bayesian_inference|Bayesian inference]] to sample transmission trees from the posterior distribution, where the transmission tree is an explicit model of "who infected whom".  Because this tree cannot be directly observed, phylodynamic methods for source attribution attempt to reconstruct the transmission tree from its residual effect on the shape of the phylogenetic tree.  Although there are established methods for reconstructing phylogenetic trees from the genetic divergence among pathogen populations sampled from different host individuals, there are several reasons why the phylogeny may be a poor approximation of the transmission tree ('''Figure 2''').  Phylodynamic methods attempt to reconcile the discordance between the phylogeny and the transmission tree by modeling one or more of the processes responsible for this discordance, and fitting these models to the data ('''Figure 3''').  

==== Phylogenetic uncertainty ====

Phylodynamic methods may require the simplifying assumption that the phylogenetic tree reconstructed from the data is the "true" tree - that is, an accurate representation of the common ancestry relating the sampled infections.  For instance, some phylodynamic methods take a single [[wp:Molecular_clock|time-scaled phylogeny]] as a required input.  On the other hand, if the phylogeny is handled as an uncertain estimate derived from the data (including the sequence alignment), then the phylodynamic analysis becomes a [[wp:Bayesian_network|hierarchical model]] in which the problem of phylogenetic reconstruction is nested within the problem of estimating the other model parameters that are [[wp:Conditional_probability|conditional]] on the phylogeny ('''Figure 3''').  Sampling both the phylogeny and the transmission tree from their joint posterior distribution should confer more accurate parameter estimates, but the greatly expanded model space also makes [[wp:Markov_chain_Monte_Carlo#Convergence|convergence]] more challenging attain.  Such hierarchical methods are often implemented in the software package [https://www.beast2.org/ BEAST2]&lt;ref name="BEAST2"&gt;{{Cite pmid|24722319}}&lt;/ref&gt; (Bayesian Evolutionary Analysis by Sampling Trees), which provides generic routines for Markov chain Monte Carlo sampling from tree space, and calculating the likelihood of a time-scaled phylogenetic tree given sequence data and sample collection dates.

The limits to reconstructing an accurate phylogeny from a sequence alignment is not the only source of phylogenetic uncertainty.  Although alignments are often treated as observed data known without ambiguity, the process of aligning sequences is also uncertain and can become more difficult with the rapid accumulation of sequence [[wp:Indel|insertions and deletions]] among diverging pathogen lineages.  While there are Bayesian methods that address uncertainty in alignment by joint sampling of the alignment along with the phylogeny&lt;ref name="Redelings2005"&gt;{{Cite pmid|16012107}}&lt;/ref&gt;, this approach is computationally complex and is seldom used in the context of source attribution.  Furthermore, sequences are themselves uncertain estimates of the genetic composition of individual pathogens or infecting populations, and [[wp:DNA_sequencing#Next-generation_methods|next-generation sequencing]] technologies tend to have substantially higher error rates than conventional [[wp:Sanger_sequencing|Sanger sequencing]]&lt;ref name="vanDijk2018"&gt;{{Cite pmid|29941292}}&lt;/ref&gt;, and analysis pipelines must be carefully validated to reduce the effects of sample cross-contamination and adapter contamination.

==== Demographic and transmission models ====

Some phylodynamic methods make the simplifying assumption that every infection in the epidemic is represented by at least one genetic sequence in the data set&lt;ref name="Ypma2013"&gt;{{Cite pmid|24037268}}&lt;/ref&gt;&lt;ref name="Didelot2014"&gt;{{Cite pmid|24714079}}&lt;/ref&gt;&lt;ref name="Worby2016"&gt;{{Cite pmid|27042253}}&lt;/ref&gt; (complete sampling).  Although complete sampling may be feasible in circumstances such as an outbreak of disease transmission among farms in a defined geographic region&lt;ref name="Cottam2008"&gt;{{Cite pmid|18230598}}&lt;/ref&gt;, it is generally not possible to rule out unsampled sources in other contexts.  This is especially true for infectious diseases that are stigmatized and/or associated with marginalized populations&lt;ref name="Weiss2006"&gt;{{Cite pmid|17130065}}&lt;/ref&gt;, that have a long asymptomatic period&lt;ref&gt;{{Cite pmid|1}}&lt;/ref&gt;, or in the context of a generalized epidemic where disease prevalence may substantially exceed the local capacity for sample collection and genetic sequencing.

Several methods attempt to address the presence of unsampled hosts by modeling the growth of the epidemic over time, which predicts the total number of infected hosts at any given time.  Put another way, the probability that an infection was transmitted from an unsampled source is determined in part by the total size of the infected population at the time of transmission.  These models of epidemic growth are sometimes referred to as demographic models because some are derived from [[wp:Population_dynamics|population growth models]] such as the exponential and logistic growth models.  Alternatively, the number of infections can be modeled by a [[wp:Compartmental_models_in_epidemiology|compartmental model]] that describes the rate that individual hosts switch from susceptible to infected states, and can be extended to incorporate additional states such as [[wp:Immune_response|recovery from infection]] or [[wp:Infection#Classification|different stages of infection]]&lt;ref name="VolzFrost"&gt;{{Cite pmid|24367249}}&lt;/ref&gt;&lt;ref name="Didelot2014"&gt;{{Cite pmid|24714079}}&lt;/ref&gt;.  An important distinction between population growth and compartmental models is that the number of uninfected susceptible hosts is tracked explicitly in the latter.

A phylodynamic analysis attempts to parameterize the growth model from the phylogeny, which is either used as a direct proxy of the transmission tree, or interpreted through a population genetic model to account for diversity within hosts ('''Figure 3''').  Bayesian methods make it feasible to supplement this task with other data sources, such as the reported case incidence and/or prevalence over time&lt;ref name="Magiorkinis2013"&gt;{{Cite pmid|23382662}}&lt;/ref&gt;.  The transmission process can be mapped to the size of the infected population using either [[wp:Coalescent_theory|coalescent]] or a forward-time model such as [[wp:Birth–death_process|birth-death]] or [[wp:Branching_process|branching processes]].  A coalescent model predicts the amount of time one would need to trace a random sample of infections back in time to reach their common ancestor&lt;ref name="Kingman1982"&gt;https://www.sciencedirect.com/science/article/pii/0304414982900114&lt;/ref&gt;.  The amount of time between the sampled infections and their common ancestor increases with the size of the infected population, just as one is less likely to share a great-grandparent in common with a stranger in a large city than in a small, remote village.  Although the coalescent model was originally formulated to describe the ancestry of individuals within a single population, it was recently extended to compartmental models of the spread of infection&lt;ref name="Volz2012"&gt;{{Cite pmid|22042576}}&lt;/ref&gt;.

Birth-death models describe the proliferation of infections forward in time, where a "birth" event represents the transmission of an infection to an uninfected susceptible host, and a "death" event can represent either the diagnosis and treatment of an infection, or its spontaneous clearance by the host&lt;ref name="Stadler2009"&gt;{{Cite pmid|19631666}}&lt;/ref&gt;.  This class of models was originally formulated to describe the proliferation of species through speciation and extinction &lt;ref name="Nee1994"&gt;{{Cite pmid|7938201}}&lt;/ref&gt;.  Similarly, branching processes model the growth of an epidemic forward in time where the number of transmissions from each infected host ("offspring") is described by a [[wp:Probability_distribution#Discrete_probability_distribution|discrete probability distribution]] over non-negative integers, such as the [[wp:Negative_binomial_distribution|negative binomial distribution]]&lt;ref name="Didelot2017"&gt;{{Cite pmid|28100788}}&lt;/ref&gt;.  Branching process models tend to use the simplifying assumption that this offspring distribution remains constant over time, making this class of models more appropriate for the initial stage of an epidemic where most of the population is uninfected.

==== Within-host diversity ====

As noted above, the diversification of pathogen populations within each host results in a discordance between the shapes of the pathogen phylogeny and the transmission tree.  Phylodynamic methods that treat the phylogeny as equivalent to the transmission tree assume implicitly that the population within each host is small enough to be approximated by a single lineage&lt;ref name="Cottam2008"&gt;&lt;/ref&gt;&lt;ref name="Volz2013"&gt;&lt;/ref&gt;&lt;ref name="Jombart2014"&gt;{{Cite pmid|24465202}}&lt;/ref&gt;.  If the within-host population is diverse, then a transmission event will tend to underestimate the time since two lineages split from their common ancestor ('''Figure 2A'''); this phenomenon is analogous to the [[wp:Incomplete_lineage_sorting|incomplete lineage sorting]] affecting gene trees relative to the species tree&lt;ref name="Maddison2006"&gt;{{Cite pmid|16507521}}&lt;/ref&gt;.  The resulting discordance between the phylogenetic and transmission trees makes it more difficult to reconstruct the latter from the observed data.  Moreover, the effect of within-host diversity becomes even greater if there are incomplete [[wp:Founder_effect|transmission bottlenecks]] &amp;mdash; where a new infection is established by more than one lineage transmitted from the source population &amp;mdash; because the common ancestor of pathogen lineages may be located in previous hosts further back in time&lt;ref name="deMaio2017"&gt;{{Cite pmid|27681228}}&lt;/ref&gt;.

Accounting for within-host evolution requires a population genetic model that describes the common ancestry of lineages in a population.  The [[wp:Coalescent_theory|coalescent model]] is a common choice for this task.  This requires making assumptions about how the pathogen population within a host varies in size over time, since the coalescent rate (''i.e.'', the rate that lineages converge to common ancestors going back in time) is inversely proportional to population size.  It is conceivable that a within-host growth model could be parameterized from  longitudinal measures of sequence variation or [[wp:Viral_load|viral load]]; however, this approach is seldom used in the literature.  We note that the coalescent model appears twice in our summary of phylodynamic methods to represent processes at different levels &amp;mdash; the transmission of infection among hosts, and the diversification of pathogens within a host.  This parallel has been explored by phylodynamic studies using the structured coalescent, where the population comprises two or more subpopulations ([[wp:Deme_(biology)|demes]]) &lt;ref name="deMaio2017"&gt;&lt;/ref&gt;.  Each deme represents an infected host individual.  Due to limited migration of pathogen lineages between demes, two pathogen lineages sampled at random are more likely to share a recent common ancestor if they belong to the same deme.  One of the limitations of this model is that the size of the transmission bottleneck (number of lineages traced back to the source deme) is a random outcome, making it difficult to assert that bottlenecks tend to limit the transmitted viruses to a single variant that starts the next infection.

==Controversies==

Source attribution is an inherently controversial application of molecular epidemiology because it identifies a specific population or individual as being responsible for the onward transmission of an infectious disease.  Because source attribution increasingly requires the specialized and computationally-intensive analysis of complex data, the underlying model assumptions and level of uncertainty in these analyses are often not accessible to knowledge users and stakeholders, including legal professionals and community advocates.

===Molecular forensics and HIV-1 transmission===

{{See also|wp:Criminal_transmission_of_HIV|wp:Criminal_transmission_of_HIV_in_the_United_States}}

Outside of a public health context, the concept of source attribution has significant legal and ethical implications for people living with HIV to potentially become prosecuted for transmitting their infection to another person.  The transmission of HIV-1 without disclosing one's infection status is a criminally prosecutable offense in many countries&lt;ref&gt;http://www.hivjustice.net/site/countries/&lt;/ref&gt;.  Source attribution methods have been utilized as forensic evidence in such criminal cases.  

====Forensic applications of phylogenetic clustering====

One of the earliest and well-known examples of an HIV-1 transmission case was the investigation of the so-called [[wp:Kimberly_Bergalis|"Florida dentist"]], where an HIV-positive dentist was accused of transmitting his infection to a patient.  Although phylogenetic clustering was applied to these data to demonstrate that HIV-1 particles sampled from the dentist were genetically similar to those sampled from the patient&lt;ref&gt;{{Cite pmid|1589796}}&lt;/ref&gt;, clustering is not itself a source attribution method.  Clustering methods can only provide evidence that infections are unlikely to be epidemiologically linked because they are too dissimilar relative to other infections in the population &lt;ref&gt;{{Cite pmid|17661846}}&lt;/ref&gt;.  For example, similar phylogenetic methods were used in a subsequent case to demonstrate that the HIV-1 sequence obtained from the patient was far more similar to the sequence from their sexual partner than the sequence from the dentist &lt;ref&gt;{{Cite pmid|7978698}}&lt;/ref&gt;. 

Clustering provides no information on the directionality of transmission (''e.g.'', whether the infection was transmitted from individual A to individual B, or from B to A; '''Figure 2'''), nor can it rule out the possibility that one or more other unknown persons (from whom no virus sequences have been obtained) were involved in the transmission history.  Despite these known limitations of clustering, statements on the genetic similarity of infections continue to appear in court cases&lt;ref&gt;[http://www.yukoncourts.ca/judgements/territorial/2007/r_v_ngeruka_2015_yktc_10.pdf R. v. Ngeruka, 2015 YKTC 10]&lt;/ref&gt;.  On the other hand, clusters potentially identify groups of individuals exposed to higher rates of transmission.  Consequently, public health applications of clustering that can prevent the onward transmission of HIV-1 are hampered by concerns among people living with HIV that this information might also expose them to criminal prosecution for transmission&lt;ref&gt;{{Cite pmid|29291190}}&lt;/ref&gt;&lt;ref&gt;https://doi.org/10.1080/09581596.2019.1582755&lt;/ref&gt;.

==== Forensic applications of paraphyly methods ====

[[File:Metzker.png|thumb|300px|'''Fig 4. Reproduction of phylogenetic tree from Metzker study.'''  This unrooted tree was reconstructed by maximum likelihood from published HIV-1 RT sequences from Metzker ''et al.''&lt;ref name="Metzker2002"&gt;{{Cite pmid|12388776}}&lt;/ref&gt; and supplemented with additional sequences from Genbank.  Tips representing sequences are coloured by source (see legend), and branches are coloured by bootstrap support (darker 
shades indicate higher support).  The branch (labelled '*') separating sequences from both patients P and V from the "background" sequences, including the original LA (Louisiana) control sequences from the study, had a support of 95%.  The branch (labelled '**') cited by the study as evidence that sequences from patient V were nested within a paraphyletic group of sequences from patient P had a support of 100%.]]
[[Source_attribution#Paraphyly|Source attribution methods based on paraphyly]] have been used in the prosecution of individuals for HIV-1 transmission.  One of the earliest examples was published in 2002, where a physician was accused of intentionally injecting blood from one patient (''P'') who was HIV-1 positive into another patient (''V'') who had previous been in a relationship with the physician&lt;ref name="Metzker2002"&gt;&lt;/ref&gt;.  This study used maximum likelihood methods to reconstruct a phylogenetic tree relating HIV-1 sequences from both patients.  Paraphyly of sequences from ''P'' implying either direct or indirect transmission to ''V'' was reported for the phylogeny reconstructed from RT sequences ('''Figure 4''').  However, a second tree reconstructed from the more diverse HIV-1 envelope (''env'') sequences from the same group was inconclusive on the direction of transmission - only that the ''env'' sequences from patients ''P'' and ''V'' clustered respectively into two monophyletic groups that were jointly distinct from the background.

The use of paraphyly for source attribution was stimulated with the onset of [[wp:DNA_sequencing#Next-generation_methods|next-generation sequencing]], which made it more cost-effective to rapidly sequence large numbers of individual viruses from multiple host individuals.  More recent work&lt;ref name="RomeroSeverson2016"&gt;{{Cite pmid|26903617}}&lt;/ref&gt; has also developed a formalized framework for interpreting the distribution of sequences in the phylogeny as being consistent with a direction of transmission.  Several studies have since applied this framework to re-analyze or develop forensic evidence for HIV transmission cases in Serbia&lt;ref name="Siljic2017"&gt;{{Cite pmid|28024238}}&lt;/ref&gt;, Taiwan&lt;ref name="Li2020"&gt;https://www.sciencedirect.com/science/article/pii/S1684118220300025&lt;/ref&gt;, China&lt;ref name="Wu2019"&gt;{{Cite pmid|31253127}}&lt;/ref&gt; and Portugal&lt;ref name="Romero-Severson2017"&gt;{{Cite pmid|28912340}}&lt;/ref&gt;.
The growing number of such studies has led to controversy on the ethical and legal implications of this type of phylogenetic analysis for HIV-1&lt;ref name="Taylor2020"&gt;https://academic.oup.com/cid/advance-article-abstract/doi/10.1093/cid/ciz1248/5699874&lt;/ref&gt;.

The accuracy of classifying a group of sequences in a phylogeny into monophyletic or paraphyletic groups is highly contingent on the accuracy of tree reconstruction.
As described above (see [[Source_attribution#Paraphyly|Paraphyly]]), our statistical confidence of a specific clade in the tree is quantified by the estimated probability that the same clade would be obtained if the tree reconstruction was repeated on an equivalent data set.
This support value is not the probability that the clade appears in the "true" tree because this quantity is conditional on the data at hand - however, it is often misinterpreted this way&lt;ref name="BerryGascuel"&gt;https://academic.oup.com/mbe/article/13/7/999/1047688&lt;/ref&gt;.
If the branch separating a nested monophyletic clade of sequences from host A from the paraphyletic group of sequences from host B has a low support value, then the conventional procedure would be to remove that branch from the tree.
This would have the result of collapsing the monophyletic and paraphyletic clades so that the tree is inconclusive about either direction of transmission.
However, this procedure has not been consistently used in source attribution investigations. 
For example, the trees displayed in the 2020 study in Taiwan&lt;ref name="Li2020"&gt;&lt;/ref&gt; do not support transmission from the defendent to the plaintiff when branches with low support (&lt;80%) are collapsed.
Moreover, the result can vary with the region of the virus genome targeted for sequencing&lt;ref name="Todesco2019"&gt;{{Cite pmid|30585843}}&lt;/ref&gt;.

The use of paraphyly to infer the direction of transmission was recently evaluated on a prospective cohort of HIV serodiscordant couples (where one partner was HIV positive at the start of the study)&lt;ref name="Rose2019"&gt;{{Cite pmid|30590741}}&lt;/ref&gt;.
Applying the paraphyly method to next-generation sequence data generated from samples obtained from 33 pairs where the HIV negative partner became infected over the course of the study, the authors found that the direction of transmission was incorrectly reconstructed in about 13% to 21% of cases, depending on which sequences were analyzed.
However, a follow-up study involving many of the same authors&lt;ref name="Zhang2020"&gt;{{Cite pmid|31922537}}&lt;/ref&gt; used a more comprehensive sequencing method to cover the full virus genome in depth from all host individuals, lowering the percentage of misclassified cases to 3.1%.

==== Forensic applications of phylodynamics ====

A common feature of both clustering and paraphyly methods is that neither approach explicitly tests the hypothesis that an infection was directly transmitted from a specific source population or individual to the recipient.
Phylodynamic methods attempt to overcome the discordance between the pathogen phylogeny and the underlying transmission history by modeling the processes that contribute to this discordance, such as the evolution of pathogen populations within each host.
The development of phylodynamic methods for source attribution has been a rapidly expanding area, with a large number of published studies and associated software released since 2014 (see [[Source_attribution#Software|Software]]).
Because these methods have tended to be applied to other infectious diseases including influenza A virus &lt;ref name="Jombart2010"&gt;&lt;/ref&gt;, foot-and-mouth disease virus&lt;ref name="Morelli2012"&gt;{{Cite pmid|23166481}}&lt;/ref&gt; and ''Mycobacterium tuberculosis''&lt;ref name="Didelot2014"&gt;&lt;/ref&gt;, they have so far avoided the ethical issues of stigma and criminalization associated with HIV-1.
However, applications of phylodynamic source attribution to HIV-1 have begun to appear in the literature&lt;ref name="Mak2020"&gt;https://doi.org/10.3390/microorganisms8020196&lt;/ref&gt;.
In this early study, the investigators attempted to use a phylodynamic method to reconstruct transmission events among patients receiving treatment at their clinic from HIV-1 sequence data.
Although the method used in their study (TransPhylo&lt;ref name="Didelot2017"&gt;&lt;/ref&gt;) attempts, by default, to estimate the proportion of infections that are unsampled, the investigators fixed this proportion to 1%.
By so doing, their analysis carried the unrealistic assumption that nearly every person living with HIV-1 in their regional epidemic (comprising at least 1,800 people) was represented in their data set of 139 sequences.

===2010 cholera outbreak in Haiti===

In the aftermath of [[wp:2010_Haiti_earthquake|a magnitude 7.0 earthquake]] that struck Haiti in 2010, there was a large-scale outbreak of [[wp:Cholera|cholera]], a gastrointestinal infection caused by the bacterium [[wp:Vibrio_cholerae|''Vibrio cholerae'']].
Nearly 800,000 Haitians became infected and nearly 10,000 died in one of the most significant outbreaks of cholera in modern history.
Initial microbial subtyping using [[wp:Pulsed-field_gel_electrophoresis|pulsed-field gel electrophoresis]] indicated that the outbreak was most genetically similar to cholera strains sampled in South Asia&lt;ref name="CDCcholera"&gt;https://www.cdc.gov/media/pressrel/2010/r101101.html&lt;/ref&gt;.
In order to more comprehensively map the plausible source of infection, cholera strains from Southern Asia and South America were compared to the strains sampled from the Haitian outbreak. 
Whole genome sequences taken from cases in Haiti shared more sites in common with the sequences taken from South Asia (''i.e.'', Nepal and Bangladesh) than those in geographic areas more immediate to Haiti&lt;ref name="2010cholera"&gt;{{Cite pmid|24699938}}&lt;/ref&gt;. 
Direct comparisons were also made between the cholera strains taken from three Napalese soldiers and three Haitian locals, which were nearly identical in genome sequence&lt;ref&gt;MISSING&lt;/ref&gt;. 
Based on the evidence gathered by phylogenetic source attribution studies, the role of Nepalese soldiers who were part of the United Nations Stabilization Mission to Haiti (MINUSTAH) in this outbreak was officially recognized by the United Nations in 2016&lt;ref name="2016nytUN"&gt;{{Cite news|last=Katz |first=Jonathan |date=August 17, 2016 |title=U.N. Admits Role in Cholera Epidemic in Haiti |url=https://www.nytimes.com/2016/08/18/world/americas/united-nations-haiti-cholera.html |work=New York Times |location= |access-date=February 3, 2020 |}}&lt;/ref&gt;.

==Software==

{| class="wikitable sortable"
|-
! Name !! Ref !! Method !! Input !! [[wp:Software_license|Software License]]
|-
| [http://www.repidemicsconsortium.org/outbreaker2/ outbreaker2] || &lt;ref name="Campbell2018"&gt;https://europepmc.org/article/PMC/6196407&lt;/ref&gt; || Phylodynamic, Bayesian || Sampling dates, contacts, genetic sequences || [https://github.com/reconhub/outbreaker2/blob/master/CONDUCT.md Contributor Code of Conduct]
|-
| [https://bitbucket.org/nicofmay/scotti/src/master/ SCOTTI] ||  ||BASTA MCMC||Sampling dates, genetic sequences|| [https://www.gnu.org/licenses/gpl-3.0.en.html GNU General Public License v3.0]
|-
| [https://www.rdocumentation.org/packages/adegenet/versions/2.0.1/topics/seqTrack seqTrack] || &lt;ref name="a"&gt;a&lt;/ref&gt; || Maximum-likelihood, optimum branching || Collection dates, genetic distances || [https://www.gnu.org/licenses/gpl-3.0.en.html GNU General Public License v3.0]
|-
| [https://cran.r-project.org/web/packages/sourceR/index.html sourceR] || &lt;ref name="sourceR"&gt;https://www.ncbi.nlm.nih.gov/pmc/articles/PMC5473572/&lt;/ref&gt; ||Bayesian MCMC||Sampling dates, sampling locations, genetic sequences  || [https://www.gnu.org/licenses/gpl-3.0.en.html GNU General Public License v3.0]
|-
| [https://github.com/xavierdidelot/TransPhylo TransPhylo] ||  ||Bayesian MCMC||Sampling dates, genetic sequences|| [https://www.gnu.org/licenses/old-licenses/gpl-2.0.en.html GNU General Public License v2.0]
|-
| [https://github.com/BDI-pathogens/phyloscanner PhyloScanner] ||  ||Maximum-likelihood, maximum-parsimony ||Genetic sequences, phylogeny|| [https://www.gnu.org/licenses/gpl-3.0.en.html GNU General Public License v3.0]
|-
| [https://github.com/skumsp/QUENTIN QUENTIN] ||  ||Bayesian MCMC||Genetic sequences||  [https://www.gnu.org/licenses/gpl-3.0.en.html GNU General Public License v3.0]
|-
| [https://github.com/alvinxhan/Phydelity Phydelity] ||  ||Patristic distance||Phylogeny|| [https://www.gnu.org/licenses/gpl-3.0.en.html GNU General Public License v3.0]
|-
| [https://github.com/kingaa/genpomp/ genPomp] || ||Bayesian SMC||Sampling dates, genetic sequences||[https://www.gnu.org/licenses/gpl-3.0.en.html GNU General Public License v3.0]
|-
| [https://bitbucket.org/nicofmay/badtrip/src/master/ BadTrIP] ||  ||Bayesian MCMC|| Sampling dates, genetic sequences, host infectious interval || [https://www.gnu.org/licenses/gpl-3.0.en.html GNU General Public License v3.0]
|-
| [https://cran.r-project.org/web/packages/phybreak/vignettes/phybreak_intro.html phybreak] ||  ||Bayesian MCMC||Sampling dates, genetic sequences|| [https://www.gnu.org/licenses/gpl-3.0.en.html GNU General Public License v3.0]
|-
| [https://github.com/xavierdidelot/TransPairs TransPairs] ||  ||Maximum-likelihood, optimum branching||Phylogeny|| [https://www.gnu.org/licenses/gpl-3.0.en.html GNU General Public License v3.0]
|}

==References==
&lt;references/&gt;</text>
      <sha1>gyj3j6j2xkm32dxke2wigejig74ww8j</sha1>
    </revision>
    <revision>
      <id>8334</id>
      <parentid>8333</parentid>
      <timestamp>2020-02-26T20:49:35Z</timestamp>
      <contributor>
        <username>Artpoon</username>
        <id>47</id>
      </contributor>
      <minor/>
      <comment>/* "Dutch"/Hald models and Bayesian inference */</comment>
      <model>wikitext</model>
      <format>text/x-wiki</format>
      <text xml:space="preserve" bytes="76067">In the field of [[wp:Epidemiology|epidemiology]], '''source attribution''' refers to a category of methods with the objective of reconstructing the [[wp:Transmission_(medicine)|transmission]] of an [[wp:Infection|infectious disease]] from a source population, individual or location, to subsequent hosts - ''i.e.'', "who infected whom".

Source attribution tends to be a problem of [[wp:Statistical_inference|statistical inference]], because transmission events are seldom observed directly and may have occurred in the distant past.  Thus, there is an unavoidable level of uncertainty when reconstructing transmission events from residual evidence, such as the spatial distribution of the disease.  As a result, source attribution models often employ [[wp:Bayesian_inference|Bayesian methods]] that can accommodate substantial uncertainty in model parameters.

Many infectious diseases are routinely detected or characterized through [[wp:DNA_sequencing|genetic sequencing]], which can be faster than culturing isolates in a [[wp:Public_health_laboratory|reference laboratory]] and can identify specific strains of the pathogen at substantially higher precision than laboratory assays, such as [[wp:ELISA|antibody-based assays]] or [[wp:Antibiotic_sensitivity|drug susceptibility tests]].  On the other hand, analyzing the genetic (or [[wp:Whole_genome_sequencing|whole genome]]) sequence data requires specialized computational methods to fit models of transmission.  Consequently, source attribution is a highly interdisciplinary area of [[wp:Molecular_epidemiology|molecular epidemiology]] that incorporates concepts and skills from [[wp:Mathematical_statistics|mathematical statistics]] and modeling, [[wp:Microbiology|microbiology]], [[wp:Public_health|public health]] and [[wp:Computational_biology|computational biology]].

Due to the associated [[wp:Social_stigma|stigma]] and the [[wp:Criminal_transmission_of_HIV|criminalization of transmission]] for specific infectious diseases, source attribution at the level of individuals can be a controversial use of data that was originally collected in a healthcare setting, with potentially severe legal consequences for individuals who become identified as putative sources.  In these contexts, the development and application of source attribution methods may involve trade-offs between public health responsibilities and individual rights to [[wp:Information_privacy|data privacy]].


==Microbial subtyping==

Microbial subtyping or strain typing is the use of laboratory methods to assign a microbial sample to one of potentially many predefined ''types'' or categories.
Today it is more common to use genetic or whole-genome sequencing to characterize the microbial sample at the level of its nucleotide sequence.
However, other molecular methods such as [[wp:Restriction_fragment_length_polymorphism|restriction length fragment polymorphism]] have historically played an important role in microbial subtyping before genetic sequencing became an affordable and ubiquitous laboratory technology.
Characterizing a microbial sample at a molecular level enables one to distinguish one specimen from another.

The assignment of specimens to types forms the basis of source attribution.
For example, if a host is infected by type Z, then it is more likely that the pathogen was transmitted from another host who was also diagnosed with a type Z infection than an infection of another type.
Our ability to identify a subset of potential sources from the population depends, therefore, on having a sufficient number of different types.
If host carries the same infection type, then we have no information to differentiate one potential source from another.
For this reason, sequence-based typing methods confer an advantage over other laboratory methods (such as [[wp:Serotype|serotyping]] or [[wp:Pulsed-field_gel_electrophoresis|pulsed-field gel electrophoresis]]) because there is an enormous number of potential types that can be resolved at the level of the genetic sequence, and many pathogens accumulate high levels of genetic diversity.
Encountering too many types on the population, however, makes it likely that every individual carries a unique type.
Hence, there exists an intermediate level of type resolution that confers that greatest amount of information for source attribution.
In a subsequent section, we will discuss how this limit can be overcome by employing models of evolution and phylogenetic relatedness.

=== Single and multi-locus typing ===

* which genes are the most informative?
* which locus should we sequence?
* standard targets of sequencing for different microbes
** 16S rRNA
** virus subtyping

* multi-locus sequence typing of MLST


=== Whole genome sequencing ===

Although a significant portion of genetic research still compares specific genes, the  rapid improvements in computing power and data processing has afforded the possibility of studies which compare the whole genome. [[wp:Massive parallel sequencing | Next-generation sequencing  ]] methods have provided a relatively fast and inexpensive way to obtain whole genomes from an individual sample by making many copies of the genetic info within that sample, splitting those copies into a massive number of small segments or "reads" and then analyzing those reads in parallel. Although this dramatically increases the speed at which  genetic information is read into digital information, the reassembly of all these short reads back into the original genome becomes a complicated undertaking. This is described as [[wp: De novo sequence assemblers | "de novo"]] sequence assembly. There are a number of challenges that are still relevent to the most modern whole genome sequencing technology. Errors occur throughout, with even the most accurate sequencers producing results with some uncertain bases. These are labelled to accomodate uncertainty (ie. an ambiguous G/T sequence is given the letter "K") and occur more frequently with G or C nucleotides due to their relatively strong connection. Some regions of the genome, particularly in mammals are also repetitive, making it very difficult to order and orient a small series of bases in context. Regardless of how these challenges are avoided or mitigated &lt;ref&gt;https://doi.org/10.1007/s40484-019-0166-9&lt;/ref&gt; large genomes are difficult to compute and can be expected to take multiple days or weeks to assemble..

The sequencing of smaller genomes, such as viruses bacteria is then considerably faster and less expensive, making it a much more common persuit in phylogenetic research. When looking at these quickly evolving species, it is often useful to clarify "Core" and "Accessory" parts of the genome. Core genomes represent sequences and genetic information that are present in all members of a species, while the accessory genome represents parts only seen in some members, such as changes conferring resistances to theraputic drug treatments in pathogens.

=== Phylogenetic clustering ===
Phylogenetic clustering methods begin by partitioning a collection of sequences into different ‘types’ or clusters based on their genetic similarity. This results in an end product in which members of the same cluster exhibit a greater degree of similarity to those belonging to  the general collective. Clustering at its nature is a subjective field, with no set guidelines the criterias and definitions of what constitutes a cluster often vary. This flexibility has enabled the development of numerous different clustering methods. 

Pairwise distance is an example of a popular nonparametric method. In this method, clusters are composed of pairs of sequences that fall within a threshold distance from each other. Some distance based methods rely on genetic distances - a mathematical value computed based on a measure of the evolutionary difference between two sequences for a chosen model of evolution. Currently, Tamura-Nei 1993 (TN93) and the Generalised time-reversible (GTR) models are among the most complex that can be calculated through a closed form expression. Other methods rely on a distance derived from the branch length of the sequences’ maximum likelihood tree. In this case, the branch length between two tips is termed the patristic distance and this distance represents the expected number of substitutions between the pair of sequences. 

A common criticism of distance-based methods is that clusters are constructed without regard to the existence of common ancestors that the sequences may share. As a solution, numerous subtree-based methods have also been developed. Here, clusters are defined as every sequence that belongs to a specific subtree. A subtree is a section of a phylogenetic tree that contains all the tips that have descended from a specific ancestral node. Subtree-based methods may also rely on the bootstrap support values for the tree’s internal nodes. These support values represent the confidence that the subtree descended from a node is representative of a monophyletic group. In these methods, clusters are defined as subtrees with high bootstrap support values. Bootstrap support values can be used in conjunction with both pairwise distances or branch lengths to provide additional filtering to clustering algorithms. 

In RNA virus, short generation time and high mutation rates allow for the rapid accumulation of genetic variation. This rapid evolutionary rate increases the confidence in estimating phylodynamic relationships and thus enables short sequences (around 1000 base pairs) to be used. As a result, viral phylodynamic studies have a tendency to focus on regions of the genome that impact transmission and selection such as the rapidly changing genes which code for the [[wp:Env_(gene)|envelope]] protein. However, DNA viruses and bacteria with larger genomes and slower evolution rates may require sequencing of the entire genome to achieve a similar level of phylogenetic signal. The availability of sequence data is also a factor, as surveilance databases may be abundant with well-studied genes that confer traits like treatment resistance. 

An underlying idea of phylogenetic cluster analysis that sequences that are similar are likely to be epidemiologically related, either through a recent transmission event or through a common source. Knowing this, one may be tempted to implicitly assume transmission history from the relationships in clusters. However, transmission risk is not the only factor that determines cluster membership. In fact, studies have shown that clustering is likely to associate with any variable that correlates with time since infection. As such, one should refrain from employing clustering techniques to reconstruct transmission events.

It's important to note that adding newly obtained sequence to a set of clusters can reveal entirely new clusters or bridge old clusters that were previously thought of as seperate. This becomes relevant in a data-set which is updated frequently, or one which plans to use clusters as a resource to train predictive models of future clustering. The addition of a new case to multiple clusters at once illustrates that those clusters were only viewed as seperate due to a lack of sampling and in the context of a more complete data set, they are actually one.   

* Assigning more than one sequence to a "type" by genetic similarity
* Different methods for clustering (pairwise distance, clade support)
* How to assign novel sequences to clusters?
* What genome region to sequence for cluster assignment?  (Usually envelope protein-encoding genes for viruses.)
* Clustering is not a source attribution method

=="Dutch"/Hald models and Bayesian inference==

The "Dutch model" &lt;ref name="VanPelt1999"&gt;{{Cite pmid|12631901}}&lt;/ref&gt; was originally developed to estimate the most likely source of a number of [[wp:Foodborne_illness|foodborne illnesses]] due to infection by [[wp:Salmonella|''Salmonella'']] by comparing the relative frequencies of bacterial subtypes in different commercial livestock populations (including poultry, swine and cattle) through routine surveillance programs.  For a given subtype, the expected number of human cases attributed to each source is proportional to the relative frequencies of that subtype among sources:

:&lt;math&gt;\lambda_{ij}=\frac{p_{ij}}{\sum_{j}p_{ij}}n_i&lt;/math&gt;

where &lt;math&gt;p_{ij}&lt;/math&gt; is the proportion of cases in &lt;math&gt;j&lt;/math&gt;-th source population associated with subtype &lt;math&gt;i&lt;/math&gt;, and &lt;math&gt;n_i&lt;/math&gt; is the number of cases of subtype &lt;math&gt;i&lt;/math&gt; in the recipient (human) population.  For example, if the frequencies of subtype X among three potential sources was 0.8, 0.5 and 0.1, respectively, then the expected number of cases (out of a total of 100) from the second source is &lt;math&gt;0.5/(0.8+0.5+0.1)\times 100=35.7&lt;/math&gt;.  This simple formula is a [[wp:Maximum_likelihood_estimation|maximum likelihood estimator]] when the total [[wp:Force_of_infection|force of infection]] from each source into the human population is uniform, ''e.g.'', the sources have equal population sizes.

[[File:Hald-model.svg.png|thumb|320px|'''Fig 1. Summary of Hald model parameters.''' 
Arbitrary numbers are provided for observed quantities, such as the proportion of infections due to subtype 1 in source population 2 (&lt;math&gt;p_{12}&lt;/math&gt;).  The marginal effect associated with source population 2 (&lt;math&gt;a_2&lt;/math&gt;) is represented by an open rectangle (solid line); while the total size of this source population &lt;math&gt;M_2&lt;/math&gt; is observed, &lt;math&gt;a_2&lt;/math&gt; must be estimated by regression.  Similarly, the marginal effect associated with subtype 3 (&lt;math&gt;q_3&lt;/math&gt;), indicated by a rectangular shaded region) is simultaneously estimated by regression.]]
Subsequently, this model was extended by Hald and colleagues &lt;ref&gt;{{Cite pmid|17883315}}&lt;/ref&gt; to account for  variation among sources and subtypes using [[wp:Bayesian_inference|Bayesian inference]] methods.  This extension, typically referred to as the Hald model, has become a standard model in source attribution for food-borne illnesses.  The observed numbers of each subtype in the human population was assumed to be a [[wp:Poisson_regression|Poisson distributed]] outcome with a mean &lt;math&gt;\lambda_i&lt;/math&gt; for the ''i''-th subtype, after adjusting for cases related to travel and outbreaks:

&lt;math&gt;\lambda_i = \sum_i \lambda_{ij} = \sum_i  q_i M_j a_j p_{ij}&lt;/math&gt;

where &lt;math&gt;q_i&lt;/math&gt; is the [[wp:Main_effect|marginal effect]] of the ''i''-th subtype (''e.g.'', elevated infectiousness of a bacterial variant), &lt;math&gt;M_j&lt;/math&gt; is the observed total "mass" of the ''j''-th food source, &lt;math&gt;a_j&lt;/math&gt; is the marginal effect of the ''j''-th food source, and &lt;math&gt;p_{ij}&lt;/math&gt; is the same observed case proportion as the original "Dutch" model.  This model is visualized in '''Figure 1'''.

=== Bayesian inference ===

The addition of a large number of parameters to the model described by Hald and colleagues yielded a more realistic model.  However, it was too complex to solve for exact maximum likelihood estimates, in contrast to the original "Dutch" model.  Many of the parameters could not be directly measured, such as the relative transmission risk associated with a specific food source.  Consequently, Hald and colleagues adopted a [[wp:Bayesian_inference|Bayesian]] approach to estimate the model paramters.  A similar approach has also been used to reconstruct the contribution of different environmental and livestock reservoirs of the bacteria  [[wp:Campylobacter_jejuni|''Campylobacter jejuni'']] to an outbreak of food poisoning in England &lt;ref name=""&gt;{{Cite pmid|18818764}}&lt;/ref&gt;, where the migration of different subtypes among reservoirs was jointly estimated by Bayesian methods.

Although [[wp:Bayesian_inference|Bayesian inference]] is discussed extensively elsewhere, it plays an important role in computational-intensive methods of source attribution, so we provide a brief and accessible introduction to the subject in this context.  Bayesian inference stipulates that every [[wp:Parameter|parameter]] is described by a [[wp:Probability_distribution|probability distribution]] that represents our [[wp:Belief|'belief']] about its true value.  For example, we are inclined to believe that the chance of a [[wp:Coin_flipping|coin toss]] resulting in "heads" is roughly 50%.  Our belief about this chance as a parameter can be represented by a roughly [[wp:Beta_distribution|bell-shaped distribution]] centered at 0.5 over the interval 0 to 1.  This is referred to as the [[wp:Prior_probability|prior distribution]], because it reflects our belief about parameters ''prior'' to seeing the data.  

==== Prior and posterior belief ====

Hald and colleagues used [[wp:Uniform_distribution_(continuous)|uniform]] prior distributions for many of their parameters to express the prior belief that the true value fell within a [[wp:Probability_density_function|continuous range]] with specific upper and lower limits.  When this range is set to span a wide range of values, it becomes an [[wp:Prior_probability#Uninformative_priors|uninformative prior]] --- we are being intentionally vague about our prior belief.
They constrained some parameters to take the same numerical value as others.
For example, the effects of domestic and imported supplies of the same food source were linked in this matter.
This assumption expressed a strong belief that a given food source carried the same transmission risk irrespective of its origin, and simplified the model so it was more feasible to fit to the data.
Other parameters were set to a fixed [[wp:Reference_range|reference value]] to further simplify the model.

To update our belief, we need to have a model that describes the probability of different outcomes of an experiment, such as performing ten coin tosses.  For example, the probability of a series of coin tosses can be modelled by the [[wp:Binomial_distribution|binomial distribution]].  Hald and colleagues employed a [[wp:Poisson_distribution|Poisson model]] that describes the probability of &lt;math&gt;Y&lt;/math&gt; rare events that occur at a rate &lt;math&gt;\lambda&lt;/math&gt;.  As described above, the rate of cases due to a specific bacterial subtype was the sum of transmission rates across all potential sources.  The Hald model was more realistic than the "Dutch" model because it allowed transmission rates to vary between subtypes and food sources.  However, it was not feasible to directly measure these different rates --- these parameters needed to be estimated indirectly from the data.

One approach to estimate these rate parameters is to find a [[wp:Point_estimation|single combination of parameter values]] that maximizes the probability of the data for this model ([[wp:Maximum_likelihood|maximum likelihood]]).  In a complex model where substantially different parameter combinations can explain the data with similar likelihood, however, it can be more informative to summarize the parameter values supported by the data with another statistical distribution.  This [[wp:Posterior_probability|posterior distribution]] represents our updated belief about the model parameters after incorporating the information gained from collecting new data.  For example, if the coin in our experiment is not balanced, we may update our belief to relocate the distribution so it is centered over a lower or higher probability of landing 'heads'.

==== Markov chain Monte carlo ====

In practical applications of Bayesian inference, it is often not possible to compute an [[wp:Closed-form_expression|exact solution]] for the posterior distribution given the data, [[wp:Likelihood_function|likelihood function]] (model) and prior distribution.  In these cases, the next best solution is to generate a random sample of parameter values from their [[wp:Joint_probability_distribution|joint posterior distribution]].  Since we 'are' able to calculate the posterior probability for a specific set of hypothetical parameter values, we can try to sample from the posterior distribution by randomly sampling a set of parameter values &lt;math&gt;\theta&lt;/math&gt; from the prior distribution, and then calculating the posterior probability &lt;math&gt;P(\theta)&lt;/math&gt; at this point.  Next, we draw a random value &lt;math&gt;x&lt;/math&gt; from a uniform distribution from 0 to some constant &lt;math&gt;M&lt;/math&gt; that is greater than any posterior probability &lt;math&gt;P&lt;/math&gt;.  We reject &lt;math&gt;\theta&lt;/math&gt; from our sample if &lt;math&gt;x&lt;P(\theta)&lt;/math&gt;, and draw another set of parameter values from the prior distribution.  

Using this [[wp:Rejection_sampling|rejection sampling]] method, we can eventually accumulate a target number of parameter values.  This is an example of a [[wp:Monte_Carlo_method|Monte carlo method]] -- we are trying to solve a problem by repeated random sampling.  However, it is not an efficient sampling method.  For instance, there may be an enormous range of parameter values that have a low posterior probability, so most samples are rejected.  Without knowing the maximum possible posterior probability, we might also set the maximum &lt;math&gt;M&lt;/math&gt; so high that most samples are rejected.  

In the original study, Hald and colleagues fit their model to the data using [[wp:Markov_chain_Monte_carlo|Markov chain Monte carlo]] (MCMC), which is a popular extension of rejection sampling that can address these limitations.  Instead of drawing candidate parameter values from the prior distribution, the next set of values is constrained to be similar to the last parameter values that were accepted.  For this reason, MCMC sampling is less likely to reject the next set of parameters.  This "proposed" set is accepted if it has a higher posterior probability; even if it has a lower posterior probability, the MCMC method allows for some random chance of accepting it nonetheless.  The entire processes is repeated for a large number of iterations.

Imagine, for example, that a pair of blindfolded hikers linked by a rope are traversing a mountain range.  At each stage, the lead hiker climbs or walks in a random direction.  If the change in elevation is positive, then the second hiker follows.  If it is negative, then there is some random chance the second hiker will still follow; otherwise, they reel the first hiker back on the rope.  In the long run, the amount of time the hikers spend in a particular area will be proportional to the overall elevation.  Attaining this state is referred to as "[[wp:Markov_chain_Monte_Carlo#Convergence|convergence]]".  This simplified analogy serves to illustrate some inherent difficulties with MCMC.  If we do not spend enough time exploring, for example, then the location of the hikers will be more informative about where they started than about the regional [[wp:Topography|topography]].  For this reason, MCMC samples need to be run for many iterations, especially if the parameter space is enormous.  There is also no way of guaranteeing that the MCMC sample has converged; there is always the possiblity that a remote peak was never "sampled" by the hikers.  This issue can be ameliorated by running multiple MCMC samples that start in different locations in parameter space; for example, Hald and colleagues ran five replicate MCMC samples for 30,000 iterations.

==Phylogenetic methods==

A [[wp: Phylogenetic Tree|phylogenetic tree]] or phylogeny is a hypothesis about the common ancestry of species or populations.  In the context of molecular epidemiology, phylogenies are used to relate infections in different hosts and are usually reconstructed from genetic sequences of each pathogen population.  To reconstruct the phylogeny, the sequences must cover the same parts of the pathogen genome; for example, sequences that represent multiple copies of the same gene from different infections.  It is this residual similarity ([[wp:Sequence_homology|homology]]) between diverging populations that implies recent common ancestry.  A molecular phylogeny comprises "tips" or "leaves" that represent different genetic sequences that are connected by branches to a series of common ancestors that eventually converge to a "root".  The composition of the ancestral sequence at the root, the order of branching events and the relative amount of change along each branch are all quantities that must be extrapolated from the observed sequences at the tips.  

There are multiple approaches to reconstruct a phylogenetic tree from genetic sequence variation that we will only briefly describe here (see Yang and Rannala &lt;ref name="YangRannala"&gt;{{Cite pmid|22456349}}&lt;/ref&gt; for a recent review).  [[wp:Distance_matrices_in_phylogeny|Distance-based methods]] use a [[wp:Hierarchical_clustering|hierarchical clustering]] method to build up a tree based on some measure of the genetic dissimilarity between two sequences.  Most distance measures in current use adjust for the occurrence of [[wp:Saturation_(genetic)|multiple substitutions]] at the same nucleotide or amino acid of the sequence, which would cause the measure to systematically underestimate the amount of evolutionary divergence between sequences.  Some source attribution methods use a genetic distance threshold to rule out potential sources of infection for individuals whose pathogen sequences exceed a threshold distance to the sequence from another individual&lt;ref name="Ypma2011"&gt;{{Cite pmid|21733899}}&lt;/ref&gt;&lt;ref name="Walker2014"&gt;{{Cite pmid|23158499}}&lt;/ref&gt;.  Importantly, it is not possible to infer the direction of transmission from this criterion alone.

[[wp:Likelihood_function|Likelihood-based]] methods employ a model of sequence evolution to compute the probability of the observed sequence data for a given tree.  The investigator must then employ some [[wp:Heuristic_(computer_science)|heuristic algorithm]] to search the space of all possible trees to find one that maximizes this probability: the [[wp:Maximum_likelihood_estimation|maximum likelihood estimate]].  
Compared to distance-based methods, likelihood-based methods are computationally intensive but can accommodate more biological complexity such as variation in rates of evolution among sites or over time, thereby providing more accurate reconstructions of the phylogenetic tree &lt;ref name="PhyML"&gt;{{Cite pmid|14530136}}&lt;/ref&gt;.
Furthermore, likelihood-based methods can be incorporated into a Bayesian inference framework, which makes this class of methods particularly suitable for source attribution applications.

=== Inferring transmission history from the phylogeny ===

The basic premise in applying phylogenetics to source attribution is that the shape of the phylogenetic tree approximates the transmission history, which can also be represented by a tree where each split into two branches represents the transmission of an infection from one host to another.  It is generally easier to reconstruct a phylogenetic tree from genetic sequences than to reconstruct the transmission tree from other sources of information, such as [[wp:Contact_tracing|contact tracing]].  Because of the visual and conceptual similarity between phylogenetic and transmission trees, it is a common mistake to interpret the branching points (splits) of the phylogeny as representing transmission events.  In fact, the transmission event may have occurred at any point along the two branches that separate one sampled infection from the other in the virus phylogeny ('''Figure 2A''').  Thus, the transmission tree only constrains the shape of the phylogenetic tree.  There are several reasons why these trees are not [[wp:Congruence_(geometry)|congruent]], including: the time scales of transmission and pathogen evolution, incomplete sampling, pathogen evolution within hosts, and secondary infection of the same host.

[[File:Transtree.png|thumb|350px|'''Figure 2: Some challenges equating phylogeny with transmission history'''. The solid lines represent the phylogenetic relationship between infections that have been sampled from two or three different hosts.  Shaded regions correspond to the location of virus lineages in different hosts, as indicated by colour.  The transmission of a lineage from one host to another is represented by a gap between shaded regions and highlighted with a red arrow. (A) Although hosts 1 and 2 are closely related, the phylogeny does not indicate whether the infection was transmitted from host 2 to 1 (as shown), or vice versa.  The transmission event may be located anywhere along the two branches connecting the hosts. (B) An infection may have been transmitted through any number of unsampled hosts before reaching the host that was sampled.  (C) An unsampled host may be the source of infections transmitted to both hosts 1 and 2. (D) If pathogens establish a large diverse population within each host, the branches of the phylogeny may occur in a different order than the transmission history; as shown, hosts 1 and 3 are more closely related in the trasmission history, but not in the phylogeny. ]]

==== Time scales ====

First, the phylogenetic tree must be reconstructed from observed differences between infections that have been sampled from the host population --- this tree is almost never directly observed.  If there is little to no evolution has occurred among these infections (in other words, if they are genetically almost identical) then it is difficult to reconstruct the order that different lineages descended from their common ancestors.  For example, this limitation is the driving force behind the growing adoption of whole-genome sequencing for the molecular epidemiology and source attribution&lt;ref name="Walker2012"&gt;{{Cite pmid|23158499}}&lt;/ref&gt; of the bacterium [[wp:Mycobacterium_tuberculosis|tuberculosis]], which makes it possible to distinguish between infections that would otherwise be assigned to the same subtype according to the standard [[wp:Multiple_loci_VNTR_analysis|multi-locus genotyping method]]&lt;ref name="Gardy2011"&gt;{{Cite pmid|21345102}}&lt;/ref&gt; that targets only 24 [[wp:Locus_(genetics)|loci]] of the ''M. tuberculosis'' genome, which comprises roughly 4.3 million nucleotides encoding over 4,000 genes.

Even if the pathogen evolves relatively rapidly, a transmission history on a compressed time scale will make it difficult to distinguish common ancestors.  Conversely, if there has been too much evolution because we are working with a transmission tree on an extremely long time scale, then the [[wp:Homology_(biology)|genetic similarity that implies common ancestry]] will have eroded.  Even if there has been substantial evolution among the lineages, reconstructing their common ancestry is progressively more uncertain the deeper we go towards the root of the tree, away from the observed data.

==== Incomplete sampling ====

Equating the phylogenetic tree with the transmission history implicitly assumes that genetic sequences have been obtained from every infected host in the epidemic.  In practice, only a fraction of infected hosts are represented in the sequence data.  The existence of an unknown and inevitably substantial number of unsampled infected hosts is a major challenge for source attribution.  Even if the phylogenetic tree indicates that two infections are most closely related than any other sampled infection, one cannot rule out the existence of one or more unsampled hosts whom are intermediate links in the "transmission chain" separating the known hosts ('''Figure 2B''').  Similarly, an unsampled infection may have been the source population for both observed infections at the tips of the tree ('''Figure 2C''').  By itself, the phylogenetic tree does not explicitly discriminate among these alternative transmission scenarios.

==== Evolution within hosts ====

The shape of the phylogenetic tree may diverge from the underlying transmission history because of the evolution of diverse populations of the pathogen within each host.  The individual copies of the pathogen genome that are transmitted to the next host are, by definition, no longer in the source population.  The split in the phylogenetic tree represents the common ancestor that relates the transmitted lineages with the lineages that remained and persisted in the source population.  If we follow both sets of lineages back in time, the time of the transmission event is the ''most recent'' possible time that they could converge to a common ancestor.  Put another way, this event represents one extreme of a continuous range where the common ancestor is located further back in time.

The amount of time we have to follow two or more lineages back in time until we encounter a common ancestor is described by [[wp:John_Kingman|Kingman's]] [[wp:Coalescent_theory|coalescent model]].  Simply put, this amount of time should be greater as the historical size of the population gets larger because there are more potential ancestors to choose from.  Conversely the time to common ancestors should get shorter with smaller population size.  Consequently, the shape of the tree relating viruses from the same host contains information about the size and dynamics of the entire virus population comprising that infection.

The coalescence of lineages in a large, diverse pathogen population within each host represents a significant challenge for source attribution.
For example, if a host has transmitted their infection to two others, then there are three sets of lineages whose ancestry can be traced in the source population.
As a result, there is some chance that the virus phylogeny, which represents the convergence of lineages to their common ancestors, would imply a different order of transmission events if taken at face value ('''Figure 2D''').

==== Clearance and secondary infection ====

Many infections can be spontaneously cleared by the host's immune system.  If a host that has cleared a previously diagnosed infection becomes re-infected from another source, then it is possible for the same host to be represented by different infections in the phylogenetic and transmission trees, respectively.  In addition, some individuals may become multiply infected from different sources.  For example, roughly one-third of infections by [[wp:Hepacivirus_C|hepatitis C virus]] are spontaneously cleared within the first six months of infection&lt;ref&gt;{{Cite pmid|19759533}}&lt;/ref&gt;.  This previous exposure, however, does not confer immunity to re-infection by the same virus&lt;ref&gt;{{Cite pmid|16107834}}&lt;/ref&gt;.  In addition, [[wp:Coinfection|co-infection]] by multiple strains of hepatitis C virus that persist simultaneously within the same host can occur relatively frequently in some populations with a high rate of transmission, such as people who inject drugs [[wp:Needle_sharing|using shared equipment]] (ranging from 14% to 39%)&lt;ref&gt;{{Cite pmid|25782091}}&lt;/ref&gt;.  The persistence of strains from additional exposures may be missed by [[wp:Sanger_sequencing|conventional genetic sequencing]] techniques if they are present at a low frequencies within the host, necessitating the use of [[wp:DNA_sequencing#Next-generation_methods|"next-generation" sequencing]] technologies.  For these reasons, the epidemiological linkage of hepatitis C virus infections through genetic similarity may be a transient phenomenon, leading some investigators to recommend using multiple virus sequences sampled from different time points of each infection for molecular epidemiology applications&lt;ref&gt;{{Cite pmid|29253674}}&lt;/ref&gt;.

===Ancestral host-state reconstruction===

[[wp:Ancestral_reconstruction|Ancestral reconstruction]] is the application of a model of evolution to a phylogenetic tree to reconstruct [[wp:Character_evolution|character states]], ranging from nucleotide sequences to [[wp:Phenotype|phenotypes]], at the different ancestral nodes of the tree down to the root&lt;ref name="Joy2016"&gt;{{Cite pmid|27404731}}&lt;/ref&gt;.
In the context of source attribution, ancestral reconstruction interprets the location of each pathogen lineage (among different host individuals) as an evolving character state.
This is similar to applications of ancestral reconstruction in [[wp:phylogeography|Phylogeography]]&lt;ref name="Lemey2009"&gt;{{Cite pmid|2740835}}&lt;/ref&gt;, where the geographic location of an ancestral population is reconstructed from the current locations of its sampled descendants under some model of migration.

Migration models generally fall into two categories of discrete-state and continuous-state models.
Discrete-state or island migration models assume that a given lineage is in one of a finite number of locations, and that it changes location at a constant rate over time according to a [[wp:Markov_chain#Continuous-time_Markov_chain|continuous-time Markov process]], analogous to the [[wp:Substitution_model|models used for molecular evolution]].
For example, the software Phyloscanner&lt;ref name="phyloscanner"&gt;{{Cite pmid|29186559}}&lt;/ref&gt; employs ancestral reconstruction to infer the location of a transmitted pathogen lineage in one host individual or another.
Continuous-state migration models are more similar to models of [[wp:Brownian_motion|Brownian motion]] in that a lineage may occupy any point within a defined space. 
Although continuous models can more realistic than discrete migration models, they may be more challenging to fit to data.
To our knowledge, such models have not yet been used for a source attribution analysis.

===Paraphyly===

Paraphyly is a term that originates from the study of [[wp:Cladistics|cladistics]], an evolutionary approach to [[wp:Systematics|systematics]] that groups organisms on the basis of their common ancestry.  A group of infections is paraphyletic if they are related by a common ancestor that also has one or more members that are not assigned to this group.  In other words, one group is ''nested'' within an ancestral group.  For example, [[wp:Bird|birds]] are descended from a common ancestor that in turn shares a common ancestor with all [[wp:Reptile|reptiles]]; thus, birds are nested within the phylogeny of reptiles, making the latter a paraphyletic group.  Thus, paraphyly is evidence of evolutionary precedence: the ancestor of all birds was a reptile.  In the context of source attribution, paraphyly can be used as evidence that one infection preceded another.  It does not provide evidence that the infection was directly transmitted from one individual to another, in part because of [[Source_attribution#Incomplete sampling|incomplete sampling]].  

The application of paraphyly for source attribution requires that the phylogenetic tree relates multiple copies of the pathogen from both the putative source and recipient hosts.  To elaborate, phylogenetic trees relating different infections are often reconstructed from population-based sequences (direct sequencing of the PCR amplification product), where each sequence represents the consensus of the individual pathogen genomes sampled from the infected host.  If copies of the pathogen genome are sequenced individually by [[wp:Dilution_cloning|limiting dilution protocols]] or [[wp:Massive_parallel_sequencing|next-generation sequencing]], then one can reconstruct a tree that represents the [[wp:Genealogy|genealogy]] of individual pathogen lineages, rather than the phylogeny of pathogen populations.

If sequences from host A form a [[wp:Monophyly|monophyletic clade]] (in which members comprise the complete set of descendants from a common ancestor) that is nested a paraphyletic clade of sequences from host B, then the tree is consistent with the direction of transmission having originated from host A&lt;ref&gt;{{Cite pmid|26903617}}&lt;/ref&gt;.  Directionality does not imply that host A directly transmitted their infection to host B, because the pathogen may have been transmitted through an unknown number of intermediate unsampled hosts before establishing an infection in host B.

==== Node support ====
The statistical confidence in directionality of transmission from a given tree is usually quantified by the support value associated with the node that is ancestral to the nested monophyletic clade.  The support of node ''X'' is the estimated probability that if we repeated the phylogenetic reconstrution on an equivalent data set, the new  tree would contain exactly the same clade comprising exclusively of all descendants of node ''X'' in the original tree.  In other words, it quantifies the reproducibility of that node given the data.  It should not be interpreted as the probability that the clade below node ''X'' appears in the "true" tree&lt;ref name="Lemoine2018"&gt;{{Cite pmid|29670290}}&lt;/ref&gt;.  There are generally three approaches to estimating node support:

1. ''Bootstrapping.''  [[wp:Joseph_Felsenstein|Felsenstein]] adapted the concept of [[wp:Bootstrapping_(statistics)|nonparametric bootstrapping]] to the problem of phylogenetic reconstruction by maximum likelihood&lt;ref name="Felsenstein1985"&gt;{{Cite pmid|28561359}}&lt;/ref&gt;.  Bootstrapping provides a way to characterize the [[wp:Sampling_error|sampling variation]] associated with the data without having to collect additional, equivalent samples.  To start, one generates a new data set by sampling an equivalent number of nucleotide or amino acid positions [[wp:Simple_random_sample|at random with replacement]] from the [[wp:Multiple_sequence_alignment|multiple sequence alignment]] - this new data set is referred to as a "bootstrap sample".  A tree is reconstructed from the bootstrap sample using the same method as the original tree.  Since we are sampling sets of homologous characters (columns) from the alignment, the information on the evolutionary history contained at that position is intact.  We record the presence or absence of clades from the original tree in the new tree, and then repeat the entire process until a target number of replicate trees have been processed.  The frequency at which a given clade is observed in the bootstrap sample of trees quantifies the reproducibility of that node in the original tree.  

Bootstrapping is a time-consuming process that scales linearly with the number of replicates, since every bootstrap sample is processed by the same method as the original tree, and post-processing steps are required to enumerate clades.  The precision of estimating the node support values increases with the number of bootstrap replicates.  For instance, it is not possible to obtain a node support of 99% if fewer than 100 bootstrap samples have been processed.  

2. ''Bayesian sampling.''  Instead of using bootstrapping to resample the data, one can quantify node support by examining the uncertainty in reconstructing the phylogeny from the given data.  Bayesian sampling methods such as Markov chain Monte Carlo (see [[Source_attribution#Markov_chain_Monte_Carlo|Hald model]]) are designed to generate a random sample of parameters from the posterior distribution given the model and data.  In this case, the tree is a collection of parameters.  A Bayesian estimate of node support can be extracted from this sample of trees by counting the number of trees in which the monophyletic clade that descends from that specific node appears &lt;ref name="Larget1999"&gt;Larget B, Simon DL. Markov chain Monte Carlo algorithms for the Bayesian analysis of phylogenetic trees. Molecular Biology and Evolution. 1999 Jun 1;16(6):750-9.&lt;/ref&gt;.  Bayesian sampling is computationally demanding because the space of all possible trees is enormous, making convergence difficult or not feasible to attain for large data sets&lt;ref name="Whidden2015"&gt;{{Cite pmid|25631175}}&lt;/ref&gt;.  

3. ''Approximate likelihood-ratio testing.''  Unlike Bayesian sampling, this method is performed on a single estimate of the tree based on maximum [[wp:Maximum_likelihood_estimation|likelihood]], where the likelihood is the probability of the observed data given the tree and model of evolution.  The [[wp:Likelihood-ratio_test|likelihood ratio test]] (LRT) is a method for selecting between two models or hypotheses, where the ratio of their likelihoods is a test statistic that is mapped to a null distribution to assess statistical significance.  In this application, the alternative hypothesis is that a branch in the reconstructed tree has a length of zero, which would imply that the descendant clade cannot be distinguished from its background&lt;ref name="Anisimova2006"&gt;{{Cite pmid|16785212}}&lt;/ref&gt;.  This makes the LRT a localized analysis: it evaluates the support of a node when the rest of the tree is assumed to be true.  On the other hand, this narrow scope makes the approximate LRT method computationally efficient in comparison to Bayesian sampling and bootstrap sampling.

==== Background sequences ====

The interpretation of monophyletic and paraphyletic clades is contingent on whether a sufficient number of infections have been sampled from the host population.  Sequences from one host can only become paraphyletic relative to sequences from a second host if the tree contains additional sequences from at least one other host in the population.  As noted above, there may be unsampled host individuals in a "transmission chain" connecting the putative source to the recipient host ('''Figure 1B''').  The incorporation of background sequences from additional hosts in the population is similar to the problem of rooting a phylogeny using an [[wp:Outgroup_(cladistics)|outgroup]], where the root represents the earliest point in time in the tree.  The location of this "root" in the section of the tree relating the sequences from the two hosts determines which host is interpreted to be the potential source.  

There are no formal guidelines for selecting background sequences.  Typically, one incorporates sequences that were collected in the same geographic region as the two hosts under investigation.  These local sequences are sometimes augmented with additional sequences that are retrieved from public databases based on their genetic similarity (''e.g.'', [[wp:BLAST_(biotechnology)|BLAST]]), which were not necessarily collected from the same region.  Generally, the background data comprise consensus (bulk) sequences where each host is represented by a single sequence, unlike the putative source and recipient hosts from whom multiple clonal sequences have been sampled.  Because clonal sequencing is more labor-intensive, such data are usually not available to use as background sequences.  The incorporation of different types of sequences (clonal and bulk) into the same phylogeny may bias the interpretation of results, because it is not possible for sequences to be nested within the consensus sequence from a single background host.

===Phylodynamic methods===
{{See also|Viral_phylodynamics|Bacterial_phylodynamics}}

Phylodynamics is a subdiscipline of molecular epidemiology and phylogenetics that concerns the reconstruction of epidemiological processes, such as the rapid expansion of an [[wp:Epidemic|epidemic]] or the emergence of [[wp:Herd_immunity|herd immunity]] in the host population, from the shape of the phylogenetic tree relating infections sampled from the population&lt;ref&gt;{{Cite pmid|23555203}}&lt;/ref&gt;.  More generally, phylodynamics uses tree shape as the primary data source to parameterize models representing the biological processes that influenced the evolutionary relationships among the observed infections.  This should not be confused with fitting models of evolution (such as a [[wp:Models_of_DNA_evolution|nucleotide substitution model]] or [[wp:Molecular_clock|molecular clock]] model) to reconstruct the shape of the tree from the observed characteristics of related populations (infections), which originates from the field of [[wp:Phylogenetics|phylogenetics]].  

[[File:Bayesian.png|thumb|400px|'''Fig 3. Components of a phylodynamic source attribution analysis.'''  This diagram summarizes the structure of a phylodynamic analysis as a [[wp:Bayesian network|hierarchical Bayesian model]].  Rectangular nodes represent data sources (sequence alignment, sample collection times), and nodes with rounded corners represent parameter estimates (fitted models) that can in turn be used as data inputs for a subsequent model.  Each arrow represents a model inference step that generates samples from the posterior distribution defined by the data and the model.  The model associated with each step is represented by a circular node; each model comprises a number of [[wp:Prior_probability|prior beliefs]].  This schematic displays multiple model nodes to emphasize the existence of other models with different assumptions and prior beliefs that are not necessarily evaluated on the data.]]
In the context of source attribution, phylodynamic methods predominantly use [[Source_attribution#Bayesian_inference|Bayesian inference]] to sample transmission trees from the posterior distribution, where the transmission tree is an explicit model of "who infected whom".  Because this tree cannot be directly observed, phylodynamic methods for source attribution attempt to reconstruct the transmission tree from its residual effect on the shape of the phylogenetic tree.  Although there are established methods for reconstructing phylogenetic trees from the genetic divergence among pathogen populations sampled from different host individuals, there are several reasons why the phylogeny may be a poor approximation of the transmission tree ('''Figure 2''').  Phylodynamic methods attempt to reconcile the discordance between the phylogeny and the transmission tree by modeling one or more of the processes responsible for this discordance, and fitting these models to the data ('''Figure 3''').  

==== Phylogenetic uncertainty ====

Phylodynamic methods may require the simplifying assumption that the phylogenetic tree reconstructed from the data is the "true" tree - that is, an accurate representation of the common ancestry relating the sampled infections.  For instance, some phylodynamic methods take a single [[wp:Molecular_clock|time-scaled phylogeny]] as a required input.  On the other hand, if the phylogeny is handled as an uncertain estimate derived from the data (including the sequence alignment), then the phylodynamic analysis becomes a [[wp:Bayesian_network|hierarchical model]] in which the problem of phylogenetic reconstruction is nested within the problem of estimating the other model parameters that are [[wp:Conditional_probability|conditional]] on the phylogeny ('''Figure 3''').  Sampling both the phylogeny and the transmission tree from their joint posterior distribution should confer more accurate parameter estimates, but the greatly expanded model space also makes [[wp:Markov_chain_Monte_Carlo#Convergence|convergence]] more challenging attain.  Such hierarchical methods are often implemented in the software package [https://www.beast2.org/ BEAST2]&lt;ref name="BEAST2"&gt;{{Cite pmid|24722319}}&lt;/ref&gt; (Bayesian Evolutionary Analysis by Sampling Trees), which provides generic routines for Markov chain Monte Carlo sampling from tree space, and calculating the likelihood of a time-scaled phylogenetic tree given sequence data and sample collection dates.

The limits to reconstructing an accurate phylogeny from a sequence alignment is not the only source of phylogenetic uncertainty.  Although alignments are often treated as observed data known without ambiguity, the process of aligning sequences is also uncertain and can become more difficult with the rapid accumulation of sequence [[wp:Indel|insertions and deletions]] among diverging pathogen lineages.  While there are Bayesian methods that address uncertainty in alignment by joint sampling of the alignment along with the phylogeny&lt;ref name="Redelings2005"&gt;{{Cite pmid|16012107}}&lt;/ref&gt;, this approach is computationally complex and is seldom used in the context of source attribution.  Furthermore, sequences are themselves uncertain estimates of the genetic composition of individual pathogens or infecting populations, and [[wp:DNA_sequencing#Next-generation_methods|next-generation sequencing]] technologies tend to have substantially higher error rates than conventional [[wp:Sanger_sequencing|Sanger sequencing]]&lt;ref name="vanDijk2018"&gt;{{Cite pmid|29941292}}&lt;/ref&gt;, and analysis pipelines must be carefully validated to reduce the effects of sample cross-contamination and adapter contamination.

==== Demographic and transmission models ====

Some phylodynamic methods make the simplifying assumption that every infection in the epidemic is represented by at least one genetic sequence in the data set&lt;ref name="Ypma2013"&gt;{{Cite pmid|24037268}}&lt;/ref&gt;&lt;ref name="Didelot2014"&gt;{{Cite pmid|24714079}}&lt;/ref&gt;&lt;ref name="Worby2016"&gt;{{Cite pmid|27042253}}&lt;/ref&gt; (complete sampling).  Although complete sampling may be feasible in circumstances such as an outbreak of disease transmission among farms in a defined geographic region&lt;ref name="Cottam2008"&gt;{{Cite pmid|18230598}}&lt;/ref&gt;, it is generally not possible to rule out unsampled sources in other contexts.  This is especially true for infectious diseases that are stigmatized and/or associated with marginalized populations&lt;ref name="Weiss2006"&gt;{{Cite pmid|17130065}}&lt;/ref&gt;, that have a long asymptomatic period&lt;ref&gt;{{Cite pmid|1}}&lt;/ref&gt;, or in the context of a generalized epidemic where disease prevalence may substantially exceed the local capacity for sample collection and genetic sequencing.

Several methods attempt to address the presence of unsampled hosts by modeling the growth of the epidemic over time, which predicts the total number of infected hosts at any given time.  Put another way, the probability that an infection was transmitted from an unsampled source is determined in part by the total size of the infected population at the time of transmission.  These models of epidemic growth are sometimes referred to as demographic models because some are derived from [[wp:Population_dynamics|population growth models]] such as the exponential and logistic growth models.  Alternatively, the number of infections can be modeled by a [[wp:Compartmental_models_in_epidemiology|compartmental model]] that describes the rate that individual hosts switch from susceptible to infected states, and can be extended to incorporate additional states such as [[wp:Immune_response|recovery from infection]] or [[wp:Infection#Classification|different stages of infection]]&lt;ref name="VolzFrost"&gt;{{Cite pmid|24367249}}&lt;/ref&gt;&lt;ref name="Didelot2014"&gt;{{Cite pmid|24714079}}&lt;/ref&gt;.  An important distinction between population growth and compartmental models is that the number of uninfected susceptible hosts is tracked explicitly in the latter.

A phylodynamic analysis attempts to parameterize the growth model from the phylogeny, which is either used as a direct proxy of the transmission tree, or interpreted through a population genetic model to account for diversity within hosts ('''Figure 3''').  Bayesian methods make it feasible to supplement this task with other data sources, such as the reported case incidence and/or prevalence over time&lt;ref name="Magiorkinis2013"&gt;{{Cite pmid|23382662}}&lt;/ref&gt;.  The transmission process can be mapped to the size of the infected population using either [[wp:Coalescent_theory|coalescent]] or a forward-time model such as [[wp:Birth–death_process|birth-death]] or [[wp:Branching_process|branching processes]].  A coalescent model predicts the amount of time one would need to trace a random sample of infections back in time to reach their common ancestor&lt;ref name="Kingman1982"&gt;https://www.sciencedirect.com/science/article/pii/0304414982900114&lt;/ref&gt;.  The amount of time between the sampled infections and their common ancestor increases with the size of the infected population, just as one is less likely to share a great-grandparent in common with a stranger in a large city than in a small, remote village.  Although the coalescent model was originally formulated to describe the ancestry of individuals within a single population, it was recently extended to compartmental models of the spread of infection&lt;ref name="Volz2012"&gt;{{Cite pmid|22042576}}&lt;/ref&gt;.

Birth-death models describe the proliferation of infections forward in time, where a "birth" event represents the transmission of an infection to an uninfected susceptible host, and a "death" event can represent either the diagnosis and treatment of an infection, or its spontaneous clearance by the host&lt;ref name="Stadler2009"&gt;{{Cite pmid|19631666}}&lt;/ref&gt;.  This class of models was originally formulated to describe the proliferation of species through speciation and extinction &lt;ref name="Nee1994"&gt;{{Cite pmid|7938201}}&lt;/ref&gt;.  Similarly, branching processes model the growth of an epidemic forward in time where the number of transmissions from each infected host ("offspring") is described by a [[wp:Probability_distribution#Discrete_probability_distribution|discrete probability distribution]] over non-negative integers, such as the [[wp:Negative_binomial_distribution|negative binomial distribution]]&lt;ref name="Didelot2017"&gt;{{Cite pmid|28100788}}&lt;/ref&gt;.  Branching process models tend to use the simplifying assumption that this offspring distribution remains constant over time, making this class of models more appropriate for the initial stage of an epidemic where most of the population is uninfected.

==== Within-host diversity ====

As noted above, the diversification of pathogen populations within each host results in a discordance between the shapes of the pathogen phylogeny and the transmission tree.  Phylodynamic methods that treat the phylogeny as equivalent to the transmission tree assume implicitly that the population within each host is small enough to be approximated by a single lineage&lt;ref name="Cottam2008"&gt;&lt;/ref&gt;&lt;ref name="Volz2013"&gt;&lt;/ref&gt;&lt;ref name="Jombart2014"&gt;{{Cite pmid|24465202}}&lt;/ref&gt;.  If the within-host population is diverse, then a transmission event will tend to underestimate the time since two lineages split from their common ancestor ('''Figure 2A'''); this phenomenon is analogous to the [[wp:Incomplete_lineage_sorting|incomplete lineage sorting]] affecting gene trees relative to the species tree&lt;ref name="Maddison2006"&gt;{{Cite pmid|16507521}}&lt;/ref&gt;.  The resulting discordance between the phylogenetic and transmission trees makes it more difficult to reconstruct the latter from the observed data.  Moreover, the effect of within-host diversity becomes even greater if there are incomplete [[wp:Founder_effect|transmission bottlenecks]] &amp;mdash; where a new infection is established by more than one lineage transmitted from the source population &amp;mdash; because the common ancestor of pathogen lineages may be located in previous hosts further back in time&lt;ref name="deMaio2017"&gt;{{Cite pmid|27681228}}&lt;/ref&gt;.

Accounting for within-host evolution requires a population genetic model that describes the common ancestry of lineages in a population.  The [[wp:Coalescent_theory|coalescent model]] is a common choice for this task.  This requires making assumptions about how the pathogen population within a host varies in size over time, since the coalescent rate (''i.e.'', the rate that lineages converge to common ancestors going back in time) is inversely proportional to population size.  It is conceivable that a within-host growth model could be parameterized from  longitudinal measures of sequence variation or [[wp:Viral_load|viral load]]; however, this approach is seldom used in the literature.  We note that the coalescent model appears twice in our summary of phylodynamic methods to represent processes at different levels &amp;mdash; the transmission of infection among hosts, and the diversification of pathogens within a host.  This parallel has been explored by phylodynamic studies using the structured coalescent, where the population comprises two or more subpopulations ([[wp:Deme_(biology)|demes]]) &lt;ref name="deMaio2017"&gt;&lt;/ref&gt;.  Each deme represents an infected host individual.  Due to limited migration of pathogen lineages between demes, two pathogen lineages sampled at random are more likely to share a recent common ancestor if they belong to the same deme.  One of the limitations of this model is that the size of the transmission bottleneck (number of lineages traced back to the source deme) is a random outcome, making it difficult to assert that bottlenecks tend to limit the transmitted viruses to a single variant that starts the next infection.

==Controversies==

Source attribution is an inherently controversial application of molecular epidemiology because it identifies a specific population or individual as being responsible for the onward transmission of an infectious disease.  Because source attribution increasingly requires the specialized and computationally-intensive analysis of complex data, the underlying model assumptions and level of uncertainty in these analyses are often not accessible to knowledge users and stakeholders, including legal professionals and community advocates.

===Molecular forensics and HIV-1 transmission===

{{See also|wp:Criminal_transmission_of_HIV|wp:Criminal_transmission_of_HIV_in_the_United_States}}

Outside of a public health context, the concept of source attribution has significant legal and ethical implications for people living with HIV to potentially become prosecuted for transmitting their infection to another person.  The transmission of HIV-1 without disclosing one's infection status is a criminally prosecutable offense in many countries&lt;ref&gt;http://www.hivjustice.net/site/countries/&lt;/ref&gt;.  Source attribution methods have been utilized as forensic evidence in such criminal cases.  

====Forensic applications of phylogenetic clustering====

One of the earliest and well-known examples of an HIV-1 transmission case was the investigation of the so-called [[wp:Kimberly_Bergalis|"Florida dentist"]], where an HIV-positive dentist was accused of transmitting his infection to a patient.  Although phylogenetic clustering was applied to these data to demonstrate that HIV-1 particles sampled from the dentist were genetically similar to those sampled from the patient&lt;ref&gt;{{Cite pmid|1589796}}&lt;/ref&gt;, clustering is not itself a source attribution method.  Clustering methods can only provide evidence that infections are unlikely to be epidemiologically linked because they are too dissimilar relative to other infections in the population &lt;ref&gt;{{Cite pmid|17661846}}&lt;/ref&gt;.  For example, similar phylogenetic methods were used in a subsequent case to demonstrate that the HIV-1 sequence obtained from the patient was far more similar to the sequence from their sexual partner than the sequence from the dentist &lt;ref&gt;{{Cite pmid|7978698}}&lt;/ref&gt;. 

Clustering provides no information on the directionality of transmission (''e.g.'', whether the infection was transmitted from individual A to individual B, or from B to A; '''Figure 2'''), nor can it rule out the possibility that one or more other unknown persons (from whom no virus sequences have been obtained) were involved in the transmission history.  Despite these known limitations of clustering, statements on the genetic similarity of infections continue to appear in court cases&lt;ref&gt;[http://www.yukoncourts.ca/judgements/territorial/2007/r_v_ngeruka_2015_yktc_10.pdf R. v. Ngeruka, 2015 YKTC 10]&lt;/ref&gt;.  On the other hand, clusters potentially identify groups of individuals exposed to higher rates of transmission.  Consequently, public health applications of clustering that can prevent the onward transmission of HIV-1 are hampered by concerns among people living with HIV that this information might also expose them to criminal prosecution for transmission&lt;ref&gt;{{Cite pmid|29291190}}&lt;/ref&gt;&lt;ref&gt;https://doi.org/10.1080/09581596.2019.1582755&lt;/ref&gt;.

==== Forensic applications of paraphyly methods ====

[[File:Metzker.png|thumb|300px|'''Fig 4. Reproduction of phylogenetic tree from Metzker study.'''  This unrooted tree was reconstructed by maximum likelihood from published HIV-1 RT sequences from Metzker ''et al.''&lt;ref name="Metzker2002"&gt;{{Cite pmid|12388776}}&lt;/ref&gt; and supplemented with additional sequences from Genbank.  Tips representing sequences are coloured by source (see legend), and branches are coloured by bootstrap support (darker 
shades indicate higher support).  The branch (labelled '*') separating sequences from both patients P and V from the "background" sequences, including the original LA (Louisiana) control sequences from the study, had a support of 95%.  The branch (labelled '**') cited by the study as evidence that sequences from patient V were nested within a paraphyletic group of sequences from patient P had a support of 100%.]]
[[Source_attribution#Paraphyly|Source attribution methods based on paraphyly]] have been used in the prosecution of individuals for HIV-1 transmission.  One of the earliest examples was published in 2002, where a physician was accused of intentionally injecting blood from one patient (''P'') who was HIV-1 positive into another patient (''V'') who had previous been in a relationship with the physician&lt;ref name="Metzker2002"&gt;&lt;/ref&gt;.  This study used maximum likelihood methods to reconstruct a phylogenetic tree relating HIV-1 sequences from both patients.  Paraphyly of sequences from ''P'' implying either direct or indirect transmission to ''V'' was reported for the phylogeny reconstructed from RT sequences ('''Figure 4''').  However, a second tree reconstructed from the more diverse HIV-1 envelope (''env'') sequences from the same group was inconclusive on the direction of transmission - only that the ''env'' sequences from patients ''P'' and ''V'' clustered respectively into two monophyletic groups that were jointly distinct from the background.

The use of paraphyly for source attribution was stimulated with the onset of [[wp:DNA_sequencing#Next-generation_methods|next-generation sequencing]], which made it more cost-effective to rapidly sequence large numbers of individual viruses from multiple host individuals.  More recent work&lt;ref name="RomeroSeverson2016"&gt;{{Cite pmid|26903617}}&lt;/ref&gt; has also developed a formalized framework for interpreting the distribution of sequences in the phylogeny as being consistent with a direction of transmission.  Several studies have since applied this framework to re-analyze or develop forensic evidence for HIV transmission cases in Serbia&lt;ref name="Siljic2017"&gt;{{Cite pmid|28024238}}&lt;/ref&gt;, Taiwan&lt;ref name="Li2020"&gt;https://www.sciencedirect.com/science/article/pii/S1684118220300025&lt;/ref&gt;, China&lt;ref name="Wu2019"&gt;{{Cite pmid|31253127}}&lt;/ref&gt; and Portugal&lt;ref name="Romero-Severson2017"&gt;{{Cite pmid|28912340}}&lt;/ref&gt;.
The growing number of such studies has led to controversy on the ethical and legal implications of this type of phylogenetic analysis for HIV-1&lt;ref name="Taylor2020"&gt;https://academic.oup.com/cid/advance-article-abstract/doi/10.1093/cid/ciz1248/5699874&lt;/ref&gt;.

The accuracy of classifying a group of sequences in a phylogeny into monophyletic or paraphyletic groups is highly contingent on the accuracy of tree reconstruction.
As described above (see [[Source_attribution#Paraphyly|Paraphyly]]), our statistical confidence of a specific clade in the tree is quantified by the estimated probability that the same clade would be obtained if the tree reconstruction was repeated on an equivalent data set.
This support value is not the probability that the clade appears in the "true" tree because this quantity is conditional on the data at hand - however, it is often misinterpreted this way&lt;ref name="BerryGascuel"&gt;https://academic.oup.com/mbe/article/13/7/999/1047688&lt;/ref&gt;.
If the branch separating a nested monophyletic clade of sequences from host A from the paraphyletic group of sequences from host B has a low support value, then the conventional procedure would be to remove that branch from the tree.
This would have the result of collapsing the monophyletic and paraphyletic clades so that the tree is inconclusive about either direction of transmission.
However, this procedure has not been consistently used in source attribution investigations. 
For example, the trees displayed in the 2020 study in Taiwan&lt;ref name="Li2020"&gt;&lt;/ref&gt; do not support transmission from the defendent to the plaintiff when branches with low support (&lt;80%) are collapsed.
Moreover, the result can vary with the region of the virus genome targeted for sequencing&lt;ref name="Todesco2019"&gt;{{Cite pmid|30585843}}&lt;/ref&gt;.

The use of paraphyly to infer the direction of transmission was recently evaluated on a prospective cohort of HIV serodiscordant couples (where one partner was HIV positive at the start of the study)&lt;ref name="Rose2019"&gt;{{Cite pmid|30590741}}&lt;/ref&gt;.
Applying the paraphyly method to next-generation sequence data generated from samples obtained from 33 pairs where the HIV negative partner became infected over the course of the study, the authors found that the direction of transmission was incorrectly reconstructed in about 13% to 21% of cases, depending on which sequences were analyzed.
However, a follow-up study involving many of the same authors&lt;ref name="Zhang2020"&gt;{{Cite pmid|31922537}}&lt;/ref&gt; used a more comprehensive sequencing method to cover the full virus genome in depth from all host individuals, lowering the percentage of misclassified cases to 3.1%.

==== Forensic applications of phylodynamics ====

A common feature of both clustering and paraphyly methods is that neither approach explicitly tests the hypothesis that an infection was directly transmitted from a specific source population or individual to the recipient.
Phylodynamic methods attempt to overcome the discordance between the pathogen phylogeny and the underlying transmission history by modeling the processes that contribute to this discordance, such as the evolution of pathogen populations within each host.
The development of phylodynamic methods for source attribution has been a rapidly expanding area, with a large number of published studies and associated software released since 2014 (see [[Source_attribution#Software|Software]]).
Because these methods have tended to be applied to other infectious diseases including influenza A virus &lt;ref name="Jombart2010"&gt;&lt;/ref&gt;, foot-and-mouth disease virus&lt;ref name="Morelli2012"&gt;{{Cite pmid|23166481}}&lt;/ref&gt; and ''Mycobacterium tuberculosis''&lt;ref name="Didelot2014"&gt;&lt;/ref&gt;, they have so far avoided the ethical issues of stigma and criminalization associated with HIV-1.
However, applications of phylodynamic source attribution to HIV-1 have begun to appear in the literature&lt;ref name="Mak2020"&gt;https://doi.org/10.3390/microorganisms8020196&lt;/ref&gt;.
In this early study, the investigators attempted to use a phylodynamic method to reconstruct transmission events among patients receiving treatment at their clinic from HIV-1 sequence data.
Although the method used in their study (TransPhylo&lt;ref name="Didelot2017"&gt;&lt;/ref&gt;) attempts, by default, to estimate the proportion of infections that are unsampled, the investigators fixed this proportion to 1%.
By so doing, their analysis carried the unrealistic assumption that nearly every person living with HIV-1 in their regional epidemic (comprising at least 1,800 people) was represented in their data set of 139 sequences.

===2010 cholera outbreak in Haiti===

In the aftermath of [[wp:2010_Haiti_earthquake|a magnitude 7.0 earthquake]] that struck Haiti in 2010, there was a large-scale outbreak of [[wp:Cholera|cholera]], a gastrointestinal infection caused by the bacterium [[wp:Vibrio_cholerae|''Vibrio cholerae'']].
Nearly 800,000 Haitians became infected and nearly 10,000 died in one of the most significant outbreaks of cholera in modern history.
Initial microbial subtyping using [[wp:Pulsed-field_gel_electrophoresis|pulsed-field gel electrophoresis]] indicated that the outbreak was most genetically similar to cholera strains sampled in South Asia&lt;ref name="CDCcholera"&gt;https://www.cdc.gov/media/pressrel/2010/r101101.html&lt;/ref&gt;.
In order to more comprehensively map the plausible source of infection, cholera strains from Southern Asia and South America were compared to the strains sampled from the Haitian outbreak. 
Whole genome sequences taken from cases in Haiti shared more sites in common with the sequences taken from South Asia (''i.e.'', Nepal and Bangladesh) than those in geographic areas more immediate to Haiti&lt;ref name="2010cholera"&gt;{{Cite pmid|24699938}}&lt;/ref&gt;. 
Direct comparisons were also made between the cholera strains taken from three Napalese soldiers and three Haitian locals, which were nearly identical in genome sequence&lt;ref&gt;MISSING&lt;/ref&gt;. 
Based on the evidence gathered by phylogenetic source attribution studies, the role of Nepalese soldiers who were part of the United Nations Stabilization Mission to Haiti (MINUSTAH) in this outbreak was officially recognized by the United Nations in 2016&lt;ref name="2016nytUN"&gt;{{Cite news|last=Katz |first=Jonathan |date=August 17, 2016 |title=U.N. Admits Role in Cholera Epidemic in Haiti |url=https://www.nytimes.com/2016/08/18/world/americas/united-nations-haiti-cholera.html |work=New York Times |location= |access-date=February 3, 2020 |}}&lt;/ref&gt;.

==Software==

{| class="wikitable sortable"
|-
! Name !! Ref !! Method !! Input !! [[wp:Software_license|Software License]]
|-
| [http://www.repidemicsconsortium.org/outbreaker2/ outbreaker2] || &lt;ref name="Campbell2018"&gt;https://europepmc.org/article/PMC/6196407&lt;/ref&gt; || Phylodynamic, Bayesian || Sampling dates, contacts, genetic sequences || [https://github.com/reconhub/outbreaker2/blob/master/CONDUCT.md Contributor Code of Conduct]
|-
| [https://bitbucket.org/nicofmay/scotti/src/master/ SCOTTI] ||  ||BASTA MCMC||Sampling dates, genetic sequences|| [https://www.gnu.org/licenses/gpl-3.0.en.html GNU General Public License v3.0]
|-
| [https://www.rdocumentation.org/packages/adegenet/versions/2.0.1/topics/seqTrack seqTrack] || &lt;ref name="a"&gt;a&lt;/ref&gt; || Maximum-likelihood, optimum branching || Collection dates, genetic distances || [https://www.gnu.org/licenses/gpl-3.0.en.html GNU General Public License v3.0]
|-
| [https://cran.r-project.org/web/packages/sourceR/index.html sourceR] || &lt;ref name="sourceR"&gt;https://www.ncbi.nlm.nih.gov/pmc/articles/PMC5473572/&lt;/ref&gt; ||Bayesian MCMC||Sampling dates, sampling locations, genetic sequences  || [https://www.gnu.org/licenses/gpl-3.0.en.html GNU General Public License v3.0]
|-
| [https://github.com/xavierdidelot/TransPhylo TransPhylo] ||  ||Bayesian MCMC||Sampling dates, genetic sequences|| [https://www.gnu.org/licenses/old-licenses/gpl-2.0.en.html GNU General Public License v2.0]
|-
| [https://github.com/BDI-pathogens/phyloscanner PhyloScanner] ||  ||Maximum-likelihood, maximum-parsimony ||Genetic sequences, phylogeny|| [https://www.gnu.org/licenses/gpl-3.0.en.html GNU General Public License v3.0]
|-
| [https://github.com/skumsp/QUENTIN QUENTIN] ||  ||Bayesian MCMC||Genetic sequences||  [https://www.gnu.org/licenses/gpl-3.0.en.html GNU General Public License v3.0]
|-
| [https://github.com/alvinxhan/Phydelity Phydelity] ||  ||Patristic distance||Phylogeny|| [https://www.gnu.org/licenses/gpl-3.0.en.html GNU General Public License v3.0]
|-
| [https://github.com/kingaa/genpomp/ genPomp] || ||Bayesian SMC||Sampling dates, genetic sequences||[https://www.gnu.org/licenses/gpl-3.0.en.html GNU General Public License v3.0]
|-
| [https://bitbucket.org/nicofmay/badtrip/src/master/ BadTrIP] ||  ||Bayesian MCMC|| Sampling dates, genetic sequences, host infectious interval || [https://www.gnu.org/licenses/gpl-3.0.en.html GNU General Public License v3.0]
|-
| [https://cran.r-project.org/web/packages/phybreak/vignettes/phybreak_intro.html phybreak] ||  ||Bayesian MCMC||Sampling dates, genetic sequences|| [https://www.gnu.org/licenses/gpl-3.0.en.html GNU General Public License v3.0]
|-
| [https://github.com/xavierdidelot/TransPairs TransPairs] ||  ||Maximum-likelihood, optimum branching||Phylogeny|| [https://www.gnu.org/licenses/gpl-3.0.en.html GNU General Public License v3.0]
|}

==References==
&lt;references/&gt;</text>
      <sha1>qpcqt9tju4setvi5zsrjwjg7tkhpjai</sha1>
    </revision>
    <revision>
      <id>8335</id>
      <parentid>8334</parentid>
      <timestamp>2020-02-26T20:52:45Z</timestamp>
      <contributor>
        <username>Artpoon</username>
        <id>47</id>
      </contributor>
      <minor/>
      <comment>/* Within-host diversity */</comment>
      <model>wikitext</model>
      <format>text/x-wiki</format>
      <text xml:space="preserve" bytes="76089">In the field of [[wp:Epidemiology|epidemiology]], '''source attribution''' refers to a category of methods with the objective of reconstructing the [[wp:Transmission_(medicine)|transmission]] of an [[wp:Infection|infectious disease]] from a source population, individual or location, to subsequent hosts - ''i.e.'', "who infected whom".

Source attribution tends to be a problem of [[wp:Statistical_inference|statistical inference]], because transmission events are seldom observed directly and may have occurred in the distant past.  Thus, there is an unavoidable level of uncertainty when reconstructing transmission events from residual evidence, such as the spatial distribution of the disease.  As a result, source attribution models often employ [[wp:Bayesian_inference|Bayesian methods]] that can accommodate substantial uncertainty in model parameters.

Many infectious diseases are routinely detected or characterized through [[wp:DNA_sequencing|genetic sequencing]], which can be faster than culturing isolates in a [[wp:Public_health_laboratory|reference laboratory]] and can identify specific strains of the pathogen at substantially higher precision than laboratory assays, such as [[wp:ELISA|antibody-based assays]] or [[wp:Antibiotic_sensitivity|drug susceptibility tests]].  On the other hand, analyzing the genetic (or [[wp:Whole_genome_sequencing|whole genome]]) sequence data requires specialized computational methods to fit models of transmission.  Consequently, source attribution is a highly interdisciplinary area of [[wp:Molecular_epidemiology|molecular epidemiology]] that incorporates concepts and skills from [[wp:Mathematical_statistics|mathematical statistics]] and modeling, [[wp:Microbiology|microbiology]], [[wp:Public_health|public health]] and [[wp:Computational_biology|computational biology]].

Due to the associated [[wp:Social_stigma|stigma]] and the [[wp:Criminal_transmission_of_HIV|criminalization of transmission]] for specific infectious diseases, source attribution at the level of individuals can be a controversial use of data that was originally collected in a healthcare setting, with potentially severe legal consequences for individuals who become identified as putative sources.  In these contexts, the development and application of source attribution methods may involve trade-offs between public health responsibilities and individual rights to [[wp:Information_privacy|data privacy]].


==Microbial subtyping==

Microbial subtyping or strain typing is the use of laboratory methods to assign a microbial sample to one of potentially many predefined ''types'' or categories.
Today it is more common to use genetic or whole-genome sequencing to characterize the microbial sample at the level of its nucleotide sequence.
However, other molecular methods such as [[wp:Restriction_fragment_length_polymorphism|restriction length fragment polymorphism]] have historically played an important role in microbial subtyping before genetic sequencing became an affordable and ubiquitous laboratory technology.
Characterizing a microbial sample at a molecular level enables one to distinguish one specimen from another.

The assignment of specimens to types forms the basis of source attribution.
For example, if a host is infected by type Z, then it is more likely that the pathogen was transmitted from another host who was also diagnosed with a type Z infection than an infection of another type.
Our ability to identify a subset of potential sources from the population depends, therefore, on having a sufficient number of different types.
If host carries the same infection type, then we have no information to differentiate one potential source from another.
For this reason, sequence-based typing methods confer an advantage over other laboratory methods (such as [[wp:Serotype|serotyping]] or [[wp:Pulsed-field_gel_electrophoresis|pulsed-field gel electrophoresis]]) because there is an enormous number of potential types that can be resolved at the level of the genetic sequence, and many pathogens accumulate high levels of genetic diversity.
Encountering too many types on the population, however, makes it likely that every individual carries a unique type.
Hence, there exists an intermediate level of type resolution that confers that greatest amount of information for source attribution.
In a subsequent section, we will discuss how this limit can be overcome by employing models of evolution and phylogenetic relatedness.

=== Single and multi-locus typing ===

* which genes are the most informative?
* which locus should we sequence?
* standard targets of sequencing for different microbes
** 16S rRNA
** virus subtyping

* multi-locus sequence typing of MLST


=== Whole genome sequencing ===

Although a significant portion of genetic research still compares specific genes, the  rapid improvements in computing power and data processing has afforded the possibility of studies which compare the whole genome. [[wp:Massive parallel sequencing | Next-generation sequencing  ]] methods have provided a relatively fast and inexpensive way to obtain whole genomes from an individual sample by making many copies of the genetic info within that sample, splitting those copies into a massive number of small segments or "reads" and then analyzing those reads in parallel. Although this dramatically increases the speed at which  genetic information is read into digital information, the reassembly of all these short reads back into the original genome becomes a complicated undertaking. This is described as [[wp: De novo sequence assemblers | "de novo"]] sequence assembly. There are a number of challenges that are still relevent to the most modern whole genome sequencing technology. Errors occur throughout, with even the most accurate sequencers producing results with some uncertain bases. These are labelled to accomodate uncertainty (ie. an ambiguous G/T sequence is given the letter "K") and occur more frequently with G or C nucleotides due to their relatively strong connection. Some regions of the genome, particularly in mammals are also repetitive, making it very difficult to order and orient a small series of bases in context. Regardless of how these challenges are avoided or mitigated &lt;ref&gt;https://doi.org/10.1007/s40484-019-0166-9&lt;/ref&gt; large genomes are difficult to compute and can be expected to take multiple days or weeks to assemble..

The sequencing of smaller genomes, such as viruses bacteria is then considerably faster and less expensive, making it a much more common persuit in phylogenetic research. When looking at these quickly evolving species, it is often useful to clarify "Core" and "Accessory" parts of the genome. Core genomes represent sequences and genetic information that are present in all members of a species, while the accessory genome represents parts only seen in some members, such as changes conferring resistances to theraputic drug treatments in pathogens.

=== Phylogenetic clustering ===
Phylogenetic clustering methods begin by partitioning a collection of sequences into different ‘types’ or clusters based on their genetic similarity. This results in an end product in which members of the same cluster exhibit a greater degree of similarity to those belonging to  the general collective. Clustering at its nature is a subjective field, with no set guidelines the criterias and definitions of what constitutes a cluster often vary. This flexibility has enabled the development of numerous different clustering methods. 

Pairwise distance is an example of a popular nonparametric method. In this method, clusters are composed of pairs of sequences that fall within a threshold distance from each other. Some distance based methods rely on genetic distances - a mathematical value computed based on a measure of the evolutionary difference between two sequences for a chosen model of evolution. Currently, Tamura-Nei 1993 (TN93) and the Generalised time-reversible (GTR) models are among the most complex that can be calculated through a closed form expression. Other methods rely on a distance derived from the branch length of the sequences’ maximum likelihood tree. In this case, the branch length between two tips is termed the patristic distance and this distance represents the expected number of substitutions between the pair of sequences. 

A common criticism of distance-based methods is that clusters are constructed without regard to the existence of common ancestors that the sequences may share. As a solution, numerous subtree-based methods have also been developed. Here, clusters are defined as every sequence that belongs to a specific subtree. A subtree is a section of a phylogenetic tree that contains all the tips that have descended from a specific ancestral node. Subtree-based methods may also rely on the bootstrap support values for the tree’s internal nodes. These support values represent the confidence that the subtree descended from a node is representative of a monophyletic group. In these methods, clusters are defined as subtrees with high bootstrap support values. Bootstrap support values can be used in conjunction with both pairwise distances or branch lengths to provide additional filtering to clustering algorithms. 

In RNA virus, short generation time and high mutation rates allow for the rapid accumulation of genetic variation. This rapid evolutionary rate increases the confidence in estimating phylodynamic relationships and thus enables short sequences (around 1000 base pairs) to be used. As a result, viral phylodynamic studies have a tendency to focus on regions of the genome that impact transmission and selection such as the rapidly changing genes which code for the [[wp:Env_(gene)|envelope]] protein. However, DNA viruses and bacteria with larger genomes and slower evolution rates may require sequencing of the entire genome to achieve a similar level of phylogenetic signal. The availability of sequence data is also a factor, as surveilance databases may be abundant with well-studied genes that confer traits like treatment resistance. 

An underlying idea of phylogenetic cluster analysis that sequences that are similar are likely to be epidemiologically related, either through a recent transmission event or through a common source. Knowing this, one may be tempted to implicitly assume transmission history from the relationships in clusters. However, transmission risk is not the only factor that determines cluster membership. In fact, studies have shown that clustering is likely to associate with any variable that correlates with time since infection. As such, one should refrain from employing clustering techniques to reconstruct transmission events.

It's important to note that adding newly obtained sequence to a set of clusters can reveal entirely new clusters or bridge old clusters that were previously thought of as seperate. This becomes relevant in a data-set which is updated frequently, or one which plans to use clusters as a resource to train predictive models of future clustering. The addition of a new case to multiple clusters at once illustrates that those clusters were only viewed as seperate due to a lack of sampling and in the context of a more complete data set, they are actually one.   

* Assigning more than one sequence to a "type" by genetic similarity
* Different methods for clustering (pairwise distance, clade support)
* How to assign novel sequences to clusters?
* What genome region to sequence for cluster assignment?  (Usually envelope protein-encoding genes for viruses.)
* Clustering is not a source attribution method

=="Dutch"/Hald models and Bayesian inference==

The "Dutch model" &lt;ref name="VanPelt1999"&gt;{{Cite pmid|12631901}}&lt;/ref&gt; was originally developed to estimate the most likely source of a number of [[wp:Foodborne_illness|foodborne illnesses]] due to infection by [[wp:Salmonella|''Salmonella'']] by comparing the relative frequencies of bacterial subtypes in different commercial livestock populations (including poultry, swine and cattle) through routine surveillance programs.  For a given subtype, the expected number of human cases attributed to each source is proportional to the relative frequencies of that subtype among sources:

:&lt;math&gt;\lambda_{ij}=\frac{p_{ij}}{\sum_{j}p_{ij}}n_i&lt;/math&gt;

where &lt;math&gt;p_{ij}&lt;/math&gt; is the proportion of cases in &lt;math&gt;j&lt;/math&gt;-th source population associated with subtype &lt;math&gt;i&lt;/math&gt;, and &lt;math&gt;n_i&lt;/math&gt; is the number of cases of subtype &lt;math&gt;i&lt;/math&gt; in the recipient (human) population.  For example, if the frequencies of subtype X among three potential sources was 0.8, 0.5 and 0.1, respectively, then the expected number of cases (out of a total of 100) from the second source is &lt;math&gt;0.5/(0.8+0.5+0.1)\times 100=35.7&lt;/math&gt;.  This simple formula is a [[wp:Maximum_likelihood_estimation|maximum likelihood estimator]] when the total [[wp:Force_of_infection|force of infection]] from each source into the human population is uniform, ''e.g.'', the sources have equal population sizes.

[[File:Hald-model.svg.png|thumb|320px|'''Fig 1. Summary of Hald model parameters.''' 
Arbitrary numbers are provided for observed quantities, such as the proportion of infections due to subtype 1 in source population 2 (&lt;math&gt;p_{12}&lt;/math&gt;).  The marginal effect associated with source population 2 (&lt;math&gt;a_2&lt;/math&gt;) is represented by an open rectangle (solid line); while the total size of this source population &lt;math&gt;M_2&lt;/math&gt; is observed, &lt;math&gt;a_2&lt;/math&gt; must be estimated by regression.  Similarly, the marginal effect associated with subtype 3 (&lt;math&gt;q_3&lt;/math&gt;), indicated by a rectangular shaded region) is simultaneously estimated by regression.]]
Subsequently, this model was extended by Hald and colleagues &lt;ref&gt;{{Cite pmid|17883315}}&lt;/ref&gt; to account for  variation among sources and subtypes using [[wp:Bayesian_inference|Bayesian inference]] methods.  This extension, typically referred to as the Hald model, has become a standard model in source attribution for food-borne illnesses.  The observed numbers of each subtype in the human population was assumed to be a [[wp:Poisson_regression|Poisson distributed]] outcome with a mean &lt;math&gt;\lambda_i&lt;/math&gt; for the ''i''-th subtype, after adjusting for cases related to travel and outbreaks:

&lt;math&gt;\lambda_i = \sum_i \lambda_{ij} = \sum_i  q_i M_j a_j p_{ij}&lt;/math&gt;

where &lt;math&gt;q_i&lt;/math&gt; is the [[wp:Main_effect|marginal effect]] of the ''i''-th subtype (''e.g.'', elevated infectiousness of a bacterial variant), &lt;math&gt;M_j&lt;/math&gt; is the observed total "mass" of the ''j''-th food source, &lt;math&gt;a_j&lt;/math&gt; is the marginal effect of the ''j''-th food source, and &lt;math&gt;p_{ij}&lt;/math&gt; is the same observed case proportion as the original "Dutch" model.  This model is visualized in '''Figure 1'''.

=== Bayesian inference ===

The addition of a large number of parameters to the model described by Hald and colleagues yielded a more realistic model.  However, it was too complex to solve for exact maximum likelihood estimates, in contrast to the original "Dutch" model.  Many of the parameters could not be directly measured, such as the relative transmission risk associated with a specific food source.  Consequently, Hald and colleagues adopted a [[wp:Bayesian_inference|Bayesian]] approach to estimate the model paramters.  A similar approach has also been used to reconstruct the contribution of different environmental and livestock reservoirs of the bacteria  [[wp:Campylobacter_jejuni|''Campylobacter jejuni'']] to an outbreak of food poisoning in England &lt;ref name=""&gt;{{Cite pmid|18818764}}&lt;/ref&gt;, where the migration of different subtypes among reservoirs was jointly estimated by Bayesian methods.

Although [[wp:Bayesian_inference|Bayesian inference]] is discussed extensively elsewhere, it plays an important role in computational-intensive methods of source attribution, so we provide a brief and accessible introduction to the subject in this context.  Bayesian inference stipulates that every [[wp:Parameter|parameter]] is described by a [[wp:Probability_distribution|probability distribution]] that represents our [[wp:Belief|'belief']] about its true value.  For example, we are inclined to believe that the chance of a [[wp:Coin_flipping|coin toss]] resulting in "heads" is roughly 50%.  Our belief about this chance as a parameter can be represented by a roughly [[wp:Beta_distribution|bell-shaped distribution]] centered at 0.5 over the interval 0 to 1.  This is referred to as the [[wp:Prior_probability|prior distribution]], because it reflects our belief about parameters ''prior'' to seeing the data.  

==== Prior and posterior belief ====

Hald and colleagues used [[wp:Uniform_distribution_(continuous)|uniform]] prior distributions for many of their parameters to express the prior belief that the true value fell within a [[wp:Probability_density_function|continuous range]] with specific upper and lower limits.  When this range is set to span a wide range of values, it becomes an [[wp:Prior_probability#Uninformative_priors|uninformative prior]] --- we are being intentionally vague about our prior belief.
They constrained some parameters to take the same numerical value as others.
For example, the effects of domestic and imported supplies of the same food source were linked in this matter.
This assumption expressed a strong belief that a given food source carried the same transmission risk irrespective of its origin, and simplified the model so it was more feasible to fit to the data.
Other parameters were set to a fixed [[wp:Reference_range|reference value]] to further simplify the model.

To update our belief, we need to have a model that describes the probability of different outcomes of an experiment, such as performing ten coin tosses.  For example, the probability of a series of coin tosses can be modelled by the [[wp:Binomial_distribution|binomial distribution]].  Hald and colleagues employed a [[wp:Poisson_distribution|Poisson model]] that describes the probability of &lt;math&gt;Y&lt;/math&gt; rare events that occur at a rate &lt;math&gt;\lambda&lt;/math&gt;.  As described above, the rate of cases due to a specific bacterial subtype was the sum of transmission rates across all potential sources.  The Hald model was more realistic than the "Dutch" model because it allowed transmission rates to vary between subtypes and food sources.  However, it was not feasible to directly measure these different rates --- these parameters needed to be estimated indirectly from the data.

One approach to estimate these rate parameters is to find a [[wp:Point_estimation|single combination of parameter values]] that maximizes the probability of the data for this model ([[wp:Maximum_likelihood|maximum likelihood]]).  In a complex model where substantially different parameter combinations can explain the data with similar likelihood, however, it can be more informative to summarize the parameter values supported by the data with another statistical distribution.  This [[wp:Posterior_probability|posterior distribution]] represents our updated belief about the model parameters after incorporating the information gained from collecting new data.  For example, if the coin in our experiment is not balanced, we may update our belief to relocate the distribution so it is centered over a lower or higher probability of landing 'heads'.

==== Markov chain Monte carlo ====

In practical applications of Bayesian inference, it is often not possible to compute an [[wp:Closed-form_expression|exact solution]] for the posterior distribution given the data, [[wp:Likelihood_function|likelihood function]] (model) and prior distribution.  In these cases, the next best solution is to generate a random sample of parameter values from their [[wp:Joint_probability_distribution|joint posterior distribution]].  Since we 'are' able to calculate the posterior probability for a specific set of hypothetical parameter values, we can try to sample from the posterior distribution by randomly sampling a set of parameter values &lt;math&gt;\theta&lt;/math&gt; from the prior distribution, and then calculating the posterior probability &lt;math&gt;P(\theta)&lt;/math&gt; at this point.  Next, we draw a random value &lt;math&gt;x&lt;/math&gt; from a uniform distribution from 0 to some constant &lt;math&gt;M&lt;/math&gt; that is greater than any posterior probability &lt;math&gt;P&lt;/math&gt;.  We reject &lt;math&gt;\theta&lt;/math&gt; from our sample if &lt;math&gt;x&lt;P(\theta)&lt;/math&gt;, and draw another set of parameter values from the prior distribution.  

Using this [[wp:Rejection_sampling|rejection sampling]] method, we can eventually accumulate a target number of parameter values.  This is an example of a [[wp:Monte_Carlo_method|Monte carlo method]] -- we are trying to solve a problem by repeated random sampling.  However, it is not an efficient sampling method.  For instance, there may be an enormous range of parameter values that have a low posterior probability, so most samples are rejected.  Without knowing the maximum possible posterior probability, we might also set the maximum &lt;math&gt;M&lt;/math&gt; so high that most samples are rejected.  

In the original study, Hald and colleagues fit their model to the data using [[wp:Markov_chain_Monte_carlo|Markov chain Monte carlo]] (MCMC), which is a popular extension of rejection sampling that can address these limitations.  Instead of drawing candidate parameter values from the prior distribution, the next set of values is constrained to be similar to the last parameter values that were accepted.  For this reason, MCMC sampling is less likely to reject the next set of parameters.  This "proposed" set is accepted if it has a higher posterior probability; even if it has a lower posterior probability, the MCMC method allows for some random chance of accepting it nonetheless.  The entire processes is repeated for a large number of iterations.

Imagine, for example, that a pair of blindfolded hikers linked by a rope are traversing a mountain range.  At each stage, the lead hiker climbs or walks in a random direction.  If the change in elevation is positive, then the second hiker follows.  If it is negative, then there is some random chance the second hiker will still follow; otherwise, they reel the first hiker back on the rope.  In the long run, the amount of time the hikers spend in a particular area will be proportional to the overall elevation.  Attaining this state is referred to as "[[wp:Markov_chain_Monte_Carlo#Convergence|convergence]]".  This simplified analogy serves to illustrate some inherent difficulties with MCMC.  If we do not spend enough time exploring, for example, then the location of the hikers will be more informative about where they started than about the regional [[wp:Topography|topography]].  For this reason, MCMC samples need to be run for many iterations, especially if the parameter space is enormous.  There is also no way of guaranteeing that the MCMC sample has converged; there is always the possiblity that a remote peak was never "sampled" by the hikers.  This issue can be ameliorated by running multiple MCMC samples that start in different locations in parameter space; for example, Hald and colleagues ran five replicate MCMC samples for 30,000 iterations.

==Phylogenetic methods==

A [[wp: Phylogenetic Tree|phylogenetic tree]] or phylogeny is a hypothesis about the common ancestry of species or populations.  In the context of molecular epidemiology, phylogenies are used to relate infections in different hosts and are usually reconstructed from genetic sequences of each pathogen population.  To reconstruct the phylogeny, the sequences must cover the same parts of the pathogen genome; for example, sequences that represent multiple copies of the same gene from different infections.  It is this residual similarity ([[wp:Sequence_homology|homology]]) between diverging populations that implies recent common ancestry.  A molecular phylogeny comprises "tips" or "leaves" that represent different genetic sequences that are connected by branches to a series of common ancestors that eventually converge to a "root".  The composition of the ancestral sequence at the root, the order of branching events and the relative amount of change along each branch are all quantities that must be extrapolated from the observed sequences at the tips.  

There are multiple approaches to reconstruct a phylogenetic tree from genetic sequence variation that we will only briefly describe here (see Yang and Rannala &lt;ref name="YangRannala"&gt;{{Cite pmid|22456349}}&lt;/ref&gt; for a recent review).  [[wp:Distance_matrices_in_phylogeny|Distance-based methods]] use a [[wp:Hierarchical_clustering|hierarchical clustering]] method to build up a tree based on some measure of the genetic dissimilarity between two sequences.  Most distance measures in current use adjust for the occurrence of [[wp:Saturation_(genetic)|multiple substitutions]] at the same nucleotide or amino acid of the sequence, which would cause the measure to systematically underestimate the amount of evolutionary divergence between sequences.  Some source attribution methods use a genetic distance threshold to rule out potential sources of infection for individuals whose pathogen sequences exceed a threshold distance to the sequence from another individual&lt;ref name="Ypma2011"&gt;{{Cite pmid|21733899}}&lt;/ref&gt;&lt;ref name="Walker2014"&gt;{{Cite pmid|23158499}}&lt;/ref&gt;.  Importantly, it is not possible to infer the direction of transmission from this criterion alone.

[[wp:Likelihood_function|Likelihood-based]] methods employ a model of sequence evolution to compute the probability of the observed sequence data for a given tree.  The investigator must then employ some [[wp:Heuristic_(computer_science)|heuristic algorithm]] to search the space of all possible trees to find one that maximizes this probability: the [[wp:Maximum_likelihood_estimation|maximum likelihood estimate]].  
Compared to distance-based methods, likelihood-based methods are computationally intensive but can accommodate more biological complexity such as variation in rates of evolution among sites or over time, thereby providing more accurate reconstructions of the phylogenetic tree &lt;ref name="PhyML"&gt;{{Cite pmid|14530136}}&lt;/ref&gt;.
Furthermore, likelihood-based methods can be incorporated into a Bayesian inference framework, which makes this class of methods particularly suitable for source attribution applications.

=== Inferring transmission history from the phylogeny ===

The basic premise in applying phylogenetics to source attribution is that the shape of the phylogenetic tree approximates the transmission history, which can also be represented by a tree where each split into two branches represents the transmission of an infection from one host to another.  It is generally easier to reconstruct a phylogenetic tree from genetic sequences than to reconstruct the transmission tree from other sources of information, such as [[wp:Contact_tracing|contact tracing]].  Because of the visual and conceptual similarity between phylogenetic and transmission trees, it is a common mistake to interpret the branching points (splits) of the phylogeny as representing transmission events.  In fact, the transmission event may have occurred at any point along the two branches that separate one sampled infection from the other in the virus phylogeny ('''Figure 2A''').  Thus, the transmission tree only constrains the shape of the phylogenetic tree.  There are several reasons why these trees are not [[wp:Congruence_(geometry)|congruent]], including: the time scales of transmission and pathogen evolution, incomplete sampling, pathogen evolution within hosts, and secondary infection of the same host.

[[File:Transtree.png|thumb|350px|'''Figure 2: Some challenges equating phylogeny with transmission history'''. The solid lines represent the phylogenetic relationship between infections that have been sampled from two or three different hosts.  Shaded regions correspond to the location of virus lineages in different hosts, as indicated by colour.  The transmission of a lineage from one host to another is represented by a gap between shaded regions and highlighted with a red arrow. (A) Although hosts 1 and 2 are closely related, the phylogeny does not indicate whether the infection was transmitted from host 2 to 1 (as shown), or vice versa.  The transmission event may be located anywhere along the two branches connecting the hosts. (B) An infection may have been transmitted through any number of unsampled hosts before reaching the host that was sampled.  (C) An unsampled host may be the source of infections transmitted to both hosts 1 and 2. (D) If pathogens establish a large diverse population within each host, the branches of the phylogeny may occur in a different order than the transmission history; as shown, hosts 1 and 3 are more closely related in the trasmission history, but not in the phylogeny. ]]

==== Time scales ====

First, the phylogenetic tree must be reconstructed from observed differences between infections that have been sampled from the host population --- this tree is almost never directly observed.  If there is little to no evolution has occurred among these infections (in other words, if they are genetically almost identical) then it is difficult to reconstruct the order that different lineages descended from their common ancestors.  For example, this limitation is the driving force behind the growing adoption of whole-genome sequencing for the molecular epidemiology and source attribution&lt;ref name="Walker2012"&gt;{{Cite pmid|23158499}}&lt;/ref&gt; of the bacterium [[wp:Mycobacterium_tuberculosis|tuberculosis]], which makes it possible to distinguish between infections that would otherwise be assigned to the same subtype according to the standard [[wp:Multiple_loci_VNTR_analysis|multi-locus genotyping method]]&lt;ref name="Gardy2011"&gt;{{Cite pmid|21345102}}&lt;/ref&gt; that targets only 24 [[wp:Locus_(genetics)|loci]] of the ''M. tuberculosis'' genome, which comprises roughly 4.3 million nucleotides encoding over 4,000 genes.

Even if the pathogen evolves relatively rapidly, a transmission history on a compressed time scale will make it difficult to distinguish common ancestors.  Conversely, if there has been too much evolution because we are working with a transmission tree on an extremely long time scale, then the [[wp:Homology_(biology)|genetic similarity that implies common ancestry]] will have eroded.  Even if there has been substantial evolution among the lineages, reconstructing their common ancestry is progressively more uncertain the deeper we go towards the root of the tree, away from the observed data.

==== Incomplete sampling ====

Equating the phylogenetic tree with the transmission history implicitly assumes that genetic sequences have been obtained from every infected host in the epidemic.  In practice, only a fraction of infected hosts are represented in the sequence data.  The existence of an unknown and inevitably substantial number of unsampled infected hosts is a major challenge for source attribution.  Even if the phylogenetic tree indicates that two infections are most closely related than any other sampled infection, one cannot rule out the existence of one or more unsampled hosts whom are intermediate links in the "transmission chain" separating the known hosts ('''Figure 2B''').  Similarly, an unsampled infection may have been the source population for both observed infections at the tips of the tree ('''Figure 2C''').  By itself, the phylogenetic tree does not explicitly discriminate among these alternative transmission scenarios.

==== Evolution within hosts ====

The shape of the phylogenetic tree may diverge from the underlying transmission history because of the evolution of diverse populations of the pathogen within each host.  The individual copies of the pathogen genome that are transmitted to the next host are, by definition, no longer in the source population.  The split in the phylogenetic tree represents the common ancestor that relates the transmitted lineages with the lineages that remained and persisted in the source population.  If we follow both sets of lineages back in time, the time of the transmission event is the ''most recent'' possible time that they could converge to a common ancestor.  Put another way, this event represents one extreme of a continuous range where the common ancestor is located further back in time.

The amount of time we have to follow two or more lineages back in time until we encounter a common ancestor is described by [[wp:John_Kingman|Kingman's]] [[wp:Coalescent_theory|coalescent model]].  Simply put, this amount of time should be greater as the historical size of the population gets larger because there are more potential ancestors to choose from.  Conversely the time to common ancestors should get shorter with smaller population size.  Consequently, the shape of the tree relating viruses from the same host contains information about the size and dynamics of the entire virus population comprising that infection.

The coalescence of lineages in a large, diverse pathogen population within each host represents a significant challenge for source attribution.
For example, if a host has transmitted their infection to two others, then there are three sets of lineages whose ancestry can be traced in the source population.
As a result, there is some chance that the virus phylogeny, which represents the convergence of lineages to their common ancestors, would imply a different order of transmission events if taken at face value ('''Figure 2D''').

==== Clearance and secondary infection ====

Many infections can be spontaneously cleared by the host's immune system.  If a host that has cleared a previously diagnosed infection becomes re-infected from another source, then it is possible for the same host to be represented by different infections in the phylogenetic and transmission trees, respectively.  In addition, some individuals may become multiply infected from different sources.  For example, roughly one-third of infections by [[wp:Hepacivirus_C|hepatitis C virus]] are spontaneously cleared within the first six months of infection&lt;ref&gt;{{Cite pmid|19759533}}&lt;/ref&gt;.  This previous exposure, however, does not confer immunity to re-infection by the same virus&lt;ref&gt;{{Cite pmid|16107834}}&lt;/ref&gt;.  In addition, [[wp:Coinfection|co-infection]] by multiple strains of hepatitis C virus that persist simultaneously within the same host can occur relatively frequently in some populations with a high rate of transmission, such as people who inject drugs [[wp:Needle_sharing|using shared equipment]] (ranging from 14% to 39%)&lt;ref&gt;{{Cite pmid|25782091}}&lt;/ref&gt;.  The persistence of strains from additional exposures may be missed by [[wp:Sanger_sequencing|conventional genetic sequencing]] techniques if they are present at a low frequencies within the host, necessitating the use of [[wp:DNA_sequencing#Next-generation_methods|"next-generation" sequencing]] technologies.  For these reasons, the epidemiological linkage of hepatitis C virus infections through genetic similarity may be a transient phenomenon, leading some investigators to recommend using multiple virus sequences sampled from different time points of each infection for molecular epidemiology applications&lt;ref&gt;{{Cite pmid|29253674}}&lt;/ref&gt;.

===Ancestral host-state reconstruction===

[[wp:Ancestral_reconstruction|Ancestral reconstruction]] is the application of a model of evolution to a phylogenetic tree to reconstruct [[wp:Character_evolution|character states]], ranging from nucleotide sequences to [[wp:Phenotype|phenotypes]], at the different ancestral nodes of the tree down to the root&lt;ref name="Joy2016"&gt;{{Cite pmid|27404731}}&lt;/ref&gt;.
In the context of source attribution, ancestral reconstruction interprets the location of each pathogen lineage (among different host individuals) as an evolving character state.
This is similar to applications of ancestral reconstruction in [[wp:phylogeography|Phylogeography]]&lt;ref name="Lemey2009"&gt;{{Cite pmid|2740835}}&lt;/ref&gt;, where the geographic location of an ancestral population is reconstructed from the current locations of its sampled descendants under some model of migration.

Migration models generally fall into two categories of discrete-state and continuous-state models.
Discrete-state or island migration models assume that a given lineage is in one of a finite number of locations, and that it changes location at a constant rate over time according to a [[wp:Markov_chain#Continuous-time_Markov_chain|continuous-time Markov process]], analogous to the [[wp:Substitution_model|models used for molecular evolution]].
For example, the software Phyloscanner&lt;ref name="phyloscanner"&gt;{{Cite pmid|29186559}}&lt;/ref&gt; employs ancestral reconstruction to infer the location of a transmitted pathogen lineage in one host individual or another.
Continuous-state migration models are more similar to models of [[wp:Brownian_motion|Brownian motion]] in that a lineage may occupy any point within a defined space. 
Although continuous models can more realistic than discrete migration models, they may be more challenging to fit to data.
To our knowledge, such models have not yet been used for a source attribution analysis.

===Paraphyly===

Paraphyly is a term that originates from the study of [[wp:Cladistics|cladistics]], an evolutionary approach to [[wp:Systematics|systematics]] that groups organisms on the basis of their common ancestry.  A group of infections is paraphyletic if they are related by a common ancestor that also has one or more members that are not assigned to this group.  In other words, one group is ''nested'' within an ancestral group.  For example, [[wp:Bird|birds]] are descended from a common ancestor that in turn shares a common ancestor with all [[wp:Reptile|reptiles]]; thus, birds are nested within the phylogeny of reptiles, making the latter a paraphyletic group.  Thus, paraphyly is evidence of evolutionary precedence: the ancestor of all birds was a reptile.  In the context of source attribution, paraphyly can be used as evidence that one infection preceded another.  It does not provide evidence that the infection was directly transmitted from one individual to another, in part because of [[Source_attribution#Incomplete sampling|incomplete sampling]].  

The application of paraphyly for source attribution requires that the phylogenetic tree relates multiple copies of the pathogen from both the putative source and recipient hosts.  To elaborate, phylogenetic trees relating different infections are often reconstructed from population-based sequences (direct sequencing of the PCR amplification product), where each sequence represents the consensus of the individual pathogen genomes sampled from the infected host.  If copies of the pathogen genome are sequenced individually by [[wp:Dilution_cloning|limiting dilution protocols]] or [[wp:Massive_parallel_sequencing|next-generation sequencing]], then one can reconstruct a tree that represents the [[wp:Genealogy|genealogy]] of individual pathogen lineages, rather than the phylogeny of pathogen populations.

If sequences from host A form a [[wp:Monophyly|monophyletic clade]] (in which members comprise the complete set of descendants from a common ancestor) that is nested a paraphyletic clade of sequences from host B, then the tree is consistent with the direction of transmission having originated from host A&lt;ref&gt;{{Cite pmid|26903617}}&lt;/ref&gt;.  Directionality does not imply that host A directly transmitted their infection to host B, because the pathogen may have been transmitted through an unknown number of intermediate unsampled hosts before establishing an infection in host B.

==== Node support ====
The statistical confidence in directionality of transmission from a given tree is usually quantified by the support value associated with the node that is ancestral to the nested monophyletic clade.  The support of node ''X'' is the estimated probability that if we repeated the phylogenetic reconstrution on an equivalent data set, the new  tree would contain exactly the same clade comprising exclusively of all descendants of node ''X'' in the original tree.  In other words, it quantifies the reproducibility of that node given the data.  It should not be interpreted as the probability that the clade below node ''X'' appears in the "true" tree&lt;ref name="Lemoine2018"&gt;{{Cite pmid|29670290}}&lt;/ref&gt;.  There are generally three approaches to estimating node support:

1. ''Bootstrapping.''  [[wp:Joseph_Felsenstein|Felsenstein]] adapted the concept of [[wp:Bootstrapping_(statistics)|nonparametric bootstrapping]] to the problem of phylogenetic reconstruction by maximum likelihood&lt;ref name="Felsenstein1985"&gt;{{Cite pmid|28561359}}&lt;/ref&gt;.  Bootstrapping provides a way to characterize the [[wp:Sampling_error|sampling variation]] associated with the data without having to collect additional, equivalent samples.  To start, one generates a new data set by sampling an equivalent number of nucleotide or amino acid positions [[wp:Simple_random_sample|at random with replacement]] from the [[wp:Multiple_sequence_alignment|multiple sequence alignment]] - this new data set is referred to as a "bootstrap sample".  A tree is reconstructed from the bootstrap sample using the same method as the original tree.  Since we are sampling sets of homologous characters (columns) from the alignment, the information on the evolutionary history contained at that position is intact.  We record the presence or absence of clades from the original tree in the new tree, and then repeat the entire process until a target number of replicate trees have been processed.  The frequency at which a given clade is observed in the bootstrap sample of trees quantifies the reproducibility of that node in the original tree.  

Bootstrapping is a time-consuming process that scales linearly with the number of replicates, since every bootstrap sample is processed by the same method as the original tree, and post-processing steps are required to enumerate clades.  The precision of estimating the node support values increases with the number of bootstrap replicates.  For instance, it is not possible to obtain a node support of 99% if fewer than 100 bootstrap samples have been processed.  

2. ''Bayesian sampling.''  Instead of using bootstrapping to resample the data, one can quantify node support by examining the uncertainty in reconstructing the phylogeny from the given data.  Bayesian sampling methods such as Markov chain Monte Carlo (see [[Source_attribution#Markov_chain_Monte_Carlo|Hald model]]) are designed to generate a random sample of parameters from the posterior distribution given the model and data.  In this case, the tree is a collection of parameters.  A Bayesian estimate of node support can be extracted from this sample of trees by counting the number of trees in which the monophyletic clade that descends from that specific node appears &lt;ref name="Larget1999"&gt;Larget B, Simon DL. Markov chain Monte Carlo algorithms for the Bayesian analysis of phylogenetic trees. Molecular Biology and Evolution. 1999 Jun 1;16(6):750-9.&lt;/ref&gt;.  Bayesian sampling is computationally demanding because the space of all possible trees is enormous, making convergence difficult or not feasible to attain for large data sets&lt;ref name="Whidden2015"&gt;{{Cite pmid|25631175}}&lt;/ref&gt;.  

3. ''Approximate likelihood-ratio testing.''  Unlike Bayesian sampling, this method is performed on a single estimate of the tree based on maximum [[wp:Maximum_likelihood_estimation|likelihood]], where the likelihood is the probability of the observed data given the tree and model of evolution.  The [[wp:Likelihood-ratio_test|likelihood ratio test]] (LRT) is a method for selecting between two models or hypotheses, where the ratio of their likelihoods is a test statistic that is mapped to a null distribution to assess statistical significance.  In this application, the alternative hypothesis is that a branch in the reconstructed tree has a length of zero, which would imply that the descendant clade cannot be distinguished from its background&lt;ref name="Anisimova2006"&gt;{{Cite pmid|16785212}}&lt;/ref&gt;.  This makes the LRT a localized analysis: it evaluates the support of a node when the rest of the tree is assumed to be true.  On the other hand, this narrow scope makes the approximate LRT method computationally efficient in comparison to Bayesian sampling and bootstrap sampling.

==== Background sequences ====

The interpretation of monophyletic and paraphyletic clades is contingent on whether a sufficient number of infections have been sampled from the host population.  Sequences from one host can only become paraphyletic relative to sequences from a second host if the tree contains additional sequences from at least one other host in the population.  As noted above, there may be unsampled host individuals in a "transmission chain" connecting the putative source to the recipient host ('''Figure 1B''').  The incorporation of background sequences from additional hosts in the population is similar to the problem of rooting a phylogeny using an [[wp:Outgroup_(cladistics)|outgroup]], where the root represents the earliest point in time in the tree.  The location of this "root" in the section of the tree relating the sequences from the two hosts determines which host is interpreted to be the potential source.  

There are no formal guidelines for selecting background sequences.  Typically, one incorporates sequences that were collected in the same geographic region as the two hosts under investigation.  These local sequences are sometimes augmented with additional sequences that are retrieved from public databases based on their genetic similarity (''e.g.'', [[wp:BLAST_(biotechnology)|BLAST]]), which were not necessarily collected from the same region.  Generally, the background data comprise consensus (bulk) sequences where each host is represented by a single sequence, unlike the putative source and recipient hosts from whom multiple clonal sequences have been sampled.  Because clonal sequencing is more labor-intensive, such data are usually not available to use as background sequences.  The incorporation of different types of sequences (clonal and bulk) into the same phylogeny may bias the interpretation of results, because it is not possible for sequences to be nested within the consensus sequence from a single background host.

===Phylodynamic methods===
{{See also|Viral_phylodynamics|Bacterial_phylodynamics}}

Phylodynamics is a subdiscipline of molecular epidemiology and phylogenetics that concerns the reconstruction of epidemiological processes, such as the rapid expansion of an [[wp:Epidemic|epidemic]] or the emergence of [[wp:Herd_immunity|herd immunity]] in the host population, from the shape of the phylogenetic tree relating infections sampled from the population&lt;ref&gt;{{Cite pmid|23555203}}&lt;/ref&gt;.  More generally, phylodynamics uses tree shape as the primary data source to parameterize models representing the biological processes that influenced the evolutionary relationships among the observed infections.  This should not be confused with fitting models of evolution (such as a [[wp:Models_of_DNA_evolution|nucleotide substitution model]] or [[wp:Molecular_clock|molecular clock]] model) to reconstruct the shape of the tree from the observed characteristics of related populations (infections), which originates from the field of [[wp:Phylogenetics|phylogenetics]].  

[[File:Bayesian.png|thumb|400px|'''Fig 3. Components of a phylodynamic source attribution analysis.'''  This diagram summarizes the structure of a phylodynamic analysis as a [[wp:Bayesian network|hierarchical Bayesian model]].  Rectangular nodes represent data sources (sequence alignment, sample collection times), and nodes with rounded corners represent parameter estimates (fitted models) that can in turn be used as data inputs for a subsequent model.  Each arrow represents a model inference step that generates samples from the posterior distribution defined by the data and the model.  The model associated with each step is represented by a circular node; each model comprises a number of [[wp:Prior_probability|prior beliefs]].  This schematic displays multiple model nodes to emphasize the existence of other models with different assumptions and prior beliefs that are not necessarily evaluated on the data.]]
In the context of source attribution, phylodynamic methods predominantly use [[Source_attribution#Bayesian_inference|Bayesian inference]] to sample transmission trees from the posterior distribution, where the transmission tree is an explicit model of "who infected whom".  Because this tree cannot be directly observed, phylodynamic methods for source attribution attempt to reconstruct the transmission tree from its residual effect on the shape of the phylogenetic tree.  Although there are established methods for reconstructing phylogenetic trees from the genetic divergence among pathogen populations sampled from different host individuals, there are several reasons why the phylogeny may be a poor approximation of the transmission tree ('''Figure 2''').  Phylodynamic methods attempt to reconcile the discordance between the phylogeny and the transmission tree by modeling one or more of the processes responsible for this discordance, and fitting these models to the data ('''Figure 3''').  

==== Phylogenetic uncertainty ====

Phylodynamic methods may require the simplifying assumption that the phylogenetic tree reconstructed from the data is the "true" tree - that is, an accurate representation of the common ancestry relating the sampled infections.  For instance, some phylodynamic methods take a single [[wp:Molecular_clock|time-scaled phylogeny]] as a required input.  On the other hand, if the phylogeny is handled as an uncertain estimate derived from the data (including the sequence alignment), then the phylodynamic analysis becomes a [[wp:Bayesian_network|hierarchical model]] in which the problem of phylogenetic reconstruction is nested within the problem of estimating the other model parameters that are [[wp:Conditional_probability|conditional]] on the phylogeny ('''Figure 3''').  Sampling both the phylogeny and the transmission tree from their joint posterior distribution should confer more accurate parameter estimates, but the greatly expanded model space also makes [[wp:Markov_chain_Monte_Carlo#Convergence|convergence]] more challenging attain.  Such hierarchical methods are often implemented in the software package [https://www.beast2.org/ BEAST2]&lt;ref name="BEAST2"&gt;{{Cite pmid|24722319}}&lt;/ref&gt; (Bayesian Evolutionary Analysis by Sampling Trees), which provides generic routines for Markov chain Monte Carlo sampling from tree space, and calculating the likelihood of a time-scaled phylogenetic tree given sequence data and sample collection dates.

The limits to reconstructing an accurate phylogeny from a sequence alignment is not the only source of phylogenetic uncertainty.  Although alignments are often treated as observed data known without ambiguity, the process of aligning sequences is also uncertain and can become more difficult with the rapid accumulation of sequence [[wp:Indel|insertions and deletions]] among diverging pathogen lineages.  While there are Bayesian methods that address uncertainty in alignment by joint sampling of the alignment along with the phylogeny&lt;ref name="Redelings2005"&gt;{{Cite pmid|16012107}}&lt;/ref&gt;, this approach is computationally complex and is seldom used in the context of source attribution.  Furthermore, sequences are themselves uncertain estimates of the genetic composition of individual pathogens or infecting populations, and [[wp:DNA_sequencing#Next-generation_methods|next-generation sequencing]] technologies tend to have substantially higher error rates than conventional [[wp:Sanger_sequencing|Sanger sequencing]]&lt;ref name="vanDijk2018"&gt;{{Cite pmid|29941292}}&lt;/ref&gt;, and analysis pipelines must be carefully validated to reduce the effects of sample cross-contamination and adapter contamination.

==== Demographic and transmission models ====

Some phylodynamic methods make the simplifying assumption that every infection in the epidemic is represented by at least one genetic sequence in the data set&lt;ref name="Ypma2013"&gt;{{Cite pmid|24037268}}&lt;/ref&gt;&lt;ref name="Didelot2014"&gt;{{Cite pmid|24714079}}&lt;/ref&gt;&lt;ref name="Worby2016"&gt;{{Cite pmid|27042253}}&lt;/ref&gt; (complete sampling).  Although complete sampling may be feasible in circumstances such as an outbreak of disease transmission among farms in a defined geographic region&lt;ref name="Cottam2008"&gt;{{Cite pmid|18230598}}&lt;/ref&gt;, it is generally not possible to rule out unsampled sources in other contexts.  This is especially true for infectious diseases that are stigmatized and/or associated with marginalized populations&lt;ref name="Weiss2006"&gt;{{Cite pmid|17130065}}&lt;/ref&gt;, that have a long asymptomatic period&lt;ref&gt;{{Cite pmid|1}}&lt;/ref&gt;, or in the context of a generalized epidemic where disease prevalence may substantially exceed the local capacity for sample collection and genetic sequencing.

Several methods attempt to address the presence of unsampled hosts by modeling the growth of the epidemic over time, which predicts the total number of infected hosts at any given time.  Put another way, the probability that an infection was transmitted from an unsampled source is determined in part by the total size of the infected population at the time of transmission.  These models of epidemic growth are sometimes referred to as demographic models because some are derived from [[wp:Population_dynamics|population growth models]] such as the exponential and logistic growth models.  Alternatively, the number of infections can be modeled by a [[wp:Compartmental_models_in_epidemiology|compartmental model]] that describes the rate that individual hosts switch from susceptible to infected states, and can be extended to incorporate additional states such as [[wp:Immune_response|recovery from infection]] or [[wp:Infection#Classification|different stages of infection]]&lt;ref name="VolzFrost"&gt;{{Cite pmid|24367249}}&lt;/ref&gt;&lt;ref name="Didelot2014"&gt;{{Cite pmid|24714079}}&lt;/ref&gt;.  An important distinction between population growth and compartmental models is that the number of uninfected susceptible hosts is tracked explicitly in the latter.

A phylodynamic analysis attempts to parameterize the growth model from the phylogeny, which is either used as a direct proxy of the transmission tree, or interpreted through a population genetic model to account for diversity within hosts ('''Figure 3''').  Bayesian methods make it feasible to supplement this task with other data sources, such as the reported case incidence and/or prevalence over time&lt;ref name="Magiorkinis2013"&gt;{{Cite pmid|23382662}}&lt;/ref&gt;.  The transmission process can be mapped to the size of the infected population using either [[wp:Coalescent_theory|coalescent]] or a forward-time model such as [[wp:Birth–death_process|birth-death]] or [[wp:Branching_process|branching processes]].  A coalescent model predicts the amount of time one would need to trace a random sample of infections back in time to reach their common ancestor&lt;ref name="Kingman1982"&gt;https://www.sciencedirect.com/science/article/pii/0304414982900114&lt;/ref&gt;.  The amount of time between the sampled infections and their common ancestor increases with the size of the infected population, just as one is less likely to share a great-grandparent in common with a stranger in a large city than in a small, remote village.  Although the coalescent model was originally formulated to describe the ancestry of individuals within a single population, it was recently extended to compartmental models of the spread of infection&lt;ref name="Volz2012"&gt;{{Cite pmid|22042576}}&lt;/ref&gt;.

Birth-death models describe the proliferation of infections forward in time, where a "birth" event represents the transmission of an infection to an uninfected susceptible host, and a "death" event can represent either the diagnosis and treatment of an infection, or its spontaneous clearance by the host&lt;ref name="Stadler2009"&gt;{{Cite pmid|19631666}}&lt;/ref&gt;.  This class of models was originally formulated to describe the proliferation of species through speciation and extinction &lt;ref name="Nee1994"&gt;{{Cite pmid|7938201}}&lt;/ref&gt;.  Similarly, branching processes model the growth of an epidemic forward in time where the number of transmissions from each infected host ("offspring") is described by a [[wp:Probability_distribution#Discrete_probability_distribution|discrete probability distribution]] over non-negative integers, such as the [[wp:Negative_binomial_distribution|negative binomial distribution]]&lt;ref name="Didelot2017"&gt;{{Cite pmid|28100788}}&lt;/ref&gt;.  Branching process models tend to use the simplifying assumption that this offspring distribution remains constant over time, making this class of models more appropriate for the initial stage of an epidemic where most of the population is uninfected.

==== Within-host diversity ====

As noted above, the diversification of pathogen populations within each host results in a discordance between the shapes of the pathogen phylogeny and the transmission tree.  Phylodynamic methods that treat the phylogeny as equivalent to the transmission tree assume implicitly that the population within each host is small enough to be approximated by a single lineage&lt;ref name="Cottam2008"&gt;&lt;/ref&gt;&lt;ref name="Volz2013"&gt;{{Cite pmid|23555203}}&lt;/ref&gt;&lt;ref name="Jombart2014"&gt;{{Cite pmid|24465202}}&lt;/ref&gt;.  If the within-host population is diverse, then a transmission event will tend to underestimate the time since two lineages split from their common ancestor ('''Figure 2A'''); this phenomenon is analogous to the [[wp:Incomplete_lineage_sorting|incomplete lineage sorting]] affecting gene trees relative to the species tree&lt;ref name="Maddison2006"&gt;{{Cite pmid|16507521}}&lt;/ref&gt;.  The resulting discordance between the phylogenetic and transmission trees makes it more difficult to reconstruct the latter from the observed data.  Moreover, the effect of within-host diversity becomes even greater if there are incomplete [[wp:Founder_effect|transmission bottlenecks]] &amp;mdash; where a new infection is established by more than one lineage transmitted from the source population &amp;mdash; because the common ancestor of pathogen lineages may be located in previous hosts further back in time&lt;ref name="deMaio2017"&gt;{{Cite pmid|27681228}}&lt;/ref&gt;.

Accounting for within-host evolution requires a population genetic model that describes the common ancestry of lineages in a population.  The [[wp:Coalescent_theory|coalescent model]] is a common choice for this task.  This requires making assumptions about how the pathogen population within a host varies in size over time, since the coalescent rate (''i.e.'', the rate that lineages converge to common ancestors going back in time) is inversely proportional to population size.  It is conceivable that a within-host growth model could be parameterized from  longitudinal measures of sequence variation or [[wp:Viral_load|viral load]]; however, this approach is seldom used in the literature.  We note that the coalescent model appears twice in our summary of phylodynamic methods to represent processes at different levels &amp;mdash; the transmission of infection among hosts, and the diversification of pathogens within a host.  This parallel has been explored by phylodynamic studies using the structured coalescent, where the population comprises two or more subpopulations ([[wp:Deme_(biology)|demes]]) &lt;ref name="deMaio2017"&gt;&lt;/ref&gt;.  Each deme represents an infected host individual.  Due to limited migration of pathogen lineages between demes, two pathogen lineages sampled at random are more likely to share a recent common ancestor if they belong to the same deme.  One of the limitations of this model is that the size of the transmission bottleneck (number of lineages traced back to the source deme) is a random outcome, making it difficult to assert that bottlenecks tend to limit the transmitted viruses to a single variant that starts the next infection.

==Controversies==

Source attribution is an inherently controversial application of molecular epidemiology because it identifies a specific population or individual as being responsible for the onward transmission of an infectious disease.  Because source attribution increasingly requires the specialized and computationally-intensive analysis of complex data, the underlying model assumptions and level of uncertainty in these analyses are often not accessible to knowledge users and stakeholders, including legal professionals and community advocates.

===Molecular forensics and HIV-1 transmission===

{{See also|wp:Criminal_transmission_of_HIV|wp:Criminal_transmission_of_HIV_in_the_United_States}}

Outside of a public health context, the concept of source attribution has significant legal and ethical implications for people living with HIV to potentially become prosecuted for transmitting their infection to another person.  The transmission of HIV-1 without disclosing one's infection status is a criminally prosecutable offense in many countries&lt;ref&gt;http://www.hivjustice.net/site/countries/&lt;/ref&gt;.  Source attribution methods have been utilized as forensic evidence in such criminal cases.  

====Forensic applications of phylogenetic clustering====

One of the earliest and well-known examples of an HIV-1 transmission case was the investigation of the so-called [[wp:Kimberly_Bergalis|"Florida dentist"]], where an HIV-positive dentist was accused of transmitting his infection to a patient.  Although phylogenetic clustering was applied to these data to demonstrate that HIV-1 particles sampled from the dentist were genetically similar to those sampled from the patient&lt;ref&gt;{{Cite pmid|1589796}}&lt;/ref&gt;, clustering is not itself a source attribution method.  Clustering methods can only provide evidence that infections are unlikely to be epidemiologically linked because they are too dissimilar relative to other infections in the population &lt;ref&gt;{{Cite pmid|17661846}}&lt;/ref&gt;.  For example, similar phylogenetic methods were used in a subsequent case to demonstrate that the HIV-1 sequence obtained from the patient was far more similar to the sequence from their sexual partner than the sequence from the dentist &lt;ref&gt;{{Cite pmid|7978698}}&lt;/ref&gt;. 

Clustering provides no information on the directionality of transmission (''e.g.'', whether the infection was transmitted from individual A to individual B, or from B to A; '''Figure 2'''), nor can it rule out the possibility that one or more other unknown persons (from whom no virus sequences have been obtained) were involved in the transmission history.  Despite these known limitations of clustering, statements on the genetic similarity of infections continue to appear in court cases&lt;ref&gt;[http://www.yukoncourts.ca/judgements/territorial/2007/r_v_ngeruka_2015_yktc_10.pdf R. v. Ngeruka, 2015 YKTC 10]&lt;/ref&gt;.  On the other hand, clusters potentially identify groups of individuals exposed to higher rates of transmission.  Consequently, public health applications of clustering that can prevent the onward transmission of HIV-1 are hampered by concerns among people living with HIV that this information might also expose them to criminal prosecution for transmission&lt;ref&gt;{{Cite pmid|29291190}}&lt;/ref&gt;&lt;ref&gt;https://doi.org/10.1080/09581596.2019.1582755&lt;/ref&gt;.

==== Forensic applications of paraphyly methods ====

[[File:Metzker.png|thumb|300px|'''Fig 4. Reproduction of phylogenetic tree from Metzker study.'''  This unrooted tree was reconstructed by maximum likelihood from published HIV-1 RT sequences from Metzker ''et al.''&lt;ref name="Metzker2002"&gt;{{Cite pmid|12388776}}&lt;/ref&gt; and supplemented with additional sequences from Genbank.  Tips representing sequences are coloured by source (see legend), and branches are coloured by bootstrap support (darker 
shades indicate higher support).  The branch (labelled '*') separating sequences from both patients P and V from the "background" sequences, including the original LA (Louisiana) control sequences from the study, had a support of 95%.  The branch (labelled '**') cited by the study as evidence that sequences from patient V were nested within a paraphyletic group of sequences from patient P had a support of 100%.]]
[[Source_attribution#Paraphyly|Source attribution methods based on paraphyly]] have been used in the prosecution of individuals for HIV-1 transmission.  One of the earliest examples was published in 2002, where a physician was accused of intentionally injecting blood from one patient (''P'') who was HIV-1 positive into another patient (''V'') who had previous been in a relationship with the physician&lt;ref name="Metzker2002"&gt;&lt;/ref&gt;.  This study used maximum likelihood methods to reconstruct a phylogenetic tree relating HIV-1 sequences from both patients.  Paraphyly of sequences from ''P'' implying either direct or indirect transmission to ''V'' was reported for the phylogeny reconstructed from RT sequences ('''Figure 4''').  However, a second tree reconstructed from the more diverse HIV-1 envelope (''env'') sequences from the same group was inconclusive on the direction of transmission - only that the ''env'' sequences from patients ''P'' and ''V'' clustered respectively into two monophyletic groups that were jointly distinct from the background.

The use of paraphyly for source attribution was stimulated with the onset of [[wp:DNA_sequencing#Next-generation_methods|next-generation sequencing]], which made it more cost-effective to rapidly sequence large numbers of individual viruses from multiple host individuals.  More recent work&lt;ref name="RomeroSeverson2016"&gt;{{Cite pmid|26903617}}&lt;/ref&gt; has also developed a formalized framework for interpreting the distribution of sequences in the phylogeny as being consistent with a direction of transmission.  Several studies have since applied this framework to re-analyze or develop forensic evidence for HIV transmission cases in Serbia&lt;ref name="Siljic2017"&gt;{{Cite pmid|28024238}}&lt;/ref&gt;, Taiwan&lt;ref name="Li2020"&gt;https://www.sciencedirect.com/science/article/pii/S1684118220300025&lt;/ref&gt;, China&lt;ref name="Wu2019"&gt;{{Cite pmid|31253127}}&lt;/ref&gt; and Portugal&lt;ref name="Romero-Severson2017"&gt;{{Cite pmid|28912340}}&lt;/ref&gt;.
The growing number of such studies has led to controversy on the ethical and legal implications of this type of phylogenetic analysis for HIV-1&lt;ref name="Taylor2020"&gt;https://academic.oup.com/cid/advance-article-abstract/doi/10.1093/cid/ciz1248/5699874&lt;/ref&gt;.

The accuracy of classifying a group of sequences in a phylogeny into monophyletic or paraphyletic groups is highly contingent on the accuracy of tree reconstruction.
As described above (see [[Source_attribution#Paraphyly|Paraphyly]]), our statistical confidence of a specific clade in the tree is quantified by the estimated probability that the same clade would be obtained if the tree reconstruction was repeated on an equivalent data set.
This support value is not the probability that the clade appears in the "true" tree because this quantity is conditional on the data at hand - however, it is often misinterpreted this way&lt;ref name="BerryGascuel"&gt;https://academic.oup.com/mbe/article/13/7/999/1047688&lt;/ref&gt;.
If the branch separating a nested monophyletic clade of sequences from host A from the paraphyletic group of sequences from host B has a low support value, then the conventional procedure would be to remove that branch from the tree.
This would have the result of collapsing the monophyletic and paraphyletic clades so that the tree is inconclusive about either direction of transmission.
However, this procedure has not been consistently used in source attribution investigations. 
For example, the trees displayed in the 2020 study in Taiwan&lt;ref name="Li2020"&gt;&lt;/ref&gt; do not support transmission from the defendent to the plaintiff when branches with low support (&lt;80%) are collapsed.
Moreover, the result can vary with the region of the virus genome targeted for sequencing&lt;ref name="Todesco2019"&gt;{{Cite pmid|30585843}}&lt;/ref&gt;.

The use of paraphyly to infer the direction of transmission was recently evaluated on a prospective cohort of HIV serodiscordant couples (where one partner was HIV positive at the start of the study)&lt;ref name="Rose2019"&gt;{{Cite pmid|30590741}}&lt;/ref&gt;.
Applying the paraphyly method to next-generation sequence data generated from samples obtained from 33 pairs where the HIV negative partner became infected over the course of the study, the authors found that the direction of transmission was incorrectly reconstructed in about 13% to 21% of cases, depending on which sequences were analyzed.
However, a follow-up study involving many of the same authors&lt;ref name="Zhang2020"&gt;{{Cite pmid|31922537}}&lt;/ref&gt; used a more comprehensive sequencing method to cover the full virus genome in depth from all host individuals, lowering the percentage of misclassified cases to 3.1%.

==== Forensic applications of phylodynamics ====

A common feature of both clustering and paraphyly methods is that neither approach explicitly tests the hypothesis that an infection was directly transmitted from a specific source population or individual to the recipient.
Phylodynamic methods attempt to overcome the discordance between the pathogen phylogeny and the underlying transmission history by modeling the processes that contribute to this discordance, such as the evolution of pathogen populations within each host.
The development of phylodynamic methods for source attribution has been a rapidly expanding area, with a large number of published studies and associated software released since 2014 (see [[Source_attribution#Software|Software]]).
Because these methods have tended to be applied to other infectious diseases including influenza A virus &lt;ref name="Jombart2010"&gt;&lt;/ref&gt;, foot-and-mouth disease virus&lt;ref name="Morelli2012"&gt;{{Cite pmid|23166481}}&lt;/ref&gt; and ''Mycobacterium tuberculosis''&lt;ref name="Didelot2014"&gt;&lt;/ref&gt;, they have so far avoided the ethical issues of stigma and criminalization associated with HIV-1.
However, applications of phylodynamic source attribution to HIV-1 have begun to appear in the literature&lt;ref name="Mak2020"&gt;https://doi.org/10.3390/microorganisms8020196&lt;/ref&gt;.
In this early study, the investigators attempted to use a phylodynamic method to reconstruct transmission events among patients receiving treatment at their clinic from HIV-1 sequence data.
Although the method used in their study (TransPhylo&lt;ref name="Didelot2017"&gt;&lt;/ref&gt;) attempts, by default, to estimate the proportion of infections that are unsampled, the investigators fixed this proportion to 1%.
By so doing, their analysis carried the unrealistic assumption that nearly every person living with HIV-1 in their regional epidemic (comprising at least 1,800 people) was represented in their data set of 139 sequences.

===2010 cholera outbreak in Haiti===

In the aftermath of [[wp:2010_Haiti_earthquake|a magnitude 7.0 earthquake]] that struck Haiti in 2010, there was a large-scale outbreak of [[wp:Cholera|cholera]], a gastrointestinal infection caused by the bacterium [[wp:Vibrio_cholerae|''Vibrio cholerae'']].
Nearly 800,000 Haitians became infected and nearly 10,000 died in one of the most significant outbreaks of cholera in modern history.
Initial microbial subtyping using [[wp:Pulsed-field_gel_electrophoresis|pulsed-field gel electrophoresis]] indicated that the outbreak was most genetically similar to cholera strains sampled in South Asia&lt;ref name="CDCcholera"&gt;https://www.cdc.gov/media/pressrel/2010/r101101.html&lt;/ref&gt;.
In order to more comprehensively map the plausible source of infection, cholera strains from Southern Asia and South America were compared to the strains sampled from the Haitian outbreak. 
Whole genome sequences taken from cases in Haiti shared more sites in common with the sequences taken from South Asia (''i.e.'', Nepal and Bangladesh) than those in geographic areas more immediate to Haiti&lt;ref name="2010cholera"&gt;{{Cite pmid|24699938}}&lt;/ref&gt;. 
Direct comparisons were also made between the cholera strains taken from three Napalese soldiers and three Haitian locals, which were nearly identical in genome sequence&lt;ref&gt;MISSING&lt;/ref&gt;. 
Based on the evidence gathered by phylogenetic source attribution studies, the role of Nepalese soldiers who were part of the United Nations Stabilization Mission to Haiti (MINUSTAH) in this outbreak was officially recognized by the United Nations in 2016&lt;ref name="2016nytUN"&gt;{{Cite news|last=Katz |first=Jonathan |date=August 17, 2016 |title=U.N. Admits Role in Cholera Epidemic in Haiti |url=https://www.nytimes.com/2016/08/18/world/americas/united-nations-haiti-cholera.html |work=New York Times |location= |access-date=February 3, 2020 |}}&lt;/ref&gt;.

==Software==

{| class="wikitable sortable"
|-
! Name !! Ref !! Method !! Input !! [[wp:Software_license|Software License]]
|-
| [http://www.repidemicsconsortium.org/outbreaker2/ outbreaker2] || &lt;ref name="Campbell2018"&gt;https://europepmc.org/article/PMC/6196407&lt;/ref&gt; || Phylodynamic, Bayesian || Sampling dates, contacts, genetic sequences || [https://github.com/reconhub/outbreaker2/blob/master/CONDUCT.md Contributor Code of Conduct]
|-
| [https://bitbucket.org/nicofmay/scotti/src/master/ SCOTTI] ||  ||BASTA MCMC||Sampling dates, genetic sequences|| [https://www.gnu.org/licenses/gpl-3.0.en.html GNU General Public License v3.0]
|-
| [https://www.rdocumentation.org/packages/adegenet/versions/2.0.1/topics/seqTrack seqTrack] || &lt;ref name="a"&gt;a&lt;/ref&gt; || Maximum-likelihood, optimum branching || Collection dates, genetic distances || [https://www.gnu.org/licenses/gpl-3.0.en.html GNU General Public License v3.0]
|-
| [https://cran.r-project.org/web/packages/sourceR/index.html sourceR] || &lt;ref name="sourceR"&gt;https://www.ncbi.nlm.nih.gov/pmc/articles/PMC5473572/&lt;/ref&gt; ||Bayesian MCMC||Sampling dates, sampling locations, genetic sequences  || [https://www.gnu.org/licenses/gpl-3.0.en.html GNU General Public License v3.0]
|-
| [https://github.com/xavierdidelot/TransPhylo TransPhylo] ||  ||Bayesian MCMC||Sampling dates, genetic sequences|| [https://www.gnu.org/licenses/old-licenses/gpl-2.0.en.html GNU General Public License v2.0]
|-
| [https://github.com/BDI-pathogens/phyloscanner PhyloScanner] ||  ||Maximum-likelihood, maximum-parsimony ||Genetic sequences, phylogeny|| [https://www.gnu.org/licenses/gpl-3.0.en.html GNU General Public License v3.0]
|-
| [https://github.com/skumsp/QUENTIN QUENTIN] ||  ||Bayesian MCMC||Genetic sequences||  [https://www.gnu.org/licenses/gpl-3.0.en.html GNU General Public License v3.0]
|-
| [https://github.com/alvinxhan/Phydelity Phydelity] ||  ||Patristic distance||Phylogeny|| [https://www.gnu.org/licenses/gpl-3.0.en.html GNU General Public License v3.0]
|-
| [https://github.com/kingaa/genpomp/ genPomp] || ||Bayesian SMC||Sampling dates, genetic sequences||[https://www.gnu.org/licenses/gpl-3.0.en.html GNU General Public License v3.0]
|-
| [https://bitbucket.org/nicofmay/badtrip/src/master/ BadTrIP] ||  ||Bayesian MCMC|| Sampling dates, genetic sequences, host infectious interval || [https://www.gnu.org/licenses/gpl-3.0.en.html GNU General Public License v3.0]
|-
| [https://cran.r-project.org/web/packages/phybreak/vignettes/phybreak_intro.html phybreak] ||  ||Bayesian MCMC||Sampling dates, genetic sequences|| [https://www.gnu.org/licenses/gpl-3.0.en.html GNU General Public License v3.0]
|-
| [https://github.com/xavierdidelot/TransPairs TransPairs] ||  ||Maximum-likelihood, optimum branching||Phylogeny|| [https://www.gnu.org/licenses/gpl-3.0.en.html GNU General Public License v3.0]
|}

==References==
&lt;references/&gt;</text>
      <sha1>gkhc5q6sr3n6fy8t955igmervi2qb1i</sha1>
    </revision>
    <revision>
      <id>8336</id>
      <parentid>8335</parentid>
      <timestamp>2020-02-26T20:54:04Z</timestamp>
      <contributor>
        <username>Artpoon</username>
        <id>47</id>
      </contributor>
      <minor/>
      <comment>/* Forensic applications of phylodynamics */</comment>
      <model>wikitext</model>
      <format>text/x-wiki</format>
      <text xml:space="preserve" bytes="76111">In the field of [[wp:Epidemiology|epidemiology]], '''source attribution''' refers to a category of methods with the objective of reconstructing the [[wp:Transmission_(medicine)|transmission]] of an [[wp:Infection|infectious disease]] from a source population, individual or location, to subsequent hosts - ''i.e.'', "who infected whom".

Source attribution tends to be a problem of [[wp:Statistical_inference|statistical inference]], because transmission events are seldom observed directly and may have occurred in the distant past.  Thus, there is an unavoidable level of uncertainty when reconstructing transmission events from residual evidence, such as the spatial distribution of the disease.  As a result, source attribution models often employ [[wp:Bayesian_inference|Bayesian methods]] that can accommodate substantial uncertainty in model parameters.

Many infectious diseases are routinely detected or characterized through [[wp:DNA_sequencing|genetic sequencing]], which can be faster than culturing isolates in a [[wp:Public_health_laboratory|reference laboratory]] and can identify specific strains of the pathogen at substantially higher precision than laboratory assays, such as [[wp:ELISA|antibody-based assays]] or [[wp:Antibiotic_sensitivity|drug susceptibility tests]].  On the other hand, analyzing the genetic (or [[wp:Whole_genome_sequencing|whole genome]]) sequence data requires specialized computational methods to fit models of transmission.  Consequently, source attribution is a highly interdisciplinary area of [[wp:Molecular_epidemiology|molecular epidemiology]] that incorporates concepts and skills from [[wp:Mathematical_statistics|mathematical statistics]] and modeling, [[wp:Microbiology|microbiology]], [[wp:Public_health|public health]] and [[wp:Computational_biology|computational biology]].

Due to the associated [[wp:Social_stigma|stigma]] and the [[wp:Criminal_transmission_of_HIV|criminalization of transmission]] for specific infectious diseases, source attribution at the level of individuals can be a controversial use of data that was originally collected in a healthcare setting, with potentially severe legal consequences for individuals who become identified as putative sources.  In these contexts, the development and application of source attribution methods may involve trade-offs between public health responsibilities and individual rights to [[wp:Information_privacy|data privacy]].


==Microbial subtyping==

Microbial subtyping or strain typing is the use of laboratory methods to assign a microbial sample to one of potentially many predefined ''types'' or categories.
Today it is more common to use genetic or whole-genome sequencing to characterize the microbial sample at the level of its nucleotide sequence.
However, other molecular methods such as [[wp:Restriction_fragment_length_polymorphism|restriction length fragment polymorphism]] have historically played an important role in microbial subtyping before genetic sequencing became an affordable and ubiquitous laboratory technology.
Characterizing a microbial sample at a molecular level enables one to distinguish one specimen from another.

The assignment of specimens to types forms the basis of source attribution.
For example, if a host is infected by type Z, then it is more likely that the pathogen was transmitted from another host who was also diagnosed with a type Z infection than an infection of another type.
Our ability to identify a subset of potential sources from the population depends, therefore, on having a sufficient number of different types.
If host carries the same infection type, then we have no information to differentiate one potential source from another.
For this reason, sequence-based typing methods confer an advantage over other laboratory methods (such as [[wp:Serotype|serotyping]] or [[wp:Pulsed-field_gel_electrophoresis|pulsed-field gel electrophoresis]]) because there is an enormous number of potential types that can be resolved at the level of the genetic sequence, and many pathogens accumulate high levels of genetic diversity.
Encountering too many types on the population, however, makes it likely that every individual carries a unique type.
Hence, there exists an intermediate level of type resolution that confers that greatest amount of information for source attribution.
In a subsequent section, we will discuss how this limit can be overcome by employing models of evolution and phylogenetic relatedness.

=== Single and multi-locus typing ===

* which genes are the most informative?
* which locus should we sequence?
* standard targets of sequencing for different microbes
** 16S rRNA
** virus subtyping

* multi-locus sequence typing of MLST


=== Whole genome sequencing ===

Although a significant portion of genetic research still compares specific genes, the  rapid improvements in computing power and data processing has afforded the possibility of studies which compare the whole genome. [[wp:Massive parallel sequencing | Next-generation sequencing  ]] methods have provided a relatively fast and inexpensive way to obtain whole genomes from an individual sample by making many copies of the genetic info within that sample, splitting those copies into a massive number of small segments or "reads" and then analyzing those reads in parallel. Although this dramatically increases the speed at which  genetic information is read into digital information, the reassembly of all these short reads back into the original genome becomes a complicated undertaking. This is described as [[wp: De novo sequence assemblers | "de novo"]] sequence assembly. There are a number of challenges that are still relevent to the most modern whole genome sequencing technology. Errors occur throughout, with even the most accurate sequencers producing results with some uncertain bases. These are labelled to accomodate uncertainty (ie. an ambiguous G/T sequence is given the letter "K") and occur more frequently with G or C nucleotides due to their relatively strong connection. Some regions of the genome, particularly in mammals are also repetitive, making it very difficult to order and orient a small series of bases in context. Regardless of how these challenges are avoided or mitigated &lt;ref&gt;https://doi.org/10.1007/s40484-019-0166-9&lt;/ref&gt; large genomes are difficult to compute and can be expected to take multiple days or weeks to assemble..

The sequencing of smaller genomes, such as viruses bacteria is then considerably faster and less expensive, making it a much more common persuit in phylogenetic research. When looking at these quickly evolving species, it is often useful to clarify "Core" and "Accessory" parts of the genome. Core genomes represent sequences and genetic information that are present in all members of a species, while the accessory genome represents parts only seen in some members, such as changes conferring resistances to theraputic drug treatments in pathogens.

=== Phylogenetic clustering ===
Phylogenetic clustering methods begin by partitioning a collection of sequences into different ‘types’ or clusters based on their genetic similarity. This results in an end product in which members of the same cluster exhibit a greater degree of similarity to those belonging to  the general collective. Clustering at its nature is a subjective field, with no set guidelines the criterias and definitions of what constitutes a cluster often vary. This flexibility has enabled the development of numerous different clustering methods. 

Pairwise distance is an example of a popular nonparametric method. In this method, clusters are composed of pairs of sequences that fall within a threshold distance from each other. Some distance based methods rely on genetic distances - a mathematical value computed based on a measure of the evolutionary difference between two sequences for a chosen model of evolution. Currently, Tamura-Nei 1993 (TN93) and the Generalised time-reversible (GTR) models are among the most complex that can be calculated through a closed form expression. Other methods rely on a distance derived from the branch length of the sequences’ maximum likelihood tree. In this case, the branch length between two tips is termed the patristic distance and this distance represents the expected number of substitutions between the pair of sequences. 

A common criticism of distance-based methods is that clusters are constructed without regard to the existence of common ancestors that the sequences may share. As a solution, numerous subtree-based methods have also been developed. Here, clusters are defined as every sequence that belongs to a specific subtree. A subtree is a section of a phylogenetic tree that contains all the tips that have descended from a specific ancestral node. Subtree-based methods may also rely on the bootstrap support values for the tree’s internal nodes. These support values represent the confidence that the subtree descended from a node is representative of a monophyletic group. In these methods, clusters are defined as subtrees with high bootstrap support values. Bootstrap support values can be used in conjunction with both pairwise distances or branch lengths to provide additional filtering to clustering algorithms. 

In RNA virus, short generation time and high mutation rates allow for the rapid accumulation of genetic variation. This rapid evolutionary rate increases the confidence in estimating phylodynamic relationships and thus enables short sequences (around 1000 base pairs) to be used. As a result, viral phylodynamic studies have a tendency to focus on regions of the genome that impact transmission and selection such as the rapidly changing genes which code for the [[wp:Env_(gene)|envelope]] protein. However, DNA viruses and bacteria with larger genomes and slower evolution rates may require sequencing of the entire genome to achieve a similar level of phylogenetic signal. The availability of sequence data is also a factor, as surveilance databases may be abundant with well-studied genes that confer traits like treatment resistance. 

An underlying idea of phylogenetic cluster analysis that sequences that are similar are likely to be epidemiologically related, either through a recent transmission event or through a common source. Knowing this, one may be tempted to implicitly assume transmission history from the relationships in clusters. However, transmission risk is not the only factor that determines cluster membership. In fact, studies have shown that clustering is likely to associate with any variable that correlates with time since infection. As such, one should refrain from employing clustering techniques to reconstruct transmission events.

It's important to note that adding newly obtained sequence to a set of clusters can reveal entirely new clusters or bridge old clusters that were previously thought of as seperate. This becomes relevant in a data-set which is updated frequently, or one which plans to use clusters as a resource to train predictive models of future clustering. The addition of a new case to multiple clusters at once illustrates that those clusters were only viewed as seperate due to a lack of sampling and in the context of a more complete data set, they are actually one.   

* Assigning more than one sequence to a "type" by genetic similarity
* Different methods for clustering (pairwise distance, clade support)
* How to assign novel sequences to clusters?
* What genome region to sequence for cluster assignment?  (Usually envelope protein-encoding genes for viruses.)
* Clustering is not a source attribution method

=="Dutch"/Hald models and Bayesian inference==

The "Dutch model" &lt;ref name="VanPelt1999"&gt;{{Cite pmid|12631901}}&lt;/ref&gt; was originally developed to estimate the most likely source of a number of [[wp:Foodborne_illness|foodborne illnesses]] due to infection by [[wp:Salmonella|''Salmonella'']] by comparing the relative frequencies of bacterial subtypes in different commercial livestock populations (including poultry, swine and cattle) through routine surveillance programs.  For a given subtype, the expected number of human cases attributed to each source is proportional to the relative frequencies of that subtype among sources:

:&lt;math&gt;\lambda_{ij}=\frac{p_{ij}}{\sum_{j}p_{ij}}n_i&lt;/math&gt;

where &lt;math&gt;p_{ij}&lt;/math&gt; is the proportion of cases in &lt;math&gt;j&lt;/math&gt;-th source population associated with subtype &lt;math&gt;i&lt;/math&gt;, and &lt;math&gt;n_i&lt;/math&gt; is the number of cases of subtype &lt;math&gt;i&lt;/math&gt; in the recipient (human) population.  For example, if the frequencies of subtype X among three potential sources was 0.8, 0.5 and 0.1, respectively, then the expected number of cases (out of a total of 100) from the second source is &lt;math&gt;0.5/(0.8+0.5+0.1)\times 100=35.7&lt;/math&gt;.  This simple formula is a [[wp:Maximum_likelihood_estimation|maximum likelihood estimator]] when the total [[wp:Force_of_infection|force of infection]] from each source into the human population is uniform, ''e.g.'', the sources have equal population sizes.

[[File:Hald-model.svg.png|thumb|320px|'''Fig 1. Summary of Hald model parameters.''' 
Arbitrary numbers are provided for observed quantities, such as the proportion of infections due to subtype 1 in source population 2 (&lt;math&gt;p_{12}&lt;/math&gt;).  The marginal effect associated with source population 2 (&lt;math&gt;a_2&lt;/math&gt;) is represented by an open rectangle (solid line); while the total size of this source population &lt;math&gt;M_2&lt;/math&gt; is observed, &lt;math&gt;a_2&lt;/math&gt; must be estimated by regression.  Similarly, the marginal effect associated with subtype 3 (&lt;math&gt;q_3&lt;/math&gt;), indicated by a rectangular shaded region) is simultaneously estimated by regression.]]
Subsequently, this model was extended by Hald and colleagues &lt;ref&gt;{{Cite pmid|17883315}}&lt;/ref&gt; to account for  variation among sources and subtypes using [[wp:Bayesian_inference|Bayesian inference]] methods.  This extension, typically referred to as the Hald model, has become a standard model in source attribution for food-borne illnesses.  The observed numbers of each subtype in the human population was assumed to be a [[wp:Poisson_regression|Poisson distributed]] outcome with a mean &lt;math&gt;\lambda_i&lt;/math&gt; for the ''i''-th subtype, after adjusting for cases related to travel and outbreaks:

&lt;math&gt;\lambda_i = \sum_i \lambda_{ij} = \sum_i  q_i M_j a_j p_{ij}&lt;/math&gt;

where &lt;math&gt;q_i&lt;/math&gt; is the [[wp:Main_effect|marginal effect]] of the ''i''-th subtype (''e.g.'', elevated infectiousness of a bacterial variant), &lt;math&gt;M_j&lt;/math&gt; is the observed total "mass" of the ''j''-th food source, &lt;math&gt;a_j&lt;/math&gt; is the marginal effect of the ''j''-th food source, and &lt;math&gt;p_{ij}&lt;/math&gt; is the same observed case proportion as the original "Dutch" model.  This model is visualized in '''Figure 1'''.

=== Bayesian inference ===

The addition of a large number of parameters to the model described by Hald and colleagues yielded a more realistic model.  However, it was too complex to solve for exact maximum likelihood estimates, in contrast to the original "Dutch" model.  Many of the parameters could not be directly measured, such as the relative transmission risk associated with a specific food source.  Consequently, Hald and colleagues adopted a [[wp:Bayesian_inference|Bayesian]] approach to estimate the model paramters.  A similar approach has also been used to reconstruct the contribution of different environmental and livestock reservoirs of the bacteria  [[wp:Campylobacter_jejuni|''Campylobacter jejuni'']] to an outbreak of food poisoning in England &lt;ref name=""&gt;{{Cite pmid|18818764}}&lt;/ref&gt;, where the migration of different subtypes among reservoirs was jointly estimated by Bayesian methods.

Although [[wp:Bayesian_inference|Bayesian inference]] is discussed extensively elsewhere, it plays an important role in computational-intensive methods of source attribution, so we provide a brief and accessible introduction to the subject in this context.  Bayesian inference stipulates that every [[wp:Parameter|parameter]] is described by a [[wp:Probability_distribution|probability distribution]] that represents our [[wp:Belief|'belief']] about its true value.  For example, we are inclined to believe that the chance of a [[wp:Coin_flipping|coin toss]] resulting in "heads" is roughly 50%.  Our belief about this chance as a parameter can be represented by a roughly [[wp:Beta_distribution|bell-shaped distribution]] centered at 0.5 over the interval 0 to 1.  This is referred to as the [[wp:Prior_probability|prior distribution]], because it reflects our belief about parameters ''prior'' to seeing the data.  

==== Prior and posterior belief ====

Hald and colleagues used [[wp:Uniform_distribution_(continuous)|uniform]] prior distributions for many of their parameters to express the prior belief that the true value fell within a [[wp:Probability_density_function|continuous range]] with specific upper and lower limits.  When this range is set to span a wide range of values, it becomes an [[wp:Prior_probability#Uninformative_priors|uninformative prior]] --- we are being intentionally vague about our prior belief.
They constrained some parameters to take the same numerical value as others.
For example, the effects of domestic and imported supplies of the same food source were linked in this matter.
This assumption expressed a strong belief that a given food source carried the same transmission risk irrespective of its origin, and simplified the model so it was more feasible to fit to the data.
Other parameters were set to a fixed [[wp:Reference_range|reference value]] to further simplify the model.

To update our belief, we need to have a model that describes the probability of different outcomes of an experiment, such as performing ten coin tosses.  For example, the probability of a series of coin tosses can be modelled by the [[wp:Binomial_distribution|binomial distribution]].  Hald and colleagues employed a [[wp:Poisson_distribution|Poisson model]] that describes the probability of &lt;math&gt;Y&lt;/math&gt; rare events that occur at a rate &lt;math&gt;\lambda&lt;/math&gt;.  As described above, the rate of cases due to a specific bacterial subtype was the sum of transmission rates across all potential sources.  The Hald model was more realistic than the "Dutch" model because it allowed transmission rates to vary between subtypes and food sources.  However, it was not feasible to directly measure these different rates --- these parameters needed to be estimated indirectly from the data.

One approach to estimate these rate parameters is to find a [[wp:Point_estimation|single combination of parameter values]] that maximizes the probability of the data for this model ([[wp:Maximum_likelihood|maximum likelihood]]).  In a complex model where substantially different parameter combinations can explain the data with similar likelihood, however, it can be more informative to summarize the parameter values supported by the data with another statistical distribution.  This [[wp:Posterior_probability|posterior distribution]] represents our updated belief about the model parameters after incorporating the information gained from collecting new data.  For example, if the coin in our experiment is not balanced, we may update our belief to relocate the distribution so it is centered over a lower or higher probability of landing 'heads'.

==== Markov chain Monte carlo ====

In practical applications of Bayesian inference, it is often not possible to compute an [[wp:Closed-form_expression|exact solution]] for the posterior distribution given the data, [[wp:Likelihood_function|likelihood function]] (model) and prior distribution.  In these cases, the next best solution is to generate a random sample of parameter values from their [[wp:Joint_probability_distribution|joint posterior distribution]].  Since we 'are' able to calculate the posterior probability for a specific set of hypothetical parameter values, we can try to sample from the posterior distribution by randomly sampling a set of parameter values &lt;math&gt;\theta&lt;/math&gt; from the prior distribution, and then calculating the posterior probability &lt;math&gt;P(\theta)&lt;/math&gt; at this point.  Next, we draw a random value &lt;math&gt;x&lt;/math&gt; from a uniform distribution from 0 to some constant &lt;math&gt;M&lt;/math&gt; that is greater than any posterior probability &lt;math&gt;P&lt;/math&gt;.  We reject &lt;math&gt;\theta&lt;/math&gt; from our sample if &lt;math&gt;x&lt;P(\theta)&lt;/math&gt;, and draw another set of parameter values from the prior distribution.  

Using this [[wp:Rejection_sampling|rejection sampling]] method, we can eventually accumulate a target number of parameter values.  This is an example of a [[wp:Monte_Carlo_method|Monte carlo method]] -- we are trying to solve a problem by repeated random sampling.  However, it is not an efficient sampling method.  For instance, there may be an enormous range of parameter values that have a low posterior probability, so most samples are rejected.  Without knowing the maximum possible posterior probability, we might also set the maximum &lt;math&gt;M&lt;/math&gt; so high that most samples are rejected.  

In the original study, Hald and colleagues fit their model to the data using [[wp:Markov_chain_Monte_carlo|Markov chain Monte carlo]] (MCMC), which is a popular extension of rejection sampling that can address these limitations.  Instead of drawing candidate parameter values from the prior distribution, the next set of values is constrained to be similar to the last parameter values that were accepted.  For this reason, MCMC sampling is less likely to reject the next set of parameters.  This "proposed" set is accepted if it has a higher posterior probability; even if it has a lower posterior probability, the MCMC method allows for some random chance of accepting it nonetheless.  The entire processes is repeated for a large number of iterations.

Imagine, for example, that a pair of blindfolded hikers linked by a rope are traversing a mountain range.  At each stage, the lead hiker climbs or walks in a random direction.  If the change in elevation is positive, then the second hiker follows.  If it is negative, then there is some random chance the second hiker will still follow; otherwise, they reel the first hiker back on the rope.  In the long run, the amount of time the hikers spend in a particular area will be proportional to the overall elevation.  Attaining this state is referred to as "[[wp:Markov_chain_Monte_Carlo#Convergence|convergence]]".  This simplified analogy serves to illustrate some inherent difficulties with MCMC.  If we do not spend enough time exploring, for example, then the location of the hikers will be more informative about where they started than about the regional [[wp:Topography|topography]].  For this reason, MCMC samples need to be run for many iterations, especially if the parameter space is enormous.  There is also no way of guaranteeing that the MCMC sample has converged; there is always the possiblity that a remote peak was never "sampled" by the hikers.  This issue can be ameliorated by running multiple MCMC samples that start in different locations in parameter space; for example, Hald and colleagues ran five replicate MCMC samples for 30,000 iterations.

==Phylogenetic methods==

A [[wp: Phylogenetic Tree|phylogenetic tree]] or phylogeny is a hypothesis about the common ancestry of species or populations.  In the context of molecular epidemiology, phylogenies are used to relate infections in different hosts and are usually reconstructed from genetic sequences of each pathogen population.  To reconstruct the phylogeny, the sequences must cover the same parts of the pathogen genome; for example, sequences that represent multiple copies of the same gene from different infections.  It is this residual similarity ([[wp:Sequence_homology|homology]]) between diverging populations that implies recent common ancestry.  A molecular phylogeny comprises "tips" or "leaves" that represent different genetic sequences that are connected by branches to a series of common ancestors that eventually converge to a "root".  The composition of the ancestral sequence at the root, the order of branching events and the relative amount of change along each branch are all quantities that must be extrapolated from the observed sequences at the tips.  

There are multiple approaches to reconstruct a phylogenetic tree from genetic sequence variation that we will only briefly describe here (see Yang and Rannala &lt;ref name="YangRannala"&gt;{{Cite pmid|22456349}}&lt;/ref&gt; for a recent review).  [[wp:Distance_matrices_in_phylogeny|Distance-based methods]] use a [[wp:Hierarchical_clustering|hierarchical clustering]] method to build up a tree based on some measure of the genetic dissimilarity between two sequences.  Most distance measures in current use adjust for the occurrence of [[wp:Saturation_(genetic)|multiple substitutions]] at the same nucleotide or amino acid of the sequence, which would cause the measure to systematically underestimate the amount of evolutionary divergence between sequences.  Some source attribution methods use a genetic distance threshold to rule out potential sources of infection for individuals whose pathogen sequences exceed a threshold distance to the sequence from another individual&lt;ref name="Ypma2011"&gt;{{Cite pmid|21733899}}&lt;/ref&gt;&lt;ref name="Walker2014"&gt;{{Cite pmid|23158499}}&lt;/ref&gt;.  Importantly, it is not possible to infer the direction of transmission from this criterion alone.

[[wp:Likelihood_function|Likelihood-based]] methods employ a model of sequence evolution to compute the probability of the observed sequence data for a given tree.  The investigator must then employ some [[wp:Heuristic_(computer_science)|heuristic algorithm]] to search the space of all possible trees to find one that maximizes this probability: the [[wp:Maximum_likelihood_estimation|maximum likelihood estimate]].  
Compared to distance-based methods, likelihood-based methods are computationally intensive but can accommodate more biological complexity such as variation in rates of evolution among sites or over time, thereby providing more accurate reconstructions of the phylogenetic tree &lt;ref name="PhyML"&gt;{{Cite pmid|14530136}}&lt;/ref&gt;.
Furthermore, likelihood-based methods can be incorporated into a Bayesian inference framework, which makes this class of methods particularly suitable for source attribution applications.

=== Inferring transmission history from the phylogeny ===

The basic premise in applying phylogenetics to source attribution is that the shape of the phylogenetic tree approximates the transmission history, which can also be represented by a tree where each split into two branches represents the transmission of an infection from one host to another.  It is generally easier to reconstruct a phylogenetic tree from genetic sequences than to reconstruct the transmission tree from other sources of information, such as [[wp:Contact_tracing|contact tracing]].  Because of the visual and conceptual similarity between phylogenetic and transmission trees, it is a common mistake to interpret the branching points (splits) of the phylogeny as representing transmission events.  In fact, the transmission event may have occurred at any point along the two branches that separate one sampled infection from the other in the virus phylogeny ('''Figure 2A''').  Thus, the transmission tree only constrains the shape of the phylogenetic tree.  There are several reasons why these trees are not [[wp:Congruence_(geometry)|congruent]], including: the time scales of transmission and pathogen evolution, incomplete sampling, pathogen evolution within hosts, and secondary infection of the same host.

[[File:Transtree.png|thumb|350px|'''Figure 2: Some challenges equating phylogeny with transmission history'''. The solid lines represent the phylogenetic relationship between infections that have been sampled from two or three different hosts.  Shaded regions correspond to the location of virus lineages in different hosts, as indicated by colour.  The transmission of a lineage from one host to another is represented by a gap between shaded regions and highlighted with a red arrow. (A) Although hosts 1 and 2 are closely related, the phylogeny does not indicate whether the infection was transmitted from host 2 to 1 (as shown), or vice versa.  The transmission event may be located anywhere along the two branches connecting the hosts. (B) An infection may have been transmitted through any number of unsampled hosts before reaching the host that was sampled.  (C) An unsampled host may be the source of infections transmitted to both hosts 1 and 2. (D) If pathogens establish a large diverse population within each host, the branches of the phylogeny may occur in a different order than the transmission history; as shown, hosts 1 and 3 are more closely related in the trasmission history, but not in the phylogeny. ]]

==== Time scales ====

First, the phylogenetic tree must be reconstructed from observed differences between infections that have been sampled from the host population --- this tree is almost never directly observed.  If there is little to no evolution has occurred among these infections (in other words, if they are genetically almost identical) then it is difficult to reconstruct the order that different lineages descended from their common ancestors.  For example, this limitation is the driving force behind the growing adoption of whole-genome sequencing for the molecular epidemiology and source attribution&lt;ref name="Walker2012"&gt;{{Cite pmid|23158499}}&lt;/ref&gt; of the bacterium [[wp:Mycobacterium_tuberculosis|tuberculosis]], which makes it possible to distinguish between infections that would otherwise be assigned to the same subtype according to the standard [[wp:Multiple_loci_VNTR_analysis|multi-locus genotyping method]]&lt;ref name="Gardy2011"&gt;{{Cite pmid|21345102}}&lt;/ref&gt; that targets only 24 [[wp:Locus_(genetics)|loci]] of the ''M. tuberculosis'' genome, which comprises roughly 4.3 million nucleotides encoding over 4,000 genes.

Even if the pathogen evolves relatively rapidly, a transmission history on a compressed time scale will make it difficult to distinguish common ancestors.  Conversely, if there has been too much evolution because we are working with a transmission tree on an extremely long time scale, then the [[wp:Homology_(biology)|genetic similarity that implies common ancestry]] will have eroded.  Even if there has been substantial evolution among the lineages, reconstructing their common ancestry is progressively more uncertain the deeper we go towards the root of the tree, away from the observed data.

==== Incomplete sampling ====

Equating the phylogenetic tree with the transmission history implicitly assumes that genetic sequences have been obtained from every infected host in the epidemic.  In practice, only a fraction of infected hosts are represented in the sequence data.  The existence of an unknown and inevitably substantial number of unsampled infected hosts is a major challenge for source attribution.  Even if the phylogenetic tree indicates that two infections are most closely related than any other sampled infection, one cannot rule out the existence of one or more unsampled hosts whom are intermediate links in the "transmission chain" separating the known hosts ('''Figure 2B''').  Similarly, an unsampled infection may have been the source population for both observed infections at the tips of the tree ('''Figure 2C''').  By itself, the phylogenetic tree does not explicitly discriminate among these alternative transmission scenarios.

==== Evolution within hosts ====

The shape of the phylogenetic tree may diverge from the underlying transmission history because of the evolution of diverse populations of the pathogen within each host.  The individual copies of the pathogen genome that are transmitted to the next host are, by definition, no longer in the source population.  The split in the phylogenetic tree represents the common ancestor that relates the transmitted lineages with the lineages that remained and persisted in the source population.  If we follow both sets of lineages back in time, the time of the transmission event is the ''most recent'' possible time that they could converge to a common ancestor.  Put another way, this event represents one extreme of a continuous range where the common ancestor is located further back in time.

The amount of time we have to follow two or more lineages back in time until we encounter a common ancestor is described by [[wp:John_Kingman|Kingman's]] [[wp:Coalescent_theory|coalescent model]].  Simply put, this amount of time should be greater as the historical size of the population gets larger because there are more potential ancestors to choose from.  Conversely the time to common ancestors should get shorter with smaller population size.  Consequently, the shape of the tree relating viruses from the same host contains information about the size and dynamics of the entire virus population comprising that infection.

The coalescence of lineages in a large, diverse pathogen population within each host represents a significant challenge for source attribution.
For example, if a host has transmitted their infection to two others, then there are three sets of lineages whose ancestry can be traced in the source population.
As a result, there is some chance that the virus phylogeny, which represents the convergence of lineages to their common ancestors, would imply a different order of transmission events if taken at face value ('''Figure 2D''').

==== Clearance and secondary infection ====

Many infections can be spontaneously cleared by the host's immune system.  If a host that has cleared a previously diagnosed infection becomes re-infected from another source, then it is possible for the same host to be represented by different infections in the phylogenetic and transmission trees, respectively.  In addition, some individuals may become multiply infected from different sources.  For example, roughly one-third of infections by [[wp:Hepacivirus_C|hepatitis C virus]] are spontaneously cleared within the first six months of infection&lt;ref&gt;{{Cite pmid|19759533}}&lt;/ref&gt;.  This previous exposure, however, does not confer immunity to re-infection by the same virus&lt;ref&gt;{{Cite pmid|16107834}}&lt;/ref&gt;.  In addition, [[wp:Coinfection|co-infection]] by multiple strains of hepatitis C virus that persist simultaneously within the same host can occur relatively frequently in some populations with a high rate of transmission, such as people who inject drugs [[wp:Needle_sharing|using shared equipment]] (ranging from 14% to 39%)&lt;ref&gt;{{Cite pmid|25782091}}&lt;/ref&gt;.  The persistence of strains from additional exposures may be missed by [[wp:Sanger_sequencing|conventional genetic sequencing]] techniques if they are present at a low frequencies within the host, necessitating the use of [[wp:DNA_sequencing#Next-generation_methods|"next-generation" sequencing]] technologies.  For these reasons, the epidemiological linkage of hepatitis C virus infections through genetic similarity may be a transient phenomenon, leading some investigators to recommend using multiple virus sequences sampled from different time points of each infection for molecular epidemiology applications&lt;ref&gt;{{Cite pmid|29253674}}&lt;/ref&gt;.

===Ancestral host-state reconstruction===

[[wp:Ancestral_reconstruction|Ancestral reconstruction]] is the application of a model of evolution to a phylogenetic tree to reconstruct [[wp:Character_evolution|character states]], ranging from nucleotide sequences to [[wp:Phenotype|phenotypes]], at the different ancestral nodes of the tree down to the root&lt;ref name="Joy2016"&gt;{{Cite pmid|27404731}}&lt;/ref&gt;.
In the context of source attribution, ancestral reconstruction interprets the location of each pathogen lineage (among different host individuals) as an evolving character state.
This is similar to applications of ancestral reconstruction in [[wp:phylogeography|Phylogeography]]&lt;ref name="Lemey2009"&gt;{{Cite pmid|2740835}}&lt;/ref&gt;, where the geographic location of an ancestral population is reconstructed from the current locations of its sampled descendants under some model of migration.

Migration models generally fall into two categories of discrete-state and continuous-state models.
Discrete-state or island migration models assume that a given lineage is in one of a finite number of locations, and that it changes location at a constant rate over time according to a [[wp:Markov_chain#Continuous-time_Markov_chain|continuous-time Markov process]], analogous to the [[wp:Substitution_model|models used for molecular evolution]].
For example, the software Phyloscanner&lt;ref name="phyloscanner"&gt;{{Cite pmid|29186559}}&lt;/ref&gt; employs ancestral reconstruction to infer the location of a transmitted pathogen lineage in one host individual or another.
Continuous-state migration models are more similar to models of [[wp:Brownian_motion|Brownian motion]] in that a lineage may occupy any point within a defined space. 
Although continuous models can more realistic than discrete migration models, they may be more challenging to fit to data.
To our knowledge, such models have not yet been used for a source attribution analysis.

===Paraphyly===

Paraphyly is a term that originates from the study of [[wp:Cladistics|cladistics]], an evolutionary approach to [[wp:Systematics|systematics]] that groups organisms on the basis of their common ancestry.  A group of infections is paraphyletic if they are related by a common ancestor that also has one or more members that are not assigned to this group.  In other words, one group is ''nested'' within an ancestral group.  For example, [[wp:Bird|birds]] are descended from a common ancestor that in turn shares a common ancestor with all [[wp:Reptile|reptiles]]; thus, birds are nested within the phylogeny of reptiles, making the latter a paraphyletic group.  Thus, paraphyly is evidence of evolutionary precedence: the ancestor of all birds was a reptile.  In the context of source attribution, paraphyly can be used as evidence that one infection preceded another.  It does not provide evidence that the infection was directly transmitted from one individual to another, in part because of [[Source_attribution#Incomplete sampling|incomplete sampling]].  

The application of paraphyly for source attribution requires that the phylogenetic tree relates multiple copies of the pathogen from both the putative source and recipient hosts.  To elaborate, phylogenetic trees relating different infections are often reconstructed from population-based sequences (direct sequencing of the PCR amplification product), where each sequence represents the consensus of the individual pathogen genomes sampled from the infected host.  If copies of the pathogen genome are sequenced individually by [[wp:Dilution_cloning|limiting dilution protocols]] or [[wp:Massive_parallel_sequencing|next-generation sequencing]], then one can reconstruct a tree that represents the [[wp:Genealogy|genealogy]] of individual pathogen lineages, rather than the phylogeny of pathogen populations.

If sequences from host A form a [[wp:Monophyly|monophyletic clade]] (in which members comprise the complete set of descendants from a common ancestor) that is nested a paraphyletic clade of sequences from host B, then the tree is consistent with the direction of transmission having originated from host A&lt;ref&gt;{{Cite pmid|26903617}}&lt;/ref&gt;.  Directionality does not imply that host A directly transmitted their infection to host B, because the pathogen may have been transmitted through an unknown number of intermediate unsampled hosts before establishing an infection in host B.

==== Node support ====
The statistical confidence in directionality of transmission from a given tree is usually quantified by the support value associated with the node that is ancestral to the nested monophyletic clade.  The support of node ''X'' is the estimated probability that if we repeated the phylogenetic reconstrution on an equivalent data set, the new  tree would contain exactly the same clade comprising exclusively of all descendants of node ''X'' in the original tree.  In other words, it quantifies the reproducibility of that node given the data.  It should not be interpreted as the probability that the clade below node ''X'' appears in the "true" tree&lt;ref name="Lemoine2018"&gt;{{Cite pmid|29670290}}&lt;/ref&gt;.  There are generally three approaches to estimating node support:

1. ''Bootstrapping.''  [[wp:Joseph_Felsenstein|Felsenstein]] adapted the concept of [[wp:Bootstrapping_(statistics)|nonparametric bootstrapping]] to the problem of phylogenetic reconstruction by maximum likelihood&lt;ref name="Felsenstein1985"&gt;{{Cite pmid|28561359}}&lt;/ref&gt;.  Bootstrapping provides a way to characterize the [[wp:Sampling_error|sampling variation]] associated with the data without having to collect additional, equivalent samples.  To start, one generates a new data set by sampling an equivalent number of nucleotide or amino acid positions [[wp:Simple_random_sample|at random with replacement]] from the [[wp:Multiple_sequence_alignment|multiple sequence alignment]] - this new data set is referred to as a "bootstrap sample".  A tree is reconstructed from the bootstrap sample using the same method as the original tree.  Since we are sampling sets of homologous characters (columns) from the alignment, the information on the evolutionary history contained at that position is intact.  We record the presence or absence of clades from the original tree in the new tree, and then repeat the entire process until a target number of replicate trees have been processed.  The frequency at which a given clade is observed in the bootstrap sample of trees quantifies the reproducibility of that node in the original tree.  

Bootstrapping is a time-consuming process that scales linearly with the number of replicates, since every bootstrap sample is processed by the same method as the original tree, and post-processing steps are required to enumerate clades.  The precision of estimating the node support values increases with the number of bootstrap replicates.  For instance, it is not possible to obtain a node support of 99% if fewer than 100 bootstrap samples have been processed.  

2. ''Bayesian sampling.''  Instead of using bootstrapping to resample the data, one can quantify node support by examining the uncertainty in reconstructing the phylogeny from the given data.  Bayesian sampling methods such as Markov chain Monte Carlo (see [[Source_attribution#Markov_chain_Monte_Carlo|Hald model]]) are designed to generate a random sample of parameters from the posterior distribution given the model and data.  In this case, the tree is a collection of parameters.  A Bayesian estimate of node support can be extracted from this sample of trees by counting the number of trees in which the monophyletic clade that descends from that specific node appears &lt;ref name="Larget1999"&gt;Larget B, Simon DL. Markov chain Monte Carlo algorithms for the Bayesian analysis of phylogenetic trees. Molecular Biology and Evolution. 1999 Jun 1;16(6):750-9.&lt;/ref&gt;.  Bayesian sampling is computationally demanding because the space of all possible trees is enormous, making convergence difficult or not feasible to attain for large data sets&lt;ref name="Whidden2015"&gt;{{Cite pmid|25631175}}&lt;/ref&gt;.  

3. ''Approximate likelihood-ratio testing.''  Unlike Bayesian sampling, this method is performed on a single estimate of the tree based on maximum [[wp:Maximum_likelihood_estimation|likelihood]], where the likelihood is the probability of the observed data given the tree and model of evolution.  The [[wp:Likelihood-ratio_test|likelihood ratio test]] (LRT) is a method for selecting between two models or hypotheses, where the ratio of their likelihoods is a test statistic that is mapped to a null distribution to assess statistical significance.  In this application, the alternative hypothesis is that a branch in the reconstructed tree has a length of zero, which would imply that the descendant clade cannot be distinguished from its background&lt;ref name="Anisimova2006"&gt;{{Cite pmid|16785212}}&lt;/ref&gt;.  This makes the LRT a localized analysis: it evaluates the support of a node when the rest of the tree is assumed to be true.  On the other hand, this narrow scope makes the approximate LRT method computationally efficient in comparison to Bayesian sampling and bootstrap sampling.

==== Background sequences ====

The interpretation of monophyletic and paraphyletic clades is contingent on whether a sufficient number of infections have been sampled from the host population.  Sequences from one host can only become paraphyletic relative to sequences from a second host if the tree contains additional sequences from at least one other host in the population.  As noted above, there may be unsampled host individuals in a "transmission chain" connecting the putative source to the recipient host ('''Figure 1B''').  The incorporation of background sequences from additional hosts in the population is similar to the problem of rooting a phylogeny using an [[wp:Outgroup_(cladistics)|outgroup]], where the root represents the earliest point in time in the tree.  The location of this "root" in the section of the tree relating the sequences from the two hosts determines which host is interpreted to be the potential source.  

There are no formal guidelines for selecting background sequences.  Typically, one incorporates sequences that were collected in the same geographic region as the two hosts under investigation.  These local sequences are sometimes augmented with additional sequences that are retrieved from public databases based on their genetic similarity (''e.g.'', [[wp:BLAST_(biotechnology)|BLAST]]), which were not necessarily collected from the same region.  Generally, the background data comprise consensus (bulk) sequences where each host is represented by a single sequence, unlike the putative source and recipient hosts from whom multiple clonal sequences have been sampled.  Because clonal sequencing is more labor-intensive, such data are usually not available to use as background sequences.  The incorporation of different types of sequences (clonal and bulk) into the same phylogeny may bias the interpretation of results, because it is not possible for sequences to be nested within the consensus sequence from a single background host.

===Phylodynamic methods===
{{See also|Viral_phylodynamics|Bacterial_phylodynamics}}

Phylodynamics is a subdiscipline of molecular epidemiology and phylogenetics that concerns the reconstruction of epidemiological processes, such as the rapid expansion of an [[wp:Epidemic|epidemic]] or the emergence of [[wp:Herd_immunity|herd immunity]] in the host population, from the shape of the phylogenetic tree relating infections sampled from the population&lt;ref&gt;{{Cite pmid|23555203}}&lt;/ref&gt;.  More generally, phylodynamics uses tree shape as the primary data source to parameterize models representing the biological processes that influenced the evolutionary relationships among the observed infections.  This should not be confused with fitting models of evolution (such as a [[wp:Models_of_DNA_evolution|nucleotide substitution model]] or [[wp:Molecular_clock|molecular clock]] model) to reconstruct the shape of the tree from the observed characteristics of related populations (infections), which originates from the field of [[wp:Phylogenetics|phylogenetics]].  

[[File:Bayesian.png|thumb|400px|'''Fig 3. Components of a phylodynamic source attribution analysis.'''  This diagram summarizes the structure of a phylodynamic analysis as a [[wp:Bayesian network|hierarchical Bayesian model]].  Rectangular nodes represent data sources (sequence alignment, sample collection times), and nodes with rounded corners represent parameter estimates (fitted models) that can in turn be used as data inputs for a subsequent model.  Each arrow represents a model inference step that generates samples from the posterior distribution defined by the data and the model.  The model associated with each step is represented by a circular node; each model comprises a number of [[wp:Prior_probability|prior beliefs]].  This schematic displays multiple model nodes to emphasize the existence of other models with different assumptions and prior beliefs that are not necessarily evaluated on the data.]]
In the context of source attribution, phylodynamic methods predominantly use [[Source_attribution#Bayesian_inference|Bayesian inference]] to sample transmission trees from the posterior distribution, where the transmission tree is an explicit model of "who infected whom".  Because this tree cannot be directly observed, phylodynamic methods for source attribution attempt to reconstruct the transmission tree from its residual effect on the shape of the phylogenetic tree.  Although there are established methods for reconstructing phylogenetic trees from the genetic divergence among pathogen populations sampled from different host individuals, there are several reasons why the phylogeny may be a poor approximation of the transmission tree ('''Figure 2''').  Phylodynamic methods attempt to reconcile the discordance between the phylogeny and the transmission tree by modeling one or more of the processes responsible for this discordance, and fitting these models to the data ('''Figure 3''').  

==== Phylogenetic uncertainty ====

Phylodynamic methods may require the simplifying assumption that the phylogenetic tree reconstructed from the data is the "true" tree - that is, an accurate representation of the common ancestry relating the sampled infections.  For instance, some phylodynamic methods take a single [[wp:Molecular_clock|time-scaled phylogeny]] as a required input.  On the other hand, if the phylogeny is handled as an uncertain estimate derived from the data (including the sequence alignment), then the phylodynamic analysis becomes a [[wp:Bayesian_network|hierarchical model]] in which the problem of phylogenetic reconstruction is nested within the problem of estimating the other model parameters that are [[wp:Conditional_probability|conditional]] on the phylogeny ('''Figure 3''').  Sampling both the phylogeny and the transmission tree from their joint posterior distribution should confer more accurate parameter estimates, but the greatly expanded model space also makes [[wp:Markov_chain_Monte_Carlo#Convergence|convergence]] more challenging attain.  Such hierarchical methods are often implemented in the software package [https://www.beast2.org/ BEAST2]&lt;ref name="BEAST2"&gt;{{Cite pmid|24722319}}&lt;/ref&gt; (Bayesian Evolutionary Analysis by Sampling Trees), which provides generic routines for Markov chain Monte Carlo sampling from tree space, and calculating the likelihood of a time-scaled phylogenetic tree given sequence data and sample collection dates.

The limits to reconstructing an accurate phylogeny from a sequence alignment is not the only source of phylogenetic uncertainty.  Although alignments are often treated as observed data known without ambiguity, the process of aligning sequences is also uncertain and can become more difficult with the rapid accumulation of sequence [[wp:Indel|insertions and deletions]] among diverging pathogen lineages.  While there are Bayesian methods that address uncertainty in alignment by joint sampling of the alignment along with the phylogeny&lt;ref name="Redelings2005"&gt;{{Cite pmid|16012107}}&lt;/ref&gt;, this approach is computationally complex and is seldom used in the context of source attribution.  Furthermore, sequences are themselves uncertain estimates of the genetic composition of individual pathogens or infecting populations, and [[wp:DNA_sequencing#Next-generation_methods|next-generation sequencing]] technologies tend to have substantially higher error rates than conventional [[wp:Sanger_sequencing|Sanger sequencing]]&lt;ref name="vanDijk2018"&gt;{{Cite pmid|29941292}}&lt;/ref&gt;, and analysis pipelines must be carefully validated to reduce the effects of sample cross-contamination and adapter contamination.

==== Demographic and transmission models ====

Some phylodynamic methods make the simplifying assumption that every infection in the epidemic is represented by at least one genetic sequence in the data set&lt;ref name="Ypma2013"&gt;{{Cite pmid|24037268}}&lt;/ref&gt;&lt;ref name="Didelot2014"&gt;{{Cite pmid|24714079}}&lt;/ref&gt;&lt;ref name="Worby2016"&gt;{{Cite pmid|27042253}}&lt;/ref&gt; (complete sampling).  Although complete sampling may be feasible in circumstances such as an outbreak of disease transmission among farms in a defined geographic region&lt;ref name="Cottam2008"&gt;{{Cite pmid|18230598}}&lt;/ref&gt;, it is generally not possible to rule out unsampled sources in other contexts.  This is especially true for infectious diseases that are stigmatized and/or associated with marginalized populations&lt;ref name="Weiss2006"&gt;{{Cite pmid|17130065}}&lt;/ref&gt;, that have a long asymptomatic period&lt;ref&gt;{{Cite pmid|1}}&lt;/ref&gt;, or in the context of a generalized epidemic where disease prevalence may substantially exceed the local capacity for sample collection and genetic sequencing.

Several methods attempt to address the presence of unsampled hosts by modeling the growth of the epidemic over time, which predicts the total number of infected hosts at any given time.  Put another way, the probability that an infection was transmitted from an unsampled source is determined in part by the total size of the infected population at the time of transmission.  These models of epidemic growth are sometimes referred to as demographic models because some are derived from [[wp:Population_dynamics|population growth models]] such as the exponential and logistic growth models.  Alternatively, the number of infections can be modeled by a [[wp:Compartmental_models_in_epidemiology|compartmental model]] that describes the rate that individual hosts switch from susceptible to infected states, and can be extended to incorporate additional states such as [[wp:Immune_response|recovery from infection]] or [[wp:Infection#Classification|different stages of infection]]&lt;ref name="VolzFrost"&gt;{{Cite pmid|24367249}}&lt;/ref&gt;&lt;ref name="Didelot2014"&gt;{{Cite pmid|24714079}}&lt;/ref&gt;.  An important distinction between population growth and compartmental models is that the number of uninfected susceptible hosts is tracked explicitly in the latter.

A phylodynamic analysis attempts to parameterize the growth model from the phylogeny, which is either used as a direct proxy of the transmission tree, or interpreted through a population genetic model to account for diversity within hosts ('''Figure 3''').  Bayesian methods make it feasible to supplement this task with other data sources, such as the reported case incidence and/or prevalence over time&lt;ref name="Magiorkinis2013"&gt;{{Cite pmid|23382662}}&lt;/ref&gt;.  The transmission process can be mapped to the size of the infected population using either [[wp:Coalescent_theory|coalescent]] or a forward-time model such as [[wp:Birth–death_process|birth-death]] or [[wp:Branching_process|branching processes]].  A coalescent model predicts the amount of time one would need to trace a random sample of infections back in time to reach their common ancestor&lt;ref name="Kingman1982"&gt;https://www.sciencedirect.com/science/article/pii/0304414982900114&lt;/ref&gt;.  The amount of time between the sampled infections and their common ancestor increases with the size of the infected population, just as one is less likely to share a great-grandparent in common with a stranger in a large city than in a small, remote village.  Although the coalescent model was originally formulated to describe the ancestry of individuals within a single population, it was recently extended to compartmental models of the spread of infection&lt;ref name="Volz2012"&gt;{{Cite pmid|22042576}}&lt;/ref&gt;.

Birth-death models describe the proliferation of infections forward in time, where a "birth" event represents the transmission of an infection to an uninfected susceptible host, and a "death" event can represent either the diagnosis and treatment of an infection, or its spontaneous clearance by the host&lt;ref name="Stadler2009"&gt;{{Cite pmid|19631666}}&lt;/ref&gt;.  This class of models was originally formulated to describe the proliferation of species through speciation and extinction &lt;ref name="Nee1994"&gt;{{Cite pmid|7938201}}&lt;/ref&gt;.  Similarly, branching processes model the growth of an epidemic forward in time where the number of transmissions from each infected host ("offspring") is described by a [[wp:Probability_distribution#Discrete_probability_distribution|discrete probability distribution]] over non-negative integers, such as the [[wp:Negative_binomial_distribution|negative binomial distribution]]&lt;ref name="Didelot2017"&gt;{{Cite pmid|28100788}}&lt;/ref&gt;.  Branching process models tend to use the simplifying assumption that this offspring distribution remains constant over time, making this class of models more appropriate for the initial stage of an epidemic where most of the population is uninfected.

==== Within-host diversity ====

As noted above, the diversification of pathogen populations within each host results in a discordance between the shapes of the pathogen phylogeny and the transmission tree.  Phylodynamic methods that treat the phylogeny as equivalent to the transmission tree assume implicitly that the population within each host is small enough to be approximated by a single lineage&lt;ref name="Cottam2008"&gt;&lt;/ref&gt;&lt;ref name="Volz2013"&gt;{{Cite pmid|23555203}}&lt;/ref&gt;&lt;ref name="Jombart2014"&gt;{{Cite pmid|24465202}}&lt;/ref&gt;.  If the within-host population is diverse, then a transmission event will tend to underestimate the time since two lineages split from their common ancestor ('''Figure 2A'''); this phenomenon is analogous to the [[wp:Incomplete_lineage_sorting|incomplete lineage sorting]] affecting gene trees relative to the species tree&lt;ref name="Maddison2006"&gt;{{Cite pmid|16507521}}&lt;/ref&gt;.  The resulting discordance between the phylogenetic and transmission trees makes it more difficult to reconstruct the latter from the observed data.  Moreover, the effect of within-host diversity becomes even greater if there are incomplete [[wp:Founder_effect|transmission bottlenecks]] &amp;mdash; where a new infection is established by more than one lineage transmitted from the source population &amp;mdash; because the common ancestor of pathogen lineages may be located in previous hosts further back in time&lt;ref name="deMaio2017"&gt;{{Cite pmid|27681228}}&lt;/ref&gt;.

Accounting for within-host evolution requires a population genetic model that describes the common ancestry of lineages in a population.  The [[wp:Coalescent_theory|coalescent model]] is a common choice for this task.  This requires making assumptions about how the pathogen population within a host varies in size over time, since the coalescent rate (''i.e.'', the rate that lineages converge to common ancestors going back in time) is inversely proportional to population size.  It is conceivable that a within-host growth model could be parameterized from  longitudinal measures of sequence variation or [[wp:Viral_load|viral load]]; however, this approach is seldom used in the literature.  We note that the coalescent model appears twice in our summary of phylodynamic methods to represent processes at different levels &amp;mdash; the transmission of infection among hosts, and the diversification of pathogens within a host.  This parallel has been explored by phylodynamic studies using the structured coalescent, where the population comprises two or more subpopulations ([[wp:Deme_(biology)|demes]]) &lt;ref name="deMaio2017"&gt;&lt;/ref&gt;.  Each deme represents an infected host individual.  Due to limited migration of pathogen lineages between demes, two pathogen lineages sampled at random are more likely to share a recent common ancestor if they belong to the same deme.  One of the limitations of this model is that the size of the transmission bottleneck (number of lineages traced back to the source deme) is a random outcome, making it difficult to assert that bottlenecks tend to limit the transmitted viruses to a single variant that starts the next infection.

==Controversies==

Source attribution is an inherently controversial application of molecular epidemiology because it identifies a specific population or individual as being responsible for the onward transmission of an infectious disease.  Because source attribution increasingly requires the specialized and computationally-intensive analysis of complex data, the underlying model assumptions and level of uncertainty in these analyses are often not accessible to knowledge users and stakeholders, including legal professionals and community advocates.

===Molecular forensics and HIV-1 transmission===

{{See also|wp:Criminal_transmission_of_HIV|wp:Criminal_transmission_of_HIV_in_the_United_States}}

Outside of a public health context, the concept of source attribution has significant legal and ethical implications for people living with HIV to potentially become prosecuted for transmitting their infection to another person.  The transmission of HIV-1 without disclosing one's infection status is a criminally prosecutable offense in many countries&lt;ref&gt;http://www.hivjustice.net/site/countries/&lt;/ref&gt;.  Source attribution methods have been utilized as forensic evidence in such criminal cases.  

====Forensic applications of phylogenetic clustering====

One of the earliest and well-known examples of an HIV-1 transmission case was the investigation of the so-called [[wp:Kimberly_Bergalis|"Florida dentist"]], where an HIV-positive dentist was accused of transmitting his infection to a patient.  Although phylogenetic clustering was applied to these data to demonstrate that HIV-1 particles sampled from the dentist were genetically similar to those sampled from the patient&lt;ref&gt;{{Cite pmid|1589796}}&lt;/ref&gt;, clustering is not itself a source attribution method.  Clustering methods can only provide evidence that infections are unlikely to be epidemiologically linked because they are too dissimilar relative to other infections in the population &lt;ref&gt;{{Cite pmid|17661846}}&lt;/ref&gt;.  For example, similar phylogenetic methods were used in a subsequent case to demonstrate that the HIV-1 sequence obtained from the patient was far more similar to the sequence from their sexual partner than the sequence from the dentist &lt;ref&gt;{{Cite pmid|7978698}}&lt;/ref&gt;. 

Clustering provides no information on the directionality of transmission (''e.g.'', whether the infection was transmitted from individual A to individual B, or from B to A; '''Figure 2'''), nor can it rule out the possibility that one or more other unknown persons (from whom no virus sequences have been obtained) were involved in the transmission history.  Despite these known limitations of clustering, statements on the genetic similarity of infections continue to appear in court cases&lt;ref&gt;[http://www.yukoncourts.ca/judgements/territorial/2007/r_v_ngeruka_2015_yktc_10.pdf R. v. Ngeruka, 2015 YKTC 10]&lt;/ref&gt;.  On the other hand, clusters potentially identify groups of individuals exposed to higher rates of transmission.  Consequently, public health applications of clustering that can prevent the onward transmission of HIV-1 are hampered by concerns among people living with HIV that this information might also expose them to criminal prosecution for transmission&lt;ref&gt;{{Cite pmid|29291190}}&lt;/ref&gt;&lt;ref&gt;https://doi.org/10.1080/09581596.2019.1582755&lt;/ref&gt;.

==== Forensic applications of paraphyly methods ====

[[File:Metzker.png|thumb|300px|'''Fig 4. Reproduction of phylogenetic tree from Metzker study.'''  This unrooted tree was reconstructed by maximum likelihood from published HIV-1 RT sequences from Metzker ''et al.''&lt;ref name="Metzker2002"&gt;{{Cite pmid|12388776}}&lt;/ref&gt; and supplemented with additional sequences from Genbank.  Tips representing sequences are coloured by source (see legend), and branches are coloured by bootstrap support (darker 
shades indicate higher support).  The branch (labelled '*') separating sequences from both patients P and V from the "background" sequences, including the original LA (Louisiana) control sequences from the study, had a support of 95%.  The branch (labelled '**') cited by the study as evidence that sequences from patient V were nested within a paraphyletic group of sequences from patient P had a support of 100%.]]
[[Source_attribution#Paraphyly|Source attribution methods based on paraphyly]] have been used in the prosecution of individuals for HIV-1 transmission.  One of the earliest examples was published in 2002, where a physician was accused of intentionally injecting blood from one patient (''P'') who was HIV-1 positive into another patient (''V'') who had previous been in a relationship with the physician&lt;ref name="Metzker2002"&gt;&lt;/ref&gt;.  This study used maximum likelihood methods to reconstruct a phylogenetic tree relating HIV-1 sequences from both patients.  Paraphyly of sequences from ''P'' implying either direct or indirect transmission to ''V'' was reported for the phylogeny reconstructed from RT sequences ('''Figure 4''').  However, a second tree reconstructed from the more diverse HIV-1 envelope (''env'') sequences from the same group was inconclusive on the direction of transmission - only that the ''env'' sequences from patients ''P'' and ''V'' clustered respectively into two monophyletic groups that were jointly distinct from the background.

The use of paraphyly for source attribution was stimulated with the onset of [[wp:DNA_sequencing#Next-generation_methods|next-generation sequencing]], which made it more cost-effective to rapidly sequence large numbers of individual viruses from multiple host individuals.  More recent work&lt;ref name="RomeroSeverson2016"&gt;{{Cite pmid|26903617}}&lt;/ref&gt; has also developed a formalized framework for interpreting the distribution of sequences in the phylogeny as being consistent with a direction of transmission.  Several studies have since applied this framework to re-analyze or develop forensic evidence for HIV transmission cases in Serbia&lt;ref name="Siljic2017"&gt;{{Cite pmid|28024238}}&lt;/ref&gt;, Taiwan&lt;ref name="Li2020"&gt;https://www.sciencedirect.com/science/article/pii/S1684118220300025&lt;/ref&gt;, China&lt;ref name="Wu2019"&gt;{{Cite pmid|31253127}}&lt;/ref&gt; and Portugal&lt;ref name="Romero-Severson2017"&gt;{{Cite pmid|28912340}}&lt;/ref&gt;.
The growing number of such studies has led to controversy on the ethical and legal implications of this type of phylogenetic analysis for HIV-1&lt;ref name="Taylor2020"&gt;https://academic.oup.com/cid/advance-article-abstract/doi/10.1093/cid/ciz1248/5699874&lt;/ref&gt;.

The accuracy of classifying a group of sequences in a phylogeny into monophyletic or paraphyletic groups is highly contingent on the accuracy of tree reconstruction.
As described above (see [[Source_attribution#Paraphyly|Paraphyly]]), our statistical confidence of a specific clade in the tree is quantified by the estimated probability that the same clade would be obtained if the tree reconstruction was repeated on an equivalent data set.
This support value is not the probability that the clade appears in the "true" tree because this quantity is conditional on the data at hand - however, it is often misinterpreted this way&lt;ref name="BerryGascuel"&gt;https://academic.oup.com/mbe/article/13/7/999/1047688&lt;/ref&gt;.
If the branch separating a nested monophyletic clade of sequences from host A from the paraphyletic group of sequences from host B has a low support value, then the conventional procedure would be to remove that branch from the tree.
This would have the result of collapsing the monophyletic and paraphyletic clades so that the tree is inconclusive about either direction of transmission.
However, this procedure has not been consistently used in source attribution investigations. 
For example, the trees displayed in the 2020 study in Taiwan&lt;ref name="Li2020"&gt;&lt;/ref&gt; do not support transmission from the defendent to the plaintiff when branches with low support (&lt;80%) are collapsed.
Moreover, the result can vary with the region of the virus genome targeted for sequencing&lt;ref name="Todesco2019"&gt;{{Cite pmid|30585843}}&lt;/ref&gt;.

The use of paraphyly to infer the direction of transmission was recently evaluated on a prospective cohort of HIV serodiscordant couples (where one partner was HIV positive at the start of the study)&lt;ref name="Rose2019"&gt;{{Cite pmid|30590741}}&lt;/ref&gt;.
Applying the paraphyly method to next-generation sequence data generated from samples obtained from 33 pairs where the HIV negative partner became infected over the course of the study, the authors found that the direction of transmission was incorrectly reconstructed in about 13% to 21% of cases, depending on which sequences were analyzed.
However, a follow-up study involving many of the same authors&lt;ref name="Zhang2020"&gt;{{Cite pmid|31922537}}&lt;/ref&gt; used a more comprehensive sequencing method to cover the full virus genome in depth from all host individuals, lowering the percentage of misclassified cases to 3.1%.

==== Forensic applications of phylodynamics ====

A common feature of both clustering and paraphyly methods is that neither approach explicitly tests the hypothesis that an infection was directly transmitted from a specific source population or individual to the recipient.
Phylodynamic methods attempt to overcome the discordance between the pathogen phylogeny and the underlying transmission history by modeling the processes that contribute to this discordance, such as the evolution of pathogen populations within each host.
The development of phylodynamic methods for source attribution has been a rapidly expanding area, with a large number of published studies and associated software released since 2014 (see [[Source_attribution#Software|Software]]).
Because these methods have tended to be applied to other infectious diseases including influenza A virus &lt;ref name="Jombart2010"&gt;{{Cite pmid|20551981}}&lt;/ref&gt;, foot-and-mouth disease virus&lt;ref name="Morelli2012"&gt;{{Cite pmid|23166481}}&lt;/ref&gt; and ''Mycobacterium tuberculosis''&lt;ref name="Didelot2014"&gt;&lt;/ref&gt;, they have so far avoided the ethical issues of stigma and criminalization associated with HIV-1.
However, applications of phylodynamic source attribution to HIV-1 have begun to appear in the literature&lt;ref name="Mak2020"&gt;https://doi.org/10.3390/microorganisms8020196&lt;/ref&gt;.
In this early study, the investigators attempted to use a phylodynamic method to reconstruct transmission events among patients receiving treatment at their clinic from HIV-1 sequence data.
Although the method used in their study (TransPhylo&lt;ref name="Didelot2017"&gt;&lt;/ref&gt;) attempts, by default, to estimate the proportion of infections that are unsampled, the investigators fixed this proportion to 1%.
By so doing, their analysis carried the unrealistic assumption that nearly every person living with HIV-1 in their regional epidemic (comprising at least 1,800 people) was represented in their data set of 139 sequences.

===2010 cholera outbreak in Haiti===

In the aftermath of [[wp:2010_Haiti_earthquake|a magnitude 7.0 earthquake]] that struck Haiti in 2010, there was a large-scale outbreak of [[wp:Cholera|cholera]], a gastrointestinal infection caused by the bacterium [[wp:Vibrio_cholerae|''Vibrio cholerae'']].
Nearly 800,000 Haitians became infected and nearly 10,000 died in one of the most significant outbreaks of cholera in modern history.
Initial microbial subtyping using [[wp:Pulsed-field_gel_electrophoresis|pulsed-field gel electrophoresis]] indicated that the outbreak was most genetically similar to cholera strains sampled in South Asia&lt;ref name="CDCcholera"&gt;https://www.cdc.gov/media/pressrel/2010/r101101.html&lt;/ref&gt;.
In order to more comprehensively map the plausible source of infection, cholera strains from Southern Asia and South America were compared to the strains sampled from the Haitian outbreak. 
Whole genome sequences taken from cases in Haiti shared more sites in common with the sequences taken from South Asia (''i.e.'', Nepal and Bangladesh) than those in geographic areas more immediate to Haiti&lt;ref name="2010cholera"&gt;{{Cite pmid|24699938}}&lt;/ref&gt;. 
Direct comparisons were also made between the cholera strains taken from three Napalese soldiers and three Haitian locals, which were nearly identical in genome sequence&lt;ref&gt;MISSING&lt;/ref&gt;. 
Based on the evidence gathered by phylogenetic source attribution studies, the role of Nepalese soldiers who were part of the United Nations Stabilization Mission to Haiti (MINUSTAH) in this outbreak was officially recognized by the United Nations in 2016&lt;ref name="2016nytUN"&gt;{{Cite news|last=Katz |first=Jonathan |date=August 17, 2016 |title=U.N. Admits Role in Cholera Epidemic in Haiti |url=https://www.nytimes.com/2016/08/18/world/americas/united-nations-haiti-cholera.html |work=New York Times |location= |access-date=February 3, 2020 |}}&lt;/ref&gt;.

==Software==

{| class="wikitable sortable"
|-
! Name !! Ref !! Method !! Input !! [[wp:Software_license|Software License]]
|-
| [http://www.repidemicsconsortium.org/outbreaker2/ outbreaker2] || &lt;ref name="Campbell2018"&gt;https://europepmc.org/article/PMC/6196407&lt;/ref&gt; || Phylodynamic, Bayesian || Sampling dates, contacts, genetic sequences || [https://github.com/reconhub/outbreaker2/blob/master/CONDUCT.md Contributor Code of Conduct]
|-
| [https://bitbucket.org/nicofmay/scotti/src/master/ SCOTTI] ||  ||BASTA MCMC||Sampling dates, genetic sequences|| [https://www.gnu.org/licenses/gpl-3.0.en.html GNU General Public License v3.0]
|-
| [https://www.rdocumentation.org/packages/adegenet/versions/2.0.1/topics/seqTrack seqTrack] || &lt;ref name="a"&gt;a&lt;/ref&gt; || Maximum-likelihood, optimum branching || Collection dates, genetic distances || [https://www.gnu.org/licenses/gpl-3.0.en.html GNU General Public License v3.0]
|-
| [https://cran.r-project.org/web/packages/sourceR/index.html sourceR] || &lt;ref name="sourceR"&gt;https://www.ncbi.nlm.nih.gov/pmc/articles/PMC5473572/&lt;/ref&gt; ||Bayesian MCMC||Sampling dates, sampling locations, genetic sequences  || [https://www.gnu.org/licenses/gpl-3.0.en.html GNU General Public License v3.0]
|-
| [https://github.com/xavierdidelot/TransPhylo TransPhylo] ||  ||Bayesian MCMC||Sampling dates, genetic sequences|| [https://www.gnu.org/licenses/old-licenses/gpl-2.0.en.html GNU General Public License v2.0]
|-
| [https://github.com/BDI-pathogens/phyloscanner PhyloScanner] ||  ||Maximum-likelihood, maximum-parsimony ||Genetic sequences, phylogeny|| [https://www.gnu.org/licenses/gpl-3.0.en.html GNU General Public License v3.0]
|-
| [https://github.com/skumsp/QUENTIN QUENTIN] ||  ||Bayesian MCMC||Genetic sequences||  [https://www.gnu.org/licenses/gpl-3.0.en.html GNU General Public License v3.0]
|-
| [https://github.com/alvinxhan/Phydelity Phydelity] ||  ||Patristic distance||Phylogeny|| [https://www.gnu.org/licenses/gpl-3.0.en.html GNU General Public License v3.0]
|-
| [https://github.com/kingaa/genpomp/ genPomp] || ||Bayesian SMC||Sampling dates, genetic sequences||[https://www.gnu.org/licenses/gpl-3.0.en.html GNU General Public License v3.0]
|-
| [https://bitbucket.org/nicofmay/badtrip/src/master/ BadTrIP] ||  ||Bayesian MCMC|| Sampling dates, genetic sequences, host infectious interval || [https://www.gnu.org/licenses/gpl-3.0.en.html GNU General Public License v3.0]
|-
| [https://cran.r-project.org/web/packages/phybreak/vignettes/phybreak_intro.html phybreak] ||  ||Bayesian MCMC||Sampling dates, genetic sequences|| [https://www.gnu.org/licenses/gpl-3.0.en.html GNU General Public License v3.0]
|-
| [https://github.com/xavierdidelot/TransPairs TransPairs] ||  ||Maximum-likelihood, optimum branching||Phylogeny|| [https://www.gnu.org/licenses/gpl-3.0.en.html GNU General Public License v3.0]
|}

==References==
&lt;references/&gt;</text>
      <sha1>lrivtmrvsokbpim6tekf68c7rcj6foc</sha1>
    </revision>
    <revision>
      <id>8337</id>
      <parentid>8336</parentid>
      <timestamp>2020-02-26T20:59:26Z</timestamp>
      <contributor>
        <username>Artpoon</username>
        <id>47</id>
      </contributor>
      <comment>/* 2010 cholera outbreak in Haiti */</comment>
      <model>wikitext</model>
      <format>text/x-wiki</format>
      <text xml:space="preserve" bytes="75927">In the field of [[wp:Epidemiology|epidemiology]], '''source attribution''' refers to a category of methods with the objective of reconstructing the [[wp:Transmission_(medicine)|transmission]] of an [[wp:Infection|infectious disease]] from a source population, individual or location, to subsequent hosts - ''i.e.'', "who infected whom".

Source attribution tends to be a problem of [[wp:Statistical_inference|statistical inference]], because transmission events are seldom observed directly and may have occurred in the distant past.  Thus, there is an unavoidable level of uncertainty when reconstructing transmission events from residual evidence, such as the spatial distribution of the disease.  As a result, source attribution models often employ [[wp:Bayesian_inference|Bayesian methods]] that can accommodate substantial uncertainty in model parameters.

Many infectious diseases are routinely detected or characterized through [[wp:DNA_sequencing|genetic sequencing]], which can be faster than culturing isolates in a [[wp:Public_health_laboratory|reference laboratory]] and can identify specific strains of the pathogen at substantially higher precision than laboratory assays, such as [[wp:ELISA|antibody-based assays]] or [[wp:Antibiotic_sensitivity|drug susceptibility tests]].  On the other hand, analyzing the genetic (or [[wp:Whole_genome_sequencing|whole genome]]) sequence data requires specialized computational methods to fit models of transmission.  Consequently, source attribution is a highly interdisciplinary area of [[wp:Molecular_epidemiology|molecular epidemiology]] that incorporates concepts and skills from [[wp:Mathematical_statistics|mathematical statistics]] and modeling, [[wp:Microbiology|microbiology]], [[wp:Public_health|public health]] and [[wp:Computational_biology|computational biology]].

Due to the associated [[wp:Social_stigma|stigma]] and the [[wp:Criminal_transmission_of_HIV|criminalization of transmission]] for specific infectious diseases, source attribution at the level of individuals can be a controversial use of data that was originally collected in a healthcare setting, with potentially severe legal consequences for individuals who become identified as putative sources.  In these contexts, the development and application of source attribution methods may involve trade-offs between public health responsibilities and individual rights to [[wp:Information_privacy|data privacy]].


==Microbial subtyping==

Microbial subtyping or strain typing is the use of laboratory methods to assign a microbial sample to one of potentially many predefined ''types'' or categories.
Today it is more common to use genetic or whole-genome sequencing to characterize the microbial sample at the level of its nucleotide sequence.
However, other molecular methods such as [[wp:Restriction_fragment_length_polymorphism|restriction length fragment polymorphism]] have historically played an important role in microbial subtyping before genetic sequencing became an affordable and ubiquitous laboratory technology.
Characterizing a microbial sample at a molecular level enables one to distinguish one specimen from another.

The assignment of specimens to types forms the basis of source attribution.
For example, if a host is infected by type Z, then it is more likely that the pathogen was transmitted from another host who was also diagnosed with a type Z infection than an infection of another type.
Our ability to identify a subset of potential sources from the population depends, therefore, on having a sufficient number of different types.
If host carries the same infection type, then we have no information to differentiate one potential source from another.
For this reason, sequence-based typing methods confer an advantage over other laboratory methods (such as [[wp:Serotype|serotyping]] or [[wp:Pulsed-field_gel_electrophoresis|pulsed-field gel electrophoresis]]) because there is an enormous number of potential types that can be resolved at the level of the genetic sequence, and many pathogens accumulate high levels of genetic diversity.
Encountering too many types on the population, however, makes it likely that every individual carries a unique type.
Hence, there exists an intermediate level of type resolution that confers that greatest amount of information for source attribution.
In a subsequent section, we will discuss how this limit can be overcome by employing models of evolution and phylogenetic relatedness.

=== Single and multi-locus typing ===

* which genes are the most informative?
* which locus should we sequence?
* standard targets of sequencing for different microbes
** 16S rRNA
** virus subtyping

* multi-locus sequence typing of MLST


=== Whole genome sequencing ===

Although a significant portion of genetic research still compares specific genes, the  rapid improvements in computing power and data processing has afforded the possibility of studies which compare the whole genome. [[wp:Massive parallel sequencing | Next-generation sequencing  ]] methods have provided a relatively fast and inexpensive way to obtain whole genomes from an individual sample by making many copies of the genetic info within that sample, splitting those copies into a massive number of small segments or "reads" and then analyzing those reads in parallel. Although this dramatically increases the speed at which  genetic information is read into digital information, the reassembly of all these short reads back into the original genome becomes a complicated undertaking. This is described as [[wp: De novo sequence assemblers | "de novo"]] sequence assembly. There are a number of challenges that are still relevent to the most modern whole genome sequencing technology. Errors occur throughout, with even the most accurate sequencers producing results with some uncertain bases. These are labelled to accomodate uncertainty (ie. an ambiguous G/T sequence is given the letter "K") and occur more frequently with G or C nucleotides due to their relatively strong connection. Some regions of the genome, particularly in mammals are also repetitive, making it very difficult to order and orient a small series of bases in context. Regardless of how these challenges are avoided or mitigated &lt;ref&gt;https://doi.org/10.1007/s40484-019-0166-9&lt;/ref&gt; large genomes are difficult to compute and can be expected to take multiple days or weeks to assemble..

The sequencing of smaller genomes, such as viruses bacteria is then considerably faster and less expensive, making it a much more common persuit in phylogenetic research. When looking at these quickly evolving species, it is often useful to clarify "Core" and "Accessory" parts of the genome. Core genomes represent sequences and genetic information that are present in all members of a species, while the accessory genome represents parts only seen in some members, such as changes conferring resistances to theraputic drug treatments in pathogens.

=== Phylogenetic clustering ===
Phylogenetic clustering methods begin by partitioning a collection of sequences into different ‘types’ or clusters based on their genetic similarity. This results in an end product in which members of the same cluster exhibit a greater degree of similarity to those belonging to  the general collective. Clustering at its nature is a subjective field, with no set guidelines the criterias and definitions of what constitutes a cluster often vary. This flexibility has enabled the development of numerous different clustering methods. 

Pairwise distance is an example of a popular nonparametric method. In this method, clusters are composed of pairs of sequences that fall within a threshold distance from each other. Some distance based methods rely on genetic distances - a mathematical value computed based on a measure of the evolutionary difference between two sequences for a chosen model of evolution. Currently, Tamura-Nei 1993 (TN93) and the Generalised time-reversible (GTR) models are among the most complex that can be calculated through a closed form expression. Other methods rely on a distance derived from the branch length of the sequences’ maximum likelihood tree. In this case, the branch length between two tips is termed the patristic distance and this distance represents the expected number of substitutions between the pair of sequences. 

A common criticism of distance-based methods is that clusters are constructed without regard to the existence of common ancestors that the sequences may share. As a solution, numerous subtree-based methods have also been developed. Here, clusters are defined as every sequence that belongs to a specific subtree. A subtree is a section of a phylogenetic tree that contains all the tips that have descended from a specific ancestral node. Subtree-based methods may also rely on the bootstrap support values for the tree’s internal nodes. These support values represent the confidence that the subtree descended from a node is representative of a monophyletic group. In these methods, clusters are defined as subtrees with high bootstrap support values. Bootstrap support values can be used in conjunction with both pairwise distances or branch lengths to provide additional filtering to clustering algorithms. 

In RNA virus, short generation time and high mutation rates allow for the rapid accumulation of genetic variation. This rapid evolutionary rate increases the confidence in estimating phylodynamic relationships and thus enables short sequences (around 1000 base pairs) to be used. As a result, viral phylodynamic studies have a tendency to focus on regions of the genome that impact transmission and selection such as the rapidly changing genes which code for the [[wp:Env_(gene)|envelope]] protein. However, DNA viruses and bacteria with larger genomes and slower evolution rates may require sequencing of the entire genome to achieve a similar level of phylogenetic signal. The availability of sequence data is also a factor, as surveilance databases may be abundant with well-studied genes that confer traits like treatment resistance. 

An underlying idea of phylogenetic cluster analysis that sequences that are similar are likely to be epidemiologically related, either through a recent transmission event or through a common source. Knowing this, one may be tempted to implicitly assume transmission history from the relationships in clusters. However, transmission risk is not the only factor that determines cluster membership. In fact, studies have shown that clustering is likely to associate with any variable that correlates with time since infection. As such, one should refrain from employing clustering techniques to reconstruct transmission events.

It's important to note that adding newly obtained sequence to a set of clusters can reveal entirely new clusters or bridge old clusters that were previously thought of as seperate. This becomes relevant in a data-set which is updated frequently, or one which plans to use clusters as a resource to train predictive models of future clustering. The addition of a new case to multiple clusters at once illustrates that those clusters were only viewed as seperate due to a lack of sampling and in the context of a more complete data set, they are actually one.   

* Assigning more than one sequence to a "type" by genetic similarity
* Different methods for clustering (pairwise distance, clade support)
* How to assign novel sequences to clusters?
* What genome region to sequence for cluster assignment?  (Usually envelope protein-encoding genes for viruses.)
* Clustering is not a source attribution method

=="Dutch"/Hald models and Bayesian inference==

The "Dutch model" &lt;ref name="VanPelt1999"&gt;{{Cite pmid|12631901}}&lt;/ref&gt; was originally developed to estimate the most likely source of a number of [[wp:Foodborne_illness|foodborne illnesses]] due to infection by [[wp:Salmonella|''Salmonella'']] by comparing the relative frequencies of bacterial subtypes in different commercial livestock populations (including poultry, swine and cattle) through routine surveillance programs.  For a given subtype, the expected number of human cases attributed to each source is proportional to the relative frequencies of that subtype among sources:

:&lt;math&gt;\lambda_{ij}=\frac{p_{ij}}{\sum_{j}p_{ij}}n_i&lt;/math&gt;

where &lt;math&gt;p_{ij}&lt;/math&gt; is the proportion of cases in &lt;math&gt;j&lt;/math&gt;-th source population associated with subtype &lt;math&gt;i&lt;/math&gt;, and &lt;math&gt;n_i&lt;/math&gt; is the number of cases of subtype &lt;math&gt;i&lt;/math&gt; in the recipient (human) population.  For example, if the frequencies of subtype X among three potential sources was 0.8, 0.5 and 0.1, respectively, then the expected number of cases (out of a total of 100) from the second source is &lt;math&gt;0.5/(0.8+0.5+0.1)\times 100=35.7&lt;/math&gt;.  This simple formula is a [[wp:Maximum_likelihood_estimation|maximum likelihood estimator]] when the total [[wp:Force_of_infection|force of infection]] from each source into the human population is uniform, ''e.g.'', the sources have equal population sizes.

[[File:Hald-model.svg.png|thumb|320px|'''Fig 1. Summary of Hald model parameters.''' 
Arbitrary numbers are provided for observed quantities, such as the proportion of infections due to subtype 1 in source population 2 (&lt;math&gt;p_{12}&lt;/math&gt;).  The marginal effect associated with source population 2 (&lt;math&gt;a_2&lt;/math&gt;) is represented by an open rectangle (solid line); while the total size of this source population &lt;math&gt;M_2&lt;/math&gt; is observed, &lt;math&gt;a_2&lt;/math&gt; must be estimated by regression.  Similarly, the marginal effect associated with subtype 3 (&lt;math&gt;q_3&lt;/math&gt;), indicated by a rectangular shaded region) is simultaneously estimated by regression.]]
Subsequently, this model was extended by Hald and colleagues &lt;ref&gt;{{Cite pmid|17883315}}&lt;/ref&gt; to account for  variation among sources and subtypes using [[wp:Bayesian_inference|Bayesian inference]] methods.  This extension, typically referred to as the Hald model, has become a standard model in source attribution for food-borne illnesses.  The observed numbers of each subtype in the human population was assumed to be a [[wp:Poisson_regression|Poisson distributed]] outcome with a mean &lt;math&gt;\lambda_i&lt;/math&gt; for the ''i''-th subtype, after adjusting for cases related to travel and outbreaks:

&lt;math&gt;\lambda_i = \sum_i \lambda_{ij} = \sum_i  q_i M_j a_j p_{ij}&lt;/math&gt;

where &lt;math&gt;q_i&lt;/math&gt; is the [[wp:Main_effect|marginal effect]] of the ''i''-th subtype (''e.g.'', elevated infectiousness of a bacterial variant), &lt;math&gt;M_j&lt;/math&gt; is the observed total "mass" of the ''j''-th food source, &lt;math&gt;a_j&lt;/math&gt; is the marginal effect of the ''j''-th food source, and &lt;math&gt;p_{ij}&lt;/math&gt; is the same observed case proportion as the original "Dutch" model.  This model is visualized in '''Figure 1'''.

=== Bayesian inference ===

The addition of a large number of parameters to the model described by Hald and colleagues yielded a more realistic model.  However, it was too complex to solve for exact maximum likelihood estimates, in contrast to the original "Dutch" model.  Many of the parameters could not be directly measured, such as the relative transmission risk associated with a specific food source.  Consequently, Hald and colleagues adopted a [[wp:Bayesian_inference|Bayesian]] approach to estimate the model paramters.  A similar approach has also been used to reconstruct the contribution of different environmental and livestock reservoirs of the bacteria  [[wp:Campylobacter_jejuni|''Campylobacter jejuni'']] to an outbreak of food poisoning in England &lt;ref name=""&gt;{{Cite pmid|18818764}}&lt;/ref&gt;, where the migration of different subtypes among reservoirs was jointly estimated by Bayesian methods.

Although [[wp:Bayesian_inference|Bayesian inference]] is discussed extensively elsewhere, it plays an important role in computational-intensive methods of source attribution, so we provide a brief and accessible introduction to the subject in this context.  Bayesian inference stipulates that every [[wp:Parameter|parameter]] is described by a [[wp:Probability_distribution|probability distribution]] that represents our [[wp:Belief|'belief']] about its true value.  For example, we are inclined to believe that the chance of a [[wp:Coin_flipping|coin toss]] resulting in "heads" is roughly 50%.  Our belief about this chance as a parameter can be represented by a roughly [[wp:Beta_distribution|bell-shaped distribution]] centered at 0.5 over the interval 0 to 1.  This is referred to as the [[wp:Prior_probability|prior distribution]], because it reflects our belief about parameters ''prior'' to seeing the data.  

==== Prior and posterior belief ====

Hald and colleagues used [[wp:Uniform_distribution_(continuous)|uniform]] prior distributions for many of their parameters to express the prior belief that the true value fell within a [[wp:Probability_density_function|continuous range]] with specific upper and lower limits.  When this range is set to span a wide range of values, it becomes an [[wp:Prior_probability#Uninformative_priors|uninformative prior]] --- we are being intentionally vague about our prior belief.
They constrained some parameters to take the same numerical value as others.
For example, the effects of domestic and imported supplies of the same food source were linked in this matter.
This assumption expressed a strong belief that a given food source carried the same transmission risk irrespective of its origin, and simplified the model so it was more feasible to fit to the data.
Other parameters were set to a fixed [[wp:Reference_range|reference value]] to further simplify the model.

To update our belief, we need to have a model that describes the probability of different outcomes of an experiment, such as performing ten coin tosses.  For example, the probability of a series of coin tosses can be modelled by the [[wp:Binomial_distribution|binomial distribution]].  Hald and colleagues employed a [[wp:Poisson_distribution|Poisson model]] that describes the probability of &lt;math&gt;Y&lt;/math&gt; rare events that occur at a rate &lt;math&gt;\lambda&lt;/math&gt;.  As described above, the rate of cases due to a specific bacterial subtype was the sum of transmission rates across all potential sources.  The Hald model was more realistic than the "Dutch" model because it allowed transmission rates to vary between subtypes and food sources.  However, it was not feasible to directly measure these different rates --- these parameters needed to be estimated indirectly from the data.

One approach to estimate these rate parameters is to find a [[wp:Point_estimation|single combination of parameter values]] that maximizes the probability of the data for this model ([[wp:Maximum_likelihood|maximum likelihood]]).  In a complex model where substantially different parameter combinations can explain the data with similar likelihood, however, it can be more informative to summarize the parameter values supported by the data with another statistical distribution.  This [[wp:Posterior_probability|posterior distribution]] represents our updated belief about the model parameters after incorporating the information gained from collecting new data.  For example, if the coin in our experiment is not balanced, we may update our belief to relocate the distribution so it is centered over a lower or higher probability of landing 'heads'.

==== Markov chain Monte carlo ====

In practical applications of Bayesian inference, it is often not possible to compute an [[wp:Closed-form_expression|exact solution]] for the posterior distribution given the data, [[wp:Likelihood_function|likelihood function]] (model) and prior distribution.  In these cases, the next best solution is to generate a random sample of parameter values from their [[wp:Joint_probability_distribution|joint posterior distribution]].  Since we 'are' able to calculate the posterior probability for a specific set of hypothetical parameter values, we can try to sample from the posterior distribution by randomly sampling a set of parameter values &lt;math&gt;\theta&lt;/math&gt; from the prior distribution, and then calculating the posterior probability &lt;math&gt;P(\theta)&lt;/math&gt; at this point.  Next, we draw a random value &lt;math&gt;x&lt;/math&gt; from a uniform distribution from 0 to some constant &lt;math&gt;M&lt;/math&gt; that is greater than any posterior probability &lt;math&gt;P&lt;/math&gt;.  We reject &lt;math&gt;\theta&lt;/math&gt; from our sample if &lt;math&gt;x&lt;P(\theta)&lt;/math&gt;, and draw another set of parameter values from the prior distribution.  

Using this [[wp:Rejection_sampling|rejection sampling]] method, we can eventually accumulate a target number of parameter values.  This is an example of a [[wp:Monte_Carlo_method|Monte carlo method]] -- we are trying to solve a problem by repeated random sampling.  However, it is not an efficient sampling method.  For instance, there may be an enormous range of parameter values that have a low posterior probability, so most samples are rejected.  Without knowing the maximum possible posterior probability, we might also set the maximum &lt;math&gt;M&lt;/math&gt; so high that most samples are rejected.  

In the original study, Hald and colleagues fit their model to the data using [[wp:Markov_chain_Monte_carlo|Markov chain Monte carlo]] (MCMC), which is a popular extension of rejection sampling that can address these limitations.  Instead of drawing candidate parameter values from the prior distribution, the next set of values is constrained to be similar to the last parameter values that were accepted.  For this reason, MCMC sampling is less likely to reject the next set of parameters.  This "proposed" set is accepted if it has a higher posterior probability; even if it has a lower posterior probability, the MCMC method allows for some random chance of accepting it nonetheless.  The entire processes is repeated for a large number of iterations.

Imagine, for example, that a pair of blindfolded hikers linked by a rope are traversing a mountain range.  At each stage, the lead hiker climbs or walks in a random direction.  If the change in elevation is positive, then the second hiker follows.  If it is negative, then there is some random chance the second hiker will still follow; otherwise, they reel the first hiker back on the rope.  In the long run, the amount of time the hikers spend in a particular area will be proportional to the overall elevation.  Attaining this state is referred to as "[[wp:Markov_chain_Monte_Carlo#Convergence|convergence]]".  This simplified analogy serves to illustrate some inherent difficulties with MCMC.  If we do not spend enough time exploring, for example, then the location of the hikers will be more informative about where they started than about the regional [[wp:Topography|topography]].  For this reason, MCMC samples need to be run for many iterations, especially if the parameter space is enormous.  There is also no way of guaranteeing that the MCMC sample has converged; there is always the possiblity that a remote peak was never "sampled" by the hikers.  This issue can be ameliorated by running multiple MCMC samples that start in different locations in parameter space; for example, Hald and colleagues ran five replicate MCMC samples for 30,000 iterations.

==Phylogenetic methods==

A [[wp: Phylogenetic Tree|phylogenetic tree]] or phylogeny is a hypothesis about the common ancestry of species or populations.  In the context of molecular epidemiology, phylogenies are used to relate infections in different hosts and are usually reconstructed from genetic sequences of each pathogen population.  To reconstruct the phylogeny, the sequences must cover the same parts of the pathogen genome; for example, sequences that represent multiple copies of the same gene from different infections.  It is this residual similarity ([[wp:Sequence_homology|homology]]) between diverging populations that implies recent common ancestry.  A molecular phylogeny comprises "tips" or "leaves" that represent different genetic sequences that are connected by branches to a series of common ancestors that eventually converge to a "root".  The composition of the ancestral sequence at the root, the order of branching events and the relative amount of change along each branch are all quantities that must be extrapolated from the observed sequences at the tips.  

There are multiple approaches to reconstruct a phylogenetic tree from genetic sequence variation that we will only briefly describe here (see Yang and Rannala &lt;ref name="YangRannala"&gt;{{Cite pmid|22456349}}&lt;/ref&gt; for a recent review).  [[wp:Distance_matrices_in_phylogeny|Distance-based methods]] use a [[wp:Hierarchical_clustering|hierarchical clustering]] method to build up a tree based on some measure of the genetic dissimilarity between two sequences.  Most distance measures in current use adjust for the occurrence of [[wp:Saturation_(genetic)|multiple substitutions]] at the same nucleotide or amino acid of the sequence, which would cause the measure to systematically underestimate the amount of evolutionary divergence between sequences.  Some source attribution methods use a genetic distance threshold to rule out potential sources of infection for individuals whose pathogen sequences exceed a threshold distance to the sequence from another individual&lt;ref name="Ypma2011"&gt;{{Cite pmid|21733899}}&lt;/ref&gt;&lt;ref name="Walker2014"&gt;{{Cite pmid|23158499}}&lt;/ref&gt;.  Importantly, it is not possible to infer the direction of transmission from this criterion alone.

[[wp:Likelihood_function|Likelihood-based]] methods employ a model of sequence evolution to compute the probability of the observed sequence data for a given tree.  The investigator must then employ some [[wp:Heuristic_(computer_science)|heuristic algorithm]] to search the space of all possible trees to find one that maximizes this probability: the [[wp:Maximum_likelihood_estimation|maximum likelihood estimate]].  
Compared to distance-based methods, likelihood-based methods are computationally intensive but can accommodate more biological complexity such as variation in rates of evolution among sites or over time, thereby providing more accurate reconstructions of the phylogenetic tree &lt;ref name="PhyML"&gt;{{Cite pmid|14530136}}&lt;/ref&gt;.
Furthermore, likelihood-based methods can be incorporated into a Bayesian inference framework, which makes this class of methods particularly suitable for source attribution applications.

=== Inferring transmission history from the phylogeny ===

The basic premise in applying phylogenetics to source attribution is that the shape of the phylogenetic tree approximates the transmission history, which can also be represented by a tree where each split into two branches represents the transmission of an infection from one host to another.  It is generally easier to reconstruct a phylogenetic tree from genetic sequences than to reconstruct the transmission tree from other sources of information, such as [[wp:Contact_tracing|contact tracing]].  Because of the visual and conceptual similarity between phylogenetic and transmission trees, it is a common mistake to interpret the branching points (splits) of the phylogeny as representing transmission events.  In fact, the transmission event may have occurred at any point along the two branches that separate one sampled infection from the other in the virus phylogeny ('''Figure 2A''').  Thus, the transmission tree only constrains the shape of the phylogenetic tree.  There are several reasons why these trees are not [[wp:Congruence_(geometry)|congruent]], including: the time scales of transmission and pathogen evolution, incomplete sampling, pathogen evolution within hosts, and secondary infection of the same host.

[[File:Transtree.png|thumb|350px|'''Figure 2: Some challenges equating phylogeny with transmission history'''. The solid lines represent the phylogenetic relationship between infections that have been sampled from two or three different hosts.  Shaded regions correspond to the location of virus lineages in different hosts, as indicated by colour.  The transmission of a lineage from one host to another is represented by a gap between shaded regions and highlighted with a red arrow. (A) Although hosts 1 and 2 are closely related, the phylogeny does not indicate whether the infection was transmitted from host 2 to 1 (as shown), or vice versa.  The transmission event may be located anywhere along the two branches connecting the hosts. (B) An infection may have been transmitted through any number of unsampled hosts before reaching the host that was sampled.  (C) An unsampled host may be the source of infections transmitted to both hosts 1 and 2. (D) If pathogens establish a large diverse population within each host, the branches of the phylogeny may occur in a different order than the transmission history; as shown, hosts 1 and 3 are more closely related in the trasmission history, but not in the phylogeny. ]]

==== Time scales ====

First, the phylogenetic tree must be reconstructed from observed differences between infections that have been sampled from the host population --- this tree is almost never directly observed.  If there is little to no evolution has occurred among these infections (in other words, if they are genetically almost identical) then it is difficult to reconstruct the order that different lineages descended from their common ancestors.  For example, this limitation is the driving force behind the growing adoption of whole-genome sequencing for the molecular epidemiology and source attribution&lt;ref name="Walker2012"&gt;{{Cite pmid|23158499}}&lt;/ref&gt; of the bacterium [[wp:Mycobacterium_tuberculosis|tuberculosis]], which makes it possible to distinguish between infections that would otherwise be assigned to the same subtype according to the standard [[wp:Multiple_loci_VNTR_analysis|multi-locus genotyping method]]&lt;ref name="Gardy2011"&gt;{{Cite pmid|21345102}}&lt;/ref&gt; that targets only 24 [[wp:Locus_(genetics)|loci]] of the ''M. tuberculosis'' genome, which comprises roughly 4.3 million nucleotides encoding over 4,000 genes.

Even if the pathogen evolves relatively rapidly, a transmission history on a compressed time scale will make it difficult to distinguish common ancestors.  Conversely, if there has been too much evolution because we are working with a transmission tree on an extremely long time scale, then the [[wp:Homology_(biology)|genetic similarity that implies common ancestry]] will have eroded.  Even if there has been substantial evolution among the lineages, reconstructing their common ancestry is progressively more uncertain the deeper we go towards the root of the tree, away from the observed data.

==== Incomplete sampling ====

Equating the phylogenetic tree with the transmission history implicitly assumes that genetic sequences have been obtained from every infected host in the epidemic.  In practice, only a fraction of infected hosts are represented in the sequence data.  The existence of an unknown and inevitably substantial number of unsampled infected hosts is a major challenge for source attribution.  Even if the phylogenetic tree indicates that two infections are most closely related than any other sampled infection, one cannot rule out the existence of one or more unsampled hosts whom are intermediate links in the "transmission chain" separating the known hosts ('''Figure 2B''').  Similarly, an unsampled infection may have been the source population for both observed infections at the tips of the tree ('''Figure 2C''').  By itself, the phylogenetic tree does not explicitly discriminate among these alternative transmission scenarios.

==== Evolution within hosts ====

The shape of the phylogenetic tree may diverge from the underlying transmission history because of the evolution of diverse populations of the pathogen within each host.  The individual copies of the pathogen genome that are transmitted to the next host are, by definition, no longer in the source population.  The split in the phylogenetic tree represents the common ancestor that relates the transmitted lineages with the lineages that remained and persisted in the source population.  If we follow both sets of lineages back in time, the time of the transmission event is the ''most recent'' possible time that they could converge to a common ancestor.  Put another way, this event represents one extreme of a continuous range where the common ancestor is located further back in time.

The amount of time we have to follow two or more lineages back in time until we encounter a common ancestor is described by [[wp:John_Kingman|Kingman's]] [[wp:Coalescent_theory|coalescent model]].  Simply put, this amount of time should be greater as the historical size of the population gets larger because there are more potential ancestors to choose from.  Conversely the time to common ancestors should get shorter with smaller population size.  Consequently, the shape of the tree relating viruses from the same host contains information about the size and dynamics of the entire virus population comprising that infection.

The coalescence of lineages in a large, diverse pathogen population within each host represents a significant challenge for source attribution.
For example, if a host has transmitted their infection to two others, then there are three sets of lineages whose ancestry can be traced in the source population.
As a result, there is some chance that the virus phylogeny, which represents the convergence of lineages to their common ancestors, would imply a different order of transmission events if taken at face value ('''Figure 2D''').

==== Clearance and secondary infection ====

Many infections can be spontaneously cleared by the host's immune system.  If a host that has cleared a previously diagnosed infection becomes re-infected from another source, then it is possible for the same host to be represented by different infections in the phylogenetic and transmission trees, respectively.  In addition, some individuals may become multiply infected from different sources.  For example, roughly one-third of infections by [[wp:Hepacivirus_C|hepatitis C virus]] are spontaneously cleared within the first six months of infection&lt;ref&gt;{{Cite pmid|19759533}}&lt;/ref&gt;.  This previous exposure, however, does not confer immunity to re-infection by the same virus&lt;ref&gt;{{Cite pmid|16107834}}&lt;/ref&gt;.  In addition, [[wp:Coinfection|co-infection]] by multiple strains of hepatitis C virus that persist simultaneously within the same host can occur relatively frequently in some populations with a high rate of transmission, such as people who inject drugs [[wp:Needle_sharing|using shared equipment]] (ranging from 14% to 39%)&lt;ref&gt;{{Cite pmid|25782091}}&lt;/ref&gt;.  The persistence of strains from additional exposures may be missed by [[wp:Sanger_sequencing|conventional genetic sequencing]] techniques if they are present at a low frequencies within the host, necessitating the use of [[wp:DNA_sequencing#Next-generation_methods|"next-generation" sequencing]] technologies.  For these reasons, the epidemiological linkage of hepatitis C virus infections through genetic similarity may be a transient phenomenon, leading some investigators to recommend using multiple virus sequences sampled from different time points of each infection for molecular epidemiology applications&lt;ref&gt;{{Cite pmid|29253674}}&lt;/ref&gt;.

===Ancestral host-state reconstruction===

[[wp:Ancestral_reconstruction|Ancestral reconstruction]] is the application of a model of evolution to a phylogenetic tree to reconstruct [[wp:Character_evolution|character states]], ranging from nucleotide sequences to [[wp:Phenotype|phenotypes]], at the different ancestral nodes of the tree down to the root&lt;ref name="Joy2016"&gt;{{Cite pmid|27404731}}&lt;/ref&gt;.
In the context of source attribution, ancestral reconstruction interprets the location of each pathogen lineage (among different host individuals) as an evolving character state.
This is similar to applications of ancestral reconstruction in [[wp:phylogeography|Phylogeography]]&lt;ref name="Lemey2009"&gt;{{Cite pmid|2740835}}&lt;/ref&gt;, where the geographic location of an ancestral population is reconstructed from the current locations of its sampled descendants under some model of migration.

Migration models generally fall into two categories of discrete-state and continuous-state models.
Discrete-state or island migration models assume that a given lineage is in one of a finite number of locations, and that it changes location at a constant rate over time according to a [[wp:Markov_chain#Continuous-time_Markov_chain|continuous-time Markov process]], analogous to the [[wp:Substitution_model|models used for molecular evolution]].
For example, the software Phyloscanner&lt;ref name="phyloscanner"&gt;{{Cite pmid|29186559}}&lt;/ref&gt; employs ancestral reconstruction to infer the location of a transmitted pathogen lineage in one host individual or another.
Continuous-state migration models are more similar to models of [[wp:Brownian_motion|Brownian motion]] in that a lineage may occupy any point within a defined space. 
Although continuous models can more realistic than discrete migration models, they may be more challenging to fit to data.
To our knowledge, such models have not yet been used for a source attribution analysis.

===Paraphyly===

Paraphyly is a term that originates from the study of [[wp:Cladistics|cladistics]], an evolutionary approach to [[wp:Systematics|systematics]] that groups organisms on the basis of their common ancestry.  A group of infections is paraphyletic if they are related by a common ancestor that also has one or more members that are not assigned to this group.  In other words, one group is ''nested'' within an ancestral group.  For example, [[wp:Bird|birds]] are descended from a common ancestor that in turn shares a common ancestor with all [[wp:Reptile|reptiles]]; thus, birds are nested within the phylogeny of reptiles, making the latter a paraphyletic group.  Thus, paraphyly is evidence of evolutionary precedence: the ancestor of all birds was a reptile.  In the context of source attribution, paraphyly can be used as evidence that one infection preceded another.  It does not provide evidence that the infection was directly transmitted from one individual to another, in part because of [[Source_attribution#Incomplete sampling|incomplete sampling]].  

The application of paraphyly for source attribution requires that the phylogenetic tree relates multiple copies of the pathogen from both the putative source and recipient hosts.  To elaborate, phylogenetic trees relating different infections are often reconstructed from population-based sequences (direct sequencing of the PCR amplification product), where each sequence represents the consensus of the individual pathogen genomes sampled from the infected host.  If copies of the pathogen genome are sequenced individually by [[wp:Dilution_cloning|limiting dilution protocols]] or [[wp:Massive_parallel_sequencing|next-generation sequencing]], then one can reconstruct a tree that represents the [[wp:Genealogy|genealogy]] of individual pathogen lineages, rather than the phylogeny of pathogen populations.

If sequences from host A form a [[wp:Monophyly|monophyletic clade]] (in which members comprise the complete set of descendants from a common ancestor) that is nested a paraphyletic clade of sequences from host B, then the tree is consistent with the direction of transmission having originated from host A&lt;ref&gt;{{Cite pmid|26903617}}&lt;/ref&gt;.  Directionality does not imply that host A directly transmitted their infection to host B, because the pathogen may have been transmitted through an unknown number of intermediate unsampled hosts before establishing an infection in host B.

==== Node support ====
The statistical confidence in directionality of transmission from a given tree is usually quantified by the support value associated with the node that is ancestral to the nested monophyletic clade.  The support of node ''X'' is the estimated probability that if we repeated the phylogenetic reconstrution on an equivalent data set, the new  tree would contain exactly the same clade comprising exclusively of all descendants of node ''X'' in the original tree.  In other words, it quantifies the reproducibility of that node given the data.  It should not be interpreted as the probability that the clade below node ''X'' appears in the "true" tree&lt;ref name="Lemoine2018"&gt;{{Cite pmid|29670290}}&lt;/ref&gt;.  There are generally three approaches to estimating node support:

1. ''Bootstrapping.''  [[wp:Joseph_Felsenstein|Felsenstein]] adapted the concept of [[wp:Bootstrapping_(statistics)|nonparametric bootstrapping]] to the problem of phylogenetic reconstruction by maximum likelihood&lt;ref name="Felsenstein1985"&gt;{{Cite pmid|28561359}}&lt;/ref&gt;.  Bootstrapping provides a way to characterize the [[wp:Sampling_error|sampling variation]] associated with the data without having to collect additional, equivalent samples.  To start, one generates a new data set by sampling an equivalent number of nucleotide or amino acid positions [[wp:Simple_random_sample|at random with replacement]] from the [[wp:Multiple_sequence_alignment|multiple sequence alignment]] - this new data set is referred to as a "bootstrap sample".  A tree is reconstructed from the bootstrap sample using the same method as the original tree.  Since we are sampling sets of homologous characters (columns) from the alignment, the information on the evolutionary history contained at that position is intact.  We record the presence or absence of clades from the original tree in the new tree, and then repeat the entire process until a target number of replicate trees have been processed.  The frequency at which a given clade is observed in the bootstrap sample of trees quantifies the reproducibility of that node in the original tree.  

Bootstrapping is a time-consuming process that scales linearly with the number of replicates, since every bootstrap sample is processed by the same method as the original tree, and post-processing steps are required to enumerate clades.  The precision of estimating the node support values increases with the number of bootstrap replicates.  For instance, it is not possible to obtain a node support of 99% if fewer than 100 bootstrap samples have been processed.  

2. ''Bayesian sampling.''  Instead of using bootstrapping to resample the data, one can quantify node support by examining the uncertainty in reconstructing the phylogeny from the given data.  Bayesian sampling methods such as Markov chain Monte Carlo (see [[Source_attribution#Markov_chain_Monte_Carlo|Hald model]]) are designed to generate a random sample of parameters from the posterior distribution given the model and data.  In this case, the tree is a collection of parameters.  A Bayesian estimate of node support can be extracted from this sample of trees by counting the number of trees in which the monophyletic clade that descends from that specific node appears &lt;ref name="Larget1999"&gt;Larget B, Simon DL. Markov chain Monte Carlo algorithms for the Bayesian analysis of phylogenetic trees. Molecular Biology and Evolution. 1999 Jun 1;16(6):750-9.&lt;/ref&gt;.  Bayesian sampling is computationally demanding because the space of all possible trees is enormous, making convergence difficult or not feasible to attain for large data sets&lt;ref name="Whidden2015"&gt;{{Cite pmid|25631175}}&lt;/ref&gt;.  

3. ''Approximate likelihood-ratio testing.''  Unlike Bayesian sampling, this method is performed on a single estimate of the tree based on maximum [[wp:Maximum_likelihood_estimation|likelihood]], where the likelihood is the probability of the observed data given the tree and model of evolution.  The [[wp:Likelihood-ratio_test|likelihood ratio test]] (LRT) is a method for selecting between two models or hypotheses, where the ratio of their likelihoods is a test statistic that is mapped to a null distribution to assess statistical significance.  In this application, the alternative hypothesis is that a branch in the reconstructed tree has a length of zero, which would imply that the descendant clade cannot be distinguished from its background&lt;ref name="Anisimova2006"&gt;{{Cite pmid|16785212}}&lt;/ref&gt;.  This makes the LRT a localized analysis: it evaluates the support of a node when the rest of the tree is assumed to be true.  On the other hand, this narrow scope makes the approximate LRT method computationally efficient in comparison to Bayesian sampling and bootstrap sampling.

==== Background sequences ====

The interpretation of monophyletic and paraphyletic clades is contingent on whether a sufficient number of infections have been sampled from the host population.  Sequences from one host can only become paraphyletic relative to sequences from a second host if the tree contains additional sequences from at least one other host in the population.  As noted above, there may be unsampled host individuals in a "transmission chain" connecting the putative source to the recipient host ('''Figure 1B''').  The incorporation of background sequences from additional hosts in the population is similar to the problem of rooting a phylogeny using an [[wp:Outgroup_(cladistics)|outgroup]], where the root represents the earliest point in time in the tree.  The location of this "root" in the section of the tree relating the sequences from the two hosts determines which host is interpreted to be the potential source.  

There are no formal guidelines for selecting background sequences.  Typically, one incorporates sequences that were collected in the same geographic region as the two hosts under investigation.  These local sequences are sometimes augmented with additional sequences that are retrieved from public databases based on their genetic similarity (''e.g.'', [[wp:BLAST_(biotechnology)|BLAST]]), which were not necessarily collected from the same region.  Generally, the background data comprise consensus (bulk) sequences where each host is represented by a single sequence, unlike the putative source and recipient hosts from whom multiple clonal sequences have been sampled.  Because clonal sequencing is more labor-intensive, such data are usually not available to use as background sequences.  The incorporation of different types of sequences (clonal and bulk) into the same phylogeny may bias the interpretation of results, because it is not possible for sequences to be nested within the consensus sequence from a single background host.

===Phylodynamic methods===
{{See also|Viral_phylodynamics|Bacterial_phylodynamics}}

Phylodynamics is a subdiscipline of molecular epidemiology and phylogenetics that concerns the reconstruction of epidemiological processes, such as the rapid expansion of an [[wp:Epidemic|epidemic]] or the emergence of [[wp:Herd_immunity|herd immunity]] in the host population, from the shape of the phylogenetic tree relating infections sampled from the population&lt;ref&gt;{{Cite pmid|23555203}}&lt;/ref&gt;.  More generally, phylodynamics uses tree shape as the primary data source to parameterize models representing the biological processes that influenced the evolutionary relationships among the observed infections.  This should not be confused with fitting models of evolution (such as a [[wp:Models_of_DNA_evolution|nucleotide substitution model]] or [[wp:Molecular_clock|molecular clock]] model) to reconstruct the shape of the tree from the observed characteristics of related populations (infections), which originates from the field of [[wp:Phylogenetics|phylogenetics]].  

[[File:Bayesian.png|thumb|400px|'''Fig 3. Components of a phylodynamic source attribution analysis.'''  This diagram summarizes the structure of a phylodynamic analysis as a [[wp:Bayesian network|hierarchical Bayesian model]].  Rectangular nodes represent data sources (sequence alignment, sample collection times), and nodes with rounded corners represent parameter estimates (fitted models) that can in turn be used as data inputs for a subsequent model.  Each arrow represents a model inference step that generates samples from the posterior distribution defined by the data and the model.  The model associated with each step is represented by a circular node; each model comprises a number of [[wp:Prior_probability|prior beliefs]].  This schematic displays multiple model nodes to emphasize the existence of other models with different assumptions and prior beliefs that are not necessarily evaluated on the data.]]
In the context of source attribution, phylodynamic methods predominantly use [[Source_attribution#Bayesian_inference|Bayesian inference]] to sample transmission trees from the posterior distribution, where the transmission tree is an explicit model of "who infected whom".  Because this tree cannot be directly observed, phylodynamic methods for source attribution attempt to reconstruct the transmission tree from its residual effect on the shape of the phylogenetic tree.  Although there are established methods for reconstructing phylogenetic trees from the genetic divergence among pathogen populations sampled from different host individuals, there are several reasons why the phylogeny may be a poor approximation of the transmission tree ('''Figure 2''').  Phylodynamic methods attempt to reconcile the discordance between the phylogeny and the transmission tree by modeling one or more of the processes responsible for this discordance, and fitting these models to the data ('''Figure 3''').  

==== Phylogenetic uncertainty ====

Phylodynamic methods may require the simplifying assumption that the phylogenetic tree reconstructed from the data is the "true" tree - that is, an accurate representation of the common ancestry relating the sampled infections.  For instance, some phylodynamic methods take a single [[wp:Molecular_clock|time-scaled phylogeny]] as a required input.  On the other hand, if the phylogeny is handled as an uncertain estimate derived from the data (including the sequence alignment), then the phylodynamic analysis becomes a [[wp:Bayesian_network|hierarchical model]] in which the problem of phylogenetic reconstruction is nested within the problem of estimating the other model parameters that are [[wp:Conditional_probability|conditional]] on the phylogeny ('''Figure 3''').  Sampling both the phylogeny and the transmission tree from their joint posterior distribution should confer more accurate parameter estimates, but the greatly expanded model space also makes [[wp:Markov_chain_Monte_Carlo#Convergence|convergence]] more challenging attain.  Such hierarchical methods are often implemented in the software package [https://www.beast2.org/ BEAST2]&lt;ref name="BEAST2"&gt;{{Cite pmid|24722319}}&lt;/ref&gt; (Bayesian Evolutionary Analysis by Sampling Trees), which provides generic routines for Markov chain Monte Carlo sampling from tree space, and calculating the likelihood of a time-scaled phylogenetic tree given sequence data and sample collection dates.

The limits to reconstructing an accurate phylogeny from a sequence alignment is not the only source of phylogenetic uncertainty.  Although alignments are often treated as observed data known without ambiguity, the process of aligning sequences is also uncertain and can become more difficult with the rapid accumulation of sequence [[wp:Indel|insertions and deletions]] among diverging pathogen lineages.  While there are Bayesian methods that address uncertainty in alignment by joint sampling of the alignment along with the phylogeny&lt;ref name="Redelings2005"&gt;{{Cite pmid|16012107}}&lt;/ref&gt;, this approach is computationally complex and is seldom used in the context of source attribution.  Furthermore, sequences are themselves uncertain estimates of the genetic composition of individual pathogens or infecting populations, and [[wp:DNA_sequencing#Next-generation_methods|next-generation sequencing]] technologies tend to have substantially higher error rates than conventional [[wp:Sanger_sequencing|Sanger sequencing]]&lt;ref name="vanDijk2018"&gt;{{Cite pmid|29941292}}&lt;/ref&gt;, and analysis pipelines must be carefully validated to reduce the effects of sample cross-contamination and adapter contamination.

==== Demographic and transmission models ====

Some phylodynamic methods make the simplifying assumption that every infection in the epidemic is represented by at least one genetic sequence in the data set&lt;ref name="Ypma2013"&gt;{{Cite pmid|24037268}}&lt;/ref&gt;&lt;ref name="Didelot2014"&gt;{{Cite pmid|24714079}}&lt;/ref&gt;&lt;ref name="Worby2016"&gt;{{Cite pmid|27042253}}&lt;/ref&gt; (complete sampling).  Although complete sampling may be feasible in circumstances such as an outbreak of disease transmission among farms in a defined geographic region&lt;ref name="Cottam2008"&gt;{{Cite pmid|18230598}}&lt;/ref&gt;, it is generally not possible to rule out unsampled sources in other contexts.  This is especially true for infectious diseases that are stigmatized and/or associated with marginalized populations&lt;ref name="Weiss2006"&gt;{{Cite pmid|17130065}}&lt;/ref&gt;, that have a long asymptomatic period&lt;ref&gt;{{Cite pmid|1}}&lt;/ref&gt;, or in the context of a generalized epidemic where disease prevalence may substantially exceed the local capacity for sample collection and genetic sequencing.

Several methods attempt to address the presence of unsampled hosts by modeling the growth of the epidemic over time, which predicts the total number of infected hosts at any given time.  Put another way, the probability that an infection was transmitted from an unsampled source is determined in part by the total size of the infected population at the time of transmission.  These models of epidemic growth are sometimes referred to as demographic models because some are derived from [[wp:Population_dynamics|population growth models]] such as the exponential and logistic growth models.  Alternatively, the number of infections can be modeled by a [[wp:Compartmental_models_in_epidemiology|compartmental model]] that describes the rate that individual hosts switch from susceptible to infected states, and can be extended to incorporate additional states such as [[wp:Immune_response|recovery from infection]] or [[wp:Infection#Classification|different stages of infection]]&lt;ref name="VolzFrost"&gt;{{Cite pmid|24367249}}&lt;/ref&gt;&lt;ref name="Didelot2014"&gt;{{Cite pmid|24714079}}&lt;/ref&gt;.  An important distinction between population growth and compartmental models is that the number of uninfected susceptible hosts is tracked explicitly in the latter.

A phylodynamic analysis attempts to parameterize the growth model from the phylogeny, which is either used as a direct proxy of the transmission tree, or interpreted through a population genetic model to account for diversity within hosts ('''Figure 3''').  Bayesian methods make it feasible to supplement this task with other data sources, such as the reported case incidence and/or prevalence over time&lt;ref name="Magiorkinis2013"&gt;{{Cite pmid|23382662}}&lt;/ref&gt;.  The transmission process can be mapped to the size of the infected population using either [[wp:Coalescent_theory|coalescent]] or a forward-time model such as [[wp:Birth–death_process|birth-death]] or [[wp:Branching_process|branching processes]].  A coalescent model predicts the amount of time one would need to trace a random sample of infections back in time to reach their common ancestor&lt;ref name="Kingman1982"&gt;https://www.sciencedirect.com/science/article/pii/0304414982900114&lt;/ref&gt;.  The amount of time between the sampled infections and their common ancestor increases with the size of the infected population, just as one is less likely to share a great-grandparent in common with a stranger in a large city than in a small, remote village.  Although the coalescent model was originally formulated to describe the ancestry of individuals within a single population, it was recently extended to compartmental models of the spread of infection&lt;ref name="Volz2012"&gt;{{Cite pmid|22042576}}&lt;/ref&gt;.

Birth-death models describe the proliferation of infections forward in time, where a "birth" event represents the transmission of an infection to an uninfected susceptible host, and a "death" event can represent either the diagnosis and treatment of an infection, or its spontaneous clearance by the host&lt;ref name="Stadler2009"&gt;{{Cite pmid|19631666}}&lt;/ref&gt;.  This class of models was originally formulated to describe the proliferation of species through speciation and extinction &lt;ref name="Nee1994"&gt;{{Cite pmid|7938201}}&lt;/ref&gt;.  Similarly, branching processes model the growth of an epidemic forward in time where the number of transmissions from each infected host ("offspring") is described by a [[wp:Probability_distribution#Discrete_probability_distribution|discrete probability distribution]] over non-negative integers, such as the [[wp:Negative_binomial_distribution|negative binomial distribution]]&lt;ref name="Didelot2017"&gt;{{Cite pmid|28100788}}&lt;/ref&gt;.  Branching process models tend to use the simplifying assumption that this offspring distribution remains constant over time, making this class of models more appropriate for the initial stage of an epidemic where most of the population is uninfected.

==== Within-host diversity ====

As noted above, the diversification of pathogen populations within each host results in a discordance between the shapes of the pathogen phylogeny and the transmission tree.  Phylodynamic methods that treat the phylogeny as equivalent to the transmission tree assume implicitly that the population within each host is small enough to be approximated by a single lineage&lt;ref name="Cottam2008"&gt;&lt;/ref&gt;&lt;ref name="Volz2013"&gt;{{Cite pmid|23555203}}&lt;/ref&gt;&lt;ref name="Jombart2014"&gt;{{Cite pmid|24465202}}&lt;/ref&gt;.  If the within-host population is diverse, then a transmission event will tend to underestimate the time since two lineages split from their common ancestor ('''Figure 2A'''); this phenomenon is analogous to the [[wp:Incomplete_lineage_sorting|incomplete lineage sorting]] affecting gene trees relative to the species tree&lt;ref name="Maddison2006"&gt;{{Cite pmid|16507521}}&lt;/ref&gt;.  The resulting discordance between the phylogenetic and transmission trees makes it more difficult to reconstruct the latter from the observed data.  Moreover, the effect of within-host diversity becomes even greater if there are incomplete [[wp:Founder_effect|transmission bottlenecks]] &amp;mdash; where a new infection is established by more than one lineage transmitted from the source population &amp;mdash; because the common ancestor of pathogen lineages may be located in previous hosts further back in time&lt;ref name="deMaio2017"&gt;{{Cite pmid|27681228}}&lt;/ref&gt;.

Accounting for within-host evolution requires a population genetic model that describes the common ancestry of lineages in a population.  The [[wp:Coalescent_theory|coalescent model]] is a common choice for this task.  This requires making assumptions about how the pathogen population within a host varies in size over time, since the coalescent rate (''i.e.'', the rate that lineages converge to common ancestors going back in time) is inversely proportional to population size.  It is conceivable that a within-host growth model could be parameterized from  longitudinal measures of sequence variation or [[wp:Viral_load|viral load]]; however, this approach is seldom used in the literature.  We note that the coalescent model appears twice in our summary of phylodynamic methods to represent processes at different levels &amp;mdash; the transmission of infection among hosts, and the diversification of pathogens within a host.  This parallel has been explored by phylodynamic studies using the structured coalescent, where the population comprises two or more subpopulations ([[wp:Deme_(biology)|demes]]) &lt;ref name="deMaio2017"&gt;&lt;/ref&gt;.  Each deme represents an infected host individual.  Due to limited migration of pathogen lineages between demes, two pathogen lineages sampled at random are more likely to share a recent common ancestor if they belong to the same deme.  One of the limitations of this model is that the size of the transmission bottleneck (number of lineages traced back to the source deme) is a random outcome, making it difficult to assert that bottlenecks tend to limit the transmitted viruses to a single variant that starts the next infection.

==Controversies==

Source attribution is an inherently controversial application of molecular epidemiology because it identifies a specific population or individual as being responsible for the onward transmission of an infectious disease.  Because source attribution increasingly requires the specialized and computationally-intensive analysis of complex data, the underlying model assumptions and level of uncertainty in these analyses are often not accessible to knowledge users and stakeholders, including legal professionals and community advocates.

===Molecular forensics and HIV-1 transmission===

{{See also|wp:Criminal_transmission_of_HIV|wp:Criminal_transmission_of_HIV_in_the_United_States}}

Outside of a public health context, the concept of source attribution has significant legal and ethical implications for people living with HIV to potentially become prosecuted for transmitting their infection to another person.  The transmission of HIV-1 without disclosing one's infection status is a criminally prosecutable offense in many countries&lt;ref&gt;http://www.hivjustice.net/site/countries/&lt;/ref&gt;.  Source attribution methods have been utilized as forensic evidence in such criminal cases.  

====Forensic applications of phylogenetic clustering====

One of the earliest and well-known examples of an HIV-1 transmission case was the investigation of the so-called [[wp:Kimberly_Bergalis|"Florida dentist"]], where an HIV-positive dentist was accused of transmitting his infection to a patient.  Although phylogenetic clustering was applied to these data to demonstrate that HIV-1 particles sampled from the dentist were genetically similar to those sampled from the patient&lt;ref&gt;{{Cite pmid|1589796}}&lt;/ref&gt;, clustering is not itself a source attribution method.  Clustering methods can only provide evidence that infections are unlikely to be epidemiologically linked because they are too dissimilar relative to other infections in the population &lt;ref&gt;{{Cite pmid|17661846}}&lt;/ref&gt;.  For example, similar phylogenetic methods were used in a subsequent case to demonstrate that the HIV-1 sequence obtained from the patient was far more similar to the sequence from their sexual partner than the sequence from the dentist &lt;ref&gt;{{Cite pmid|7978698}}&lt;/ref&gt;. 

Clustering provides no information on the directionality of transmission (''e.g.'', whether the infection was transmitted from individual A to individual B, or from B to A; '''Figure 2'''), nor can it rule out the possibility that one or more other unknown persons (from whom no virus sequences have been obtained) were involved in the transmission history.  Despite these known limitations of clustering, statements on the genetic similarity of infections continue to appear in court cases&lt;ref&gt;[http://www.yukoncourts.ca/judgements/territorial/2007/r_v_ngeruka_2015_yktc_10.pdf R. v. Ngeruka, 2015 YKTC 10]&lt;/ref&gt;.  On the other hand, clusters potentially identify groups of individuals exposed to higher rates of transmission.  Consequently, public health applications of clustering that can prevent the onward transmission of HIV-1 are hampered by concerns among people living with HIV that this information might also expose them to criminal prosecution for transmission&lt;ref&gt;{{Cite pmid|29291190}}&lt;/ref&gt;&lt;ref&gt;https://doi.org/10.1080/09581596.2019.1582755&lt;/ref&gt;.

==== Forensic applications of paraphyly methods ====

[[File:Metzker.png|thumb|300px|'''Fig 4. Reproduction of phylogenetic tree from Metzker study.'''  This unrooted tree was reconstructed by maximum likelihood from published HIV-1 RT sequences from Metzker ''et al.''&lt;ref name="Metzker2002"&gt;{{Cite pmid|12388776}}&lt;/ref&gt; and supplemented with additional sequences from Genbank.  Tips representing sequences are coloured by source (see legend), and branches are coloured by bootstrap support (darker 
shades indicate higher support).  The branch (labelled '*') separating sequences from both patients P and V from the "background" sequences, including the original LA (Louisiana) control sequences from the study, had a support of 95%.  The branch (labelled '**') cited by the study as evidence that sequences from patient V were nested within a paraphyletic group of sequences from patient P had a support of 100%.]]
[[Source_attribution#Paraphyly|Source attribution methods based on paraphyly]] have been used in the prosecution of individuals for HIV-1 transmission.  One of the earliest examples was published in 2002, where a physician was accused of intentionally injecting blood from one patient (''P'') who was HIV-1 positive into another patient (''V'') who had previous been in a relationship with the physician&lt;ref name="Metzker2002"&gt;&lt;/ref&gt;.  This study used maximum likelihood methods to reconstruct a phylogenetic tree relating HIV-1 sequences from both patients.  Paraphyly of sequences from ''P'' implying either direct or indirect transmission to ''V'' was reported for the phylogeny reconstructed from RT sequences ('''Figure 4''').  However, a second tree reconstructed from the more diverse HIV-1 envelope (''env'') sequences from the same group was inconclusive on the direction of transmission - only that the ''env'' sequences from patients ''P'' and ''V'' clustered respectively into two monophyletic groups that were jointly distinct from the background.

The use of paraphyly for source attribution was stimulated with the onset of [[wp:DNA_sequencing#Next-generation_methods|next-generation sequencing]], which made it more cost-effective to rapidly sequence large numbers of individual viruses from multiple host individuals.  More recent work&lt;ref name="RomeroSeverson2016"&gt;{{Cite pmid|26903617}}&lt;/ref&gt; has also developed a formalized framework for interpreting the distribution of sequences in the phylogeny as being consistent with a direction of transmission.  Several studies have since applied this framework to re-analyze or develop forensic evidence for HIV transmission cases in Serbia&lt;ref name="Siljic2017"&gt;{{Cite pmid|28024238}}&lt;/ref&gt;, Taiwan&lt;ref name="Li2020"&gt;https://www.sciencedirect.com/science/article/pii/S1684118220300025&lt;/ref&gt;, China&lt;ref name="Wu2019"&gt;{{Cite pmid|31253127}}&lt;/ref&gt; and Portugal&lt;ref name="Romero-Severson2017"&gt;{{Cite pmid|28912340}}&lt;/ref&gt;.
The growing number of such studies has led to controversy on the ethical and legal implications of this type of phylogenetic analysis for HIV-1&lt;ref name="Taylor2020"&gt;https://academic.oup.com/cid/advance-article-abstract/doi/10.1093/cid/ciz1248/5699874&lt;/ref&gt;.

The accuracy of classifying a group of sequences in a phylogeny into monophyletic or paraphyletic groups is highly contingent on the accuracy of tree reconstruction.
As described above (see [[Source_attribution#Paraphyly|Paraphyly]]), our statistical confidence of a specific clade in the tree is quantified by the estimated probability that the same clade would be obtained if the tree reconstruction was repeated on an equivalent data set.
This support value is not the probability that the clade appears in the "true" tree because this quantity is conditional on the data at hand - however, it is often misinterpreted this way&lt;ref name="BerryGascuel"&gt;https://academic.oup.com/mbe/article/13/7/999/1047688&lt;/ref&gt;.
If the branch separating a nested monophyletic clade of sequences from host A from the paraphyletic group of sequences from host B has a low support value, then the conventional procedure would be to remove that branch from the tree.
This would have the result of collapsing the monophyletic and paraphyletic clades so that the tree is inconclusive about either direction of transmission.
However, this procedure has not been consistently used in source attribution investigations. 
For example, the trees displayed in the 2020 study in Taiwan&lt;ref name="Li2020"&gt;&lt;/ref&gt; do not support transmission from the defendent to the plaintiff when branches with low support (&lt;80%) are collapsed.
Moreover, the result can vary with the region of the virus genome targeted for sequencing&lt;ref name="Todesco2019"&gt;{{Cite pmid|30585843}}&lt;/ref&gt;.

The use of paraphyly to infer the direction of transmission was recently evaluated on a prospective cohort of HIV serodiscordant couples (where one partner was HIV positive at the start of the study)&lt;ref name="Rose2019"&gt;{{Cite pmid|30590741}}&lt;/ref&gt;.
Applying the paraphyly method to next-generation sequence data generated from samples obtained from 33 pairs where the HIV negative partner became infected over the course of the study, the authors found that the direction of transmission was incorrectly reconstructed in about 13% to 21% of cases, depending on which sequences were analyzed.
However, a follow-up study involving many of the same authors&lt;ref name="Zhang2020"&gt;{{Cite pmid|31922537}}&lt;/ref&gt; used a more comprehensive sequencing method to cover the full virus genome in depth from all host individuals, lowering the percentage of misclassified cases to 3.1%.

==== Forensic applications of phylodynamics ====

A common feature of both clustering and paraphyly methods is that neither approach explicitly tests the hypothesis that an infection was directly transmitted from a specific source population or individual to the recipient.
Phylodynamic methods attempt to overcome the discordance between the pathogen phylogeny and the underlying transmission history by modeling the processes that contribute to this discordance, such as the evolution of pathogen populations within each host.
The development of phylodynamic methods for source attribution has been a rapidly expanding area, with a large number of published studies and associated software released since 2014 (see [[Source_attribution#Software|Software]]).
Because these methods have tended to be applied to other infectious diseases including influenza A virus &lt;ref name="Jombart2010"&gt;{{Cite pmid|20551981}}&lt;/ref&gt;, foot-and-mouth disease virus&lt;ref name="Morelli2012"&gt;{{Cite pmid|23166481}}&lt;/ref&gt; and ''Mycobacterium tuberculosis''&lt;ref name="Didelot2014"&gt;&lt;/ref&gt;, they have so far avoided the ethical issues of stigma and criminalization associated with HIV-1.
However, applications of phylodynamic source attribution to HIV-1 have begun to appear in the literature&lt;ref name="Mak2020"&gt;https://doi.org/10.3390/microorganisms8020196&lt;/ref&gt;.
In this early study, the investigators attempted to use a phylodynamic method to reconstruct transmission events among patients receiving treatment at their clinic from HIV-1 sequence data.
Although the method used in their study (TransPhylo&lt;ref name="Didelot2017"&gt;&lt;/ref&gt;) attempts, by default, to estimate the proportion of infections that are unsampled, the investigators fixed this proportion to 1%.
By so doing, their analysis carried the unrealistic assumption that nearly every person living with HIV-1 in their regional epidemic (comprising at least 1,800 people) was represented in their data set of 139 sequences.

===2010 cholera outbreak in Haiti===

In the aftermath of [[wp:2010_Haiti_earthquake|a magnitude 7.0 earthquake]] that struck Haiti in 2010, there was a large-scale outbreak of [[wp:Cholera|cholera]], a gastrointestinal infection caused by the bacterium [[wp:Vibrio_cholerae|''Vibrio cholerae'']].
Nearly 800,000 Haitians became infected and nearly 10,000 died in one of the most significant outbreaks of cholera in modern history.
Initial microbial subtyping using [[wp:Pulsed-field_gel_electrophoresis|pulsed-field gel electrophoresis]] indicated that the outbreak was most genetically similar to cholera strains sampled in South Asia&lt;ref name="CDCcholera"&gt;https://www.cdc.gov/media/pressrel/2010/r101101.html&lt;/ref&gt;.
In order to more comprehensively map the plausible source of infection, cholera strains from Southern Asia and South America were compared to the strains sampled from the Haitian outbreak. 
Whole genome sequences taken from cases in Haiti shared more sites in common with the sequences taken from South Asia (''i.e.'', Nepal and Bangladesh) than those in geographic areas more immediate to Haiti&lt;ref name="2010cholera"&gt;{{Cite pmid|24699938}}&lt;/ref&gt;. 
Direct comparisons were also made between the cholera strains taken from three Napalese soldiers and three Haitian locals, which were nearly identical in genome sequence&lt;ref&gt;MISSING&lt;/ref&gt;. 
Based on the evidence gathered by phylogenetic source attribution studies, the role of Nepalese soldiers who were part of the United Nations Stabilization Mission to Haiti (MINUSTAH) in this outbreak was officially recognized by the United Nations in 2016&lt;ref name="2016nytUN"&gt;https://www.nytimes.com/2016/08/18/world/americas/united-nations-haiti-cholera.html&lt;/ref&gt;.

==Software==

{| class="wikitable sortable"
|-
! Name !! Ref !! Method !! Input !! [[wp:Software_license|Software License]]
|-
| [http://www.repidemicsconsortium.org/outbreaker2/ outbreaker2] || &lt;ref name="Campbell2018"&gt;https://europepmc.org/article/PMC/6196407&lt;/ref&gt; || Phylodynamic, Bayesian || Sampling dates, contacts, genetic sequences || [https://github.com/reconhub/outbreaker2/blob/master/CONDUCT.md Contributor Code of Conduct]
|-
| [https://bitbucket.org/nicofmay/scotti/src/master/ SCOTTI] ||  ||BASTA MCMC||Sampling dates, genetic sequences|| [https://www.gnu.org/licenses/gpl-3.0.en.html GNU General Public License v3.0]
|-
| [https://www.rdocumentation.org/packages/adegenet/versions/2.0.1/topics/seqTrack seqTrack] || &lt;ref name="a"&gt;a&lt;/ref&gt; || Maximum-likelihood, optimum branching || Collection dates, genetic distances || [https://www.gnu.org/licenses/gpl-3.0.en.html GNU General Public License v3.0]
|-
| [https://cran.r-project.org/web/packages/sourceR/index.html sourceR] || &lt;ref name="sourceR"&gt;https://www.ncbi.nlm.nih.gov/pmc/articles/PMC5473572/&lt;/ref&gt; ||Bayesian MCMC||Sampling dates, sampling locations, genetic sequences  || [https://www.gnu.org/licenses/gpl-3.0.en.html GNU General Public License v3.0]
|-
| [https://github.com/xavierdidelot/TransPhylo TransPhylo] ||  ||Bayesian MCMC||Sampling dates, genetic sequences|| [https://www.gnu.org/licenses/old-licenses/gpl-2.0.en.html GNU General Public License v2.0]
|-
| [https://github.com/BDI-pathogens/phyloscanner PhyloScanner] ||  ||Maximum-likelihood, maximum-parsimony ||Genetic sequences, phylogeny|| [https://www.gnu.org/licenses/gpl-3.0.en.html GNU General Public License v3.0]
|-
| [https://github.com/skumsp/QUENTIN QUENTIN] ||  ||Bayesian MCMC||Genetic sequences||  [https://www.gnu.org/licenses/gpl-3.0.en.html GNU General Public License v3.0]
|-
| [https://github.com/alvinxhan/Phydelity Phydelity] ||  ||Patristic distance||Phylogeny|| [https://www.gnu.org/licenses/gpl-3.0.en.html GNU General Public License v3.0]
|-
| [https://github.com/kingaa/genpomp/ genPomp] || ||Bayesian SMC||Sampling dates, genetic sequences||[https://www.gnu.org/licenses/gpl-3.0.en.html GNU General Public License v3.0]
|-
| [https://bitbucket.org/nicofmay/badtrip/src/master/ BadTrIP] ||  ||Bayesian MCMC|| Sampling dates, genetic sequences, host infectious interval || [https://www.gnu.org/licenses/gpl-3.0.en.html GNU General Public License v3.0]
|-
| [https://cran.r-project.org/web/packages/phybreak/vignettes/phybreak_intro.html phybreak] ||  ||Bayesian MCMC||Sampling dates, genetic sequences|| [https://www.gnu.org/licenses/gpl-3.0.en.html GNU General Public License v3.0]
|-
| [https://github.com/xavierdidelot/TransPairs TransPairs] ||  ||Maximum-likelihood, optimum branching||Phylogeny|| [https://www.gnu.org/licenses/gpl-3.0.en.html GNU General Public License v3.0]
|}

==References==
&lt;references/&gt;</text>
      <sha1>q4ycbbqzrpsod6mq4xxk8khtyt43euz</sha1>
    </revision>
    <revision>
      <id>8342</id>
      <parentid>8337</parentid>
      <timestamp>2020-02-26T22:40:23Z</timestamp>
      <contributor>
        <username>ConnorChato</username>
        <id>160</id>
      </contributor>
      <comment>/* Single and multi-locus typing */</comment>
      <model>wikitext</model>
      <format>text/x-wiki</format>
      <text xml:space="preserve" bytes="77080">In the field of [[wp:Epidemiology|epidemiology]], '''source attribution''' refers to a category of methods with the objective of reconstructing the [[wp:Transmission_(medicine)|transmission]] of an [[wp:Infection|infectious disease]] from a source population, individual or location, to subsequent hosts - ''i.e.'', "who infected whom".

Source attribution tends to be a problem of [[wp:Statistical_inference|statistical inference]], because transmission events are seldom observed directly and may have occurred in the distant past.  Thus, there is an unavoidable level of uncertainty when reconstructing transmission events from residual evidence, such as the spatial distribution of the disease.  As a result, source attribution models often employ [[wp:Bayesian_inference|Bayesian methods]] that can accommodate substantial uncertainty in model parameters.

Many infectious diseases are routinely detected or characterized through [[wp:DNA_sequencing|genetic sequencing]], which can be faster than culturing isolates in a [[wp:Public_health_laboratory|reference laboratory]] and can identify specific strains of the pathogen at substantially higher precision than laboratory assays, such as [[wp:ELISA|antibody-based assays]] or [[wp:Antibiotic_sensitivity|drug susceptibility tests]].  On the other hand, analyzing the genetic (or [[wp:Whole_genome_sequencing|whole genome]]) sequence data requires specialized computational methods to fit models of transmission.  Consequently, source attribution is a highly interdisciplinary area of [[wp:Molecular_epidemiology|molecular epidemiology]] that incorporates concepts and skills from [[wp:Mathematical_statistics|mathematical statistics]] and modeling, [[wp:Microbiology|microbiology]], [[wp:Public_health|public health]] and [[wp:Computational_biology|computational biology]].

Due to the associated [[wp:Social_stigma|stigma]] and the [[wp:Criminal_transmission_of_HIV|criminalization of transmission]] for specific infectious diseases, source attribution at the level of individuals can be a controversial use of data that was originally collected in a healthcare setting, with potentially severe legal consequences for individuals who become identified as putative sources.  In these contexts, the development and application of source attribution methods may involve trade-offs between public health responsibilities and individual rights to [[wp:Information_privacy|data privacy]].


==Microbial subtyping==

Microbial subtyping or strain typing is the use of laboratory methods to assign a microbial sample to one of potentially many predefined ''types'' or categories.
Today it is more common to use genetic or whole-genome sequencing to characterize the microbial sample at the level of its nucleotide sequence.
However, other molecular methods such as [[wp:Restriction_fragment_length_polymorphism|restriction length fragment polymorphism]] have historically played an important role in microbial subtyping before genetic sequencing became an affordable and ubiquitous laboratory technology.
Characterizing a microbial sample at a molecular level enables one to distinguish one specimen from another.

The assignment of specimens to types forms the basis of source attribution.
For example, if a host is infected by type Z, then it is more likely that the pathogen was transmitted from another host who was also diagnosed with a type Z infection than an infection of another type.
Our ability to identify a subset of potential sources from the population depends, therefore, on having a sufficient number of different types.
If host carries the same infection type, then we have no information to differentiate one potential source from another.
For this reason, sequence-based typing methods confer an advantage over other laboratory methods (such as [[wp:Serotype|serotyping]] or [[wp:Pulsed-field_gel_electrophoresis|pulsed-field gel electrophoresis]]) because there is an enormous number of potential types that can be resolved at the level of the genetic sequence, and many pathogens accumulate high levels of genetic diversity.
Encountering too many types on the population, however, makes it likely that every individual carries a unique type.
Hence, there exists an intermediate level of type resolution that confers that greatest amount of information for source attribution.
In a subsequent section, we will discuss how this limit can be overcome by employing models of evolution and phylogenetic relatedness.

=== Single and multi-locus typing ===
To find a basis for phylogenetic type, particular parts of the genome became standard points for comparison, such as [[wp:16S_ribosomal_RNA | ribosomal gene 16s]] in bacterial species. These were selected based on size and ubiquity among species as well as fundamental function, as genes that are likely to change in apparent frequency based in response to a specific pressure become more indicative of the environment than natural evolutionary changes. So called [[wp: Housekeeping_gene|"Housekeeping Genes"]] are genes which have a fairly basic function, such as copying genetic material or building proteins. These are often the candidate genes used for typing.

Viral subtyping is often a less standardized process although clear candidate genes are suggested for some viruses, for instance [[wp : Hemagglutinin_(influenza)| Hemagglutinin A ]] and [[wp: Neuraminidase| Neuraminidase]] for influenza subtyping. In the highly variable case of viruses, it is often necessary to take into account recombination and use more comprehensive phylogeny-based techniques or base subtypes off of specific atigens which bind exclusively to a particular subgroup.

* which genes are the most informative?
* which locus should we sequence?
* standard targets of sequencing for different microbes
** 16S rRNA
** virus subtyping
* multi-locus sequence typing of MLST

=== Whole genome sequencing ===

Although a significant portion of genetic research still compares specific genes, the  rapid improvements in computing power and data processing has afforded the possibility of studies which compare the whole genome. [[wp:Massive parallel sequencing | Next-generation sequencing  ]] methods have provided a relatively fast and inexpensive way to obtain whole genomes from an individual sample by making many copies of the genetic info within that sample, splitting those copies into a massive number of small segments or "reads" and then analyzing those reads in parallel. Although this dramatically increases the speed at which  genetic information is read into digital information, the reassembly of all these short reads back into the original genome becomes a complicated undertaking. This is described as [[wp: De novo sequence assemblers | "de novo"]] sequence assembly. There are a number of challenges that are still relevent to the most modern whole genome sequencing technology. Errors occur throughout, with even the most accurate sequencers producing results with some uncertain bases. These are labelled to accomodate uncertainty (ie. an ambiguous G/T sequence is given the letter "K") and occur more frequently with G or C nucleotides due to their relatively strong connection. Some regions of the genome, particularly in mammals are also repetitive, making it very difficult to order and orient a small series of bases in context. Regardless of how these challenges are avoided or mitigated &lt;ref&gt;https://doi.org/10.1007/s40484-019-0166-9&lt;/ref&gt; large genomes are difficult to compute and can be expected to take multiple days or weeks to assemble..

The sequencing of smaller genomes, such as viruses bacteria is then considerably faster and less expensive, making it a much more common persuit in phylogenetic research. When looking at these quickly evolving species, it is often useful to clarify "Core" and "Accessory" parts of the genome. Core genomes represent sequences and genetic information that are present in all members of a species, while the accessory genome represents parts only seen in some members, such as changes conferring resistances to theraputic drug treatments in pathogens.

=== Phylogenetic clustering ===
[truncated: 29,744,708 more chars]
