# Supplementary material for: Molecular source attribution
Source: PLoS Comput Biol. 2022 Nov 17;18(11):e1010649. doi: 10.1371/journal.pcbi.1010649 (PMC9671344; doi:10.1371/journal.pcbi.1010649)
Supplement: S2 Text — (XML) [file pcbi.1010649.s002.xml]

<mediawiki xmlns="http://www.mediawiki.org/xml/export-0.10/" xmlns:xsi="http://www.w3.org/2001/XMLSchema-instance" xsi:schemaLocation="http://www.mediawiki.org/xml/export-0.10/ http://www.mediawiki.org/xml/export-0.10.xsd" version="0.10" xml:lang="en">
  <siteinfo>
    <sitename>PLoSWiki</sitename>
    <dbname>wiki</dbname>
    <base>http://topicpageswiki.plos.org/wiki/Main_Page</base>
    <generator>MediaWiki 1.32.1</generator>
    <case>first-letter</case>
    <namespaces>
      <namespace key="-2" case="first-letter">Media</namespace>
      <namespace key="-1" case="first-letter">Special</namespace>
      <namespace key="0" case="first-letter" />
      <namespace key="1" case="first-letter">Talk</namespace>
      <namespace key="2" case="first-letter">User</namespace>
      <namespace key="3" case="first-letter">User talk</namespace>
      <namespace key="4" case="first-letter">PLoSWiki</namespace>
      <namespace key="5" case="first-letter">PLoSWiki talk</namespace>
      <namespace key="6" case="first-letter">File</namespace>
      <namespace key="7" case="first-letter">File talk</namespace>
      <namespace key="8" case="first-letter">MediaWiki</namespace>
      <namespace key="9" case="first-letter">MediaWiki talk</namespace>
      <namespace key="10" case="first-letter">Template</namespace>
      <namespace key="11" case="first-letter">Template talk</namespace>
      <namespace key="12" case="first-letter">Help</namespace>
      <namespace key="13" case="first-letter">Help talk</namespace>
      <namespace key="14" case="first-letter">Category</namespace>
      <namespace key="15" case="first-letter">Category talk</namespace>
      <namespace key="828" case="first-letter">Module</namespace>
      <namespace key="829" case="first-letter">Module talk</namespace>
    </namespaces>
  </siteinfo>
  <page>
    <title>Talk:Molecular source attribution</title>
    <ns>1</ns>
    <id>825</id>
    <revision>
      <id>8740</id>
      <timestamp>2020-12-02T11:59:52Z</timestamp>
      <contributor>
        <username>PLOS Computational Biology</username>
        <id>31</id>
      </contributor>
      <comment>Created page with "== Review by Matthew Hall ==  The page is a quite thorough and comprehensive introduction to this subject, covering the main bases well. I appreciate that the ethical consider..."</comment>
      <model>wikitext</model>
      <format>text/x-wiki</format>
      <text xml:space="preserve" bytes="6102">== Review by Matthew Hall ==

The page is a quite thorough and comprehensive introduction to this subject, covering the main bases well. I appreciate that the ethical considerations are taken into account and the command of the literature is generally good. I do feel that it could use some reorganisation.

I have four major recommendations. Firstly, be clear exactly what you are talking about! Even the first sentence is a little clumsy - the words “from a source population, individual or location, to subsequent hosts” do not give the impression that the source entities may be of the same nature as the second (i.e. “hosts”). I am not sure what this page intends to define as falling within the category “source attribution”. Is e.g. phylogeography source attribution? Is the identification of reservoir species for zoonses? If so, then there is plenty of relevant material which is not covered here.

Secondly, although the stated focus of the page is source attribution in general, it does tend to focus mostly on genetic methods. This is not surprising given the state of the art, but it fails to flow well. The introduction is on the general topic, but the page then introduces microbial subtyping before returning to non-genetic methods in the next section (‘"Dutch"/Hald models and Bayesian inference’). I would recommend switching the order of these, and making the genetics section as self-contained as possible. 

Thirdly, if the authors wish to introduce concepts such as Bayesian inference and coalescent theory to a general audience, I would recommend relying much less on dense text blocks. A picture tells a thousand words, and for example, Bayes’ theorem is not even stated. The coalescent is also effectively introduced twice. There is a tendency to leap from very basic explanations to jargon that would be unfamiliar to lay readers, for example going from the explaining the concept of a prior distribution to talking about uniform priors without really defining them.

Finally, I would recommend a full section describing the differences between viruses and bacteria (and potentially other types of pathogen) that are relevant to this topic.

Overall, though, I like this page, and think it forms the basis for a very sound introduction to the topic.

More specific comments:

“Encountering too many types on the population, however, makes it likely that every individual carries a unique subtype.” I understand what is meant here but it needs rewording.

Subtyping assigns samples to subtypes, not types.

It’s not clear whether the authors regard a distinct genome as a “subtype” and whether subtyping and WGS are being treated as fundamentally different procedures or not.  Under “whole-genome sequencing” it rather suggests that they are not, but under “defining subtypes” the impression is the opposite. It would be a little odd to treat a unique full genome sequence as a subtype.

Related, I find the suggestion that the primary reason that WGS clustering algorithms are used is that there is too much resolution in the sequences to be rather clumsy. More resolution really cannot be a bad thing and it would anyway be trivially easy to decrease it were that true. A cluster is not a subtype. (E.g. the sampling of new isolates cannot ever join two subtypes up.) This leads the text to implicitly suggest that the HA/NA influenza classification is somehow a procedure of a similar nature to clustering WGS influenza sequences by similarity. Clustering is rather an answer to the question of “what can we do to link samples together, given that we have high resolution?”

Phylogenetics is introduced suddenly in the “defining subtypes” section without definition, and is then introduced later.

I do not think that what is meant by “mass” in the Hald section would be clear to the layman.

I also do not think the hiking metaphor is very good, since it suggests that the goal of the hike is to reach a relative plateau where the hikers, presumably, want to keep walking forever. This is not intuitive. Nor is the idea that “the amount of time the hikers spend in a particular area will be proportional to the overall elevation” intuitive. I am not sure this page is the right place for a basic introduction to MCMC in any case.

The first paragraph in “Inferring transmission history from the phylogeny” contradicts itself, by first stating that internal nodes are treated as transmissions, and then saying that it is a common mistake to do this. (It is not really a mistake, but an assumption.)

The paragraph beginning “The amount of time we have to follow two or more lineages back in time until we encounter a common ancestor” lacks clarity. As above, if this is to be an introduction for the layman, it needs more work.

The more sophisticated versions of the CTMC discrete-state models commonly used in phylogeography do not work by ancestral state reconstruction, but rather by estimation of rates of lineage movement. See e.g. Lemey et al 2009.

On the other hand, Phyloscanner does not use a CTMC model of character evolution – it is parsimony on a fixed tree.

Finally on that subject, and as alluded to before, it is not really clear whether this page regards phylogeography as a source attribution method or not.

“A group of infections is paraphyletic if they are related by a common ancestor that also has one or more members that are not assigned to this group.” Reword this – it suggests that common ancestors have members.

Modern bootstrapping uses approximations that make it less time-intensive than simply re-running the analysis many times.

The phylodynamics section also lacks clarity. Ultimately the most commonly-used phylodynamic methods of both types (backwards-time and forwards-time) are not source attribution methods and are concerned with reconstructing overall dynamics. You cannot in general use a skyline plot or standard birth-death methods to do source attribution. I do not feel this really comes across at all.

The COVID case counts from March should be updated.</text>
      <sha1>btwl7vhbqywmn1xfd8atjitlxup1zba</sha1>
    </revision>
    <revision>
      <id>8741</id>
      <parentid>8740</parentid>
      <timestamp>2020-12-10T11:57:25Z</timestamp>
      <contributor>
        <username>PLOS Computational Biology</username>
        <id>31</id>
      </contributor>
      <model>wikitext</model>
      <format>text/x-wiki</format>
      <text xml:space="preserve" bytes="13290">== Review by Bethany Dearlove ==

This is a comprehensive article, giving a useful introduction to source attribution using genetic sequence data. I was pleased to see that the article covers a number of challenges and limitations with source attribution methods, and I thank the authors for contributing this.

Major comments

The focus of the article is clearly on human-to-human transmission, though I understand source attribution to be a little wider than this, including water- or food-borne outbreaks and zoonoses (the Campylobacter example used later on is a nice example of this, attributing human infections to various host species – human-to-human infection of Campylobacter being rare). Therefore, it could be seen as “who or what infected whom”. It may also be worth adding a couple of (general) examples to, give more context to what a “source population, individual or location” might be. Why is it interesting/important to infer the source? How might this information be used?

There is a lot of technical detail in this page, which I think is understandable given the cross-disciplinary nature of the topic, but in places it would help to add signposting for the reader as to how this relates back to source attribution. For example, before going too far into Microbial subtyping, it would be helpful to lay out for the reader that for source attribution, you need two things: some information about the sample of interest (e.g. subtype), and the same information from the possible sources of infection for comparison. This would then naturally lead into 1) types of data, and 2) ways to compare them. The Phylogenetic methods section could also lean more heavily on to the pages for ‘Phylogenetic tree’ and ‘Computational Phylogenetics’ (the latter of which gives much more detail on how to reconstruct phylogenies and node support methods, https://en.wikipedia.org/wiki/Computational_phylogenetics), to help keep more of the focus on source attribution. 

What about non-genetic methods of source attribution, e.g. case-control studies for food-borne outbreaks? This might help lay out the fundamentals for a general audience, both in grouping cases together (what food did all the cases from an event all eat?), and methods (e.g. Bayes theorem using the food example).

Does ‘Whole genome sequencing’ belong under ‘Single and multi-locus typing’? I think it may be better in its own section, as there seems to be a disconnect here with what follows about genetic clustering. The advantage of WGS is the increased resolution, which I think is worth stating explicitly (again, signposting back to why is this relevant for source attribution). 

I wonder whether much of the ‘Genetic Clustering’ section might be better placed with the ‘Phylogenetic methods’ section, given it features phylogenetic trees before they have been fully introduced. This might help better delineate the terms ‘cluster’ and ‘subtype’, which I think come across as a little muddled.

‘It is generally easier to reconstruct a phylogenetic tree from genetic sequences than to reconstruct the transmission tree from other sources of information, such as contact tracing.’ – I’m not sure ‘easier’ is right here, surely this depends on the data/expertise you have available? 

‘If there is little to no evolution has occurred among these infections (in other words, if they are genetically almost identical) then it is difficult to reconstruct the order that different lineages descended from their common ancestors.’ Should this be observed evolution, given that the example that follows suggests that there was evolution when using the increased resolution of genomes versus MLST?

‘Conversely, if there has been too much evolution because we are working with a transmission tree on an extremely long time scale, then the genetic similarity that implies common ancestry will have eroded.’ I think this is a little unclear. Is it trying to say that if the rate of transmission is sufficiently slow relative to the evolutionary rate, too much mutation may have obscured the common ancestry?

It might be worth mentioning the effects of recombination on source attribution in the section on secondary infection – both how it might affect tree inference, and what it means for the transmission chains.

The discrete state migration models can be applied to the population-level attribution to host-species for zoonotic/food-borne pathogens, as well as individuals, which might be worth adding if you do expand the definition to include those. 

The ‘Phylodynamic methods’ needs a more focused introduction to how it helps with source attribution (I’d suggest it’s more commonly used for population-level transmission dynamics/epidemiological processes). This section also re-introduces the coalescent, which makes the distinction between phylogenetics and phylodynamics less clear.  

‘Continuous-state models could be employed for source attribution at the level of geographic regions, especially if precise geolocation data were available; however, we have not yet found such an application of ancestral reconstruction for source attribution in the literature.’ – Dellicour et al (2018; Nature Communications https://www.nature.com/articles/s41467-018-03763-2) fitted continuous diffusion models for phylogeography, though admittedly they didn’t use it directly for source attribution, but rather for evaluating potential barriers to transmission.

Some of comments relating to Phylogenetic uncertainty are not just limited to phylodynamic approaches (alignment uncertainty; sequencing error). Might these be better included under a general ‘Limitations of genetic data’ heading? (Recombination might also be a good fit here, as might accurately rooting the tree).

Minor comments

•	Inconsistency in quotes for the coin toss of ‘heads’ or “heads”.
•	Molecular epidemiology and Phylodynamics can have a wikilink
•	Under ‘Transmission clustering’, there’s a broken link for ‘Forensic applications of phylogenetic clustering’.
•	Under’ ‘Bayesian inference’, ‘paramters’ should be ‘parameters’
•	Under Time scales, ‘If there is little to no evolution has occurred among these infections’ should be ‘If little to no evolution has occurred among these infections’.
•	Under Time scale, ‘For example, this limitation is the driving force behind the growing adoption of whole-genome sequencing for the molecular epidemiology and source attribution[6] of the bacterium tuberculosis, which makes it possible to distinguish between infections that would otherwise be assigned to the same subtype according to the standard multi-locus genotyping method[7] that targets only 24 loci of the M. tuberculosis genome, which comprises roughly 4.3 million nucleotides encoding over 4,000 genes.’ – this might be clearer rephrased or split into two sentences.
•	Under Phylogenetic uncertainty, ‘greatly expanded model space also makes convergence more challenging attain’ should be ‘greatly expanded model space also makes convergence more challenging _to_ attain’


== Review by Matthew Hall ==

The page is a quite thorough and comprehensive introduction to this subject, covering the main bases well. I appreciate that the ethical considerations are taken into account and the command of the literature is generally good. I do feel that it could use some reorganisation.

I have four major recommendations. Firstly, be clear exactly what you are talking about! Even the first sentence is a little clumsy - the words “from a source population, individual or location, to subsequent hosts” do not give the impression that the source entities may be of the same nature as the second (i.e. “hosts”). I am not sure what this page intends to define as falling within the category “source attribution”. Is e.g. phylogeography source attribution? Is the identification of reservoir species for zoonses? If so, then there is plenty of relevant material which is not covered here.

Secondly, although the stated focus of the page is source attribution in general, it does tend to focus mostly on genetic methods. This is not surprising given the state of the art, but it fails to flow well. The introduction is on the general topic, but the page then introduces microbial subtyping before returning to non-genetic methods in the next section (‘"Dutch"/Hald models and Bayesian inference’). I would recommend switching the order of these, and making the genetics section as self-contained as possible. 

Thirdly, if the authors wish to introduce concepts such as Bayesian inference and coalescent theory to a general audience, I would recommend relying much less on dense text blocks. A picture tells a thousand words, and for example, Bayes’ theorem is not even stated. The coalescent is also effectively introduced twice. There is a tendency to leap from very basic explanations to jargon that would be unfamiliar to lay readers, for example going from the explaining the concept of a prior distribution to talking about uniform priors without really defining them.

Finally, I would recommend a full section describing the differences between viruses and bacteria (and potentially other types of pathogen) that are relevant to this topic.

Overall, though, I like this page, and think it forms the basis for a very sound introduction to the topic.

More specific comments:

“Encountering too many types on the population, however, makes it likely that every individual carries a unique subtype.” I understand what is meant here but it needs rewording.

Subtyping assigns samples to subtypes, not types.

It’s not clear whether the authors regard a distinct genome as a “subtype” and whether subtyping and WGS are being treated as fundamentally different procedures or not.  Under “whole-genome sequencing” it rather suggests that they are not, but under “defining subtypes” the impression is the opposite. It would be a little odd to treat a unique full genome sequence as a subtype.

Related, I find the suggestion that the primary reason that WGS clustering algorithms are used is that there is too much resolution in the sequences to be rather clumsy. More resolution really cannot be a bad thing and it would anyway be trivially easy to decrease it were that true. A cluster is not a subtype. (E.g. the sampling of new isolates cannot ever join two subtypes up.) This leads the text to implicitly suggest that the HA/NA influenza classification is somehow a procedure of a similar nature to clustering WGS influenza sequences by similarity. Clustering is rather an answer to the question of “what can we do to link samples together, given that we have high resolution?”

Phylogenetics is introduced suddenly in the “defining subtypes” section without definition, and is then introduced later.

I do not think that what is meant by “mass” in the Hald section would be clear to the layman.

I also do not think the hiking metaphor is very good, since it suggests that the goal of the hike is to reach a relative plateau where the hikers, presumably, want to keep walking forever. This is not intuitive. Nor is the idea that “the amount of time the hikers spend in a particular area will be proportional to the overall elevation” intuitive. I am not sure this page is the right place for a basic introduction to MCMC in any case.

The first paragraph in “Inferring transmission history from the phylogeny” contradicts itself, by first stating that internal nodes are treated as transmissions, and then saying that it is a common mistake to do this. (It is not really a mistake, but an assumption.)

The paragraph beginning “The amount of time we have to follow two or more lineages back in time until we encounter a common ancestor” lacks clarity. As above, if this is to be an introduction for the layman, it needs more work.

The more sophisticated versions of the CTMC discrete-state models commonly used in phylogeography do not work by ancestral state reconstruction, but rather by estimation of rates of lineage movement. See e.g. Lemey et al 2009.

On the other hand, Phyloscanner does not use a CTMC model of character evolution – it is parsimony on a fixed tree.

Finally on that subject, and as alluded to before, it is not really clear whether this page regards phylogeography as a source attribution method or not.

“A group of infections is paraphyletic if they are related by a common ancestor that also has one or more members that are not assigned to this group.” Reword this – it suggests that common ancestors have members.

Modern bootstrapping uses approximations that make it less time-intensive than simply re-running the analysis many times.

The phylodynamics section also lacks clarity. Ultimately the most commonly-used phylodynamic methods of both types (backwards-time and forwards-time) are not source attribution methods and are concerned with reconstructing overall dynamics. You cannot in general use a skyline plot or standard birth-death methods to do source attribution. I do not feel this really comes across at all.

The COVID case counts from March should be updated.</text>
      <sha1>2q04f7neuiaqswutsl44yaewbjzzafa</sha1>
    </revision>
    <revision>
      <id>8786</id>
      <parentid>8741</parentid>
      <timestamp>2021-07-12T20:42:29Z</timestamp>
      <contributor>
        <username>Artpoon</username>
        <id>47</id>
      </contributor>
      <minor/>
      <comment>Artpoon moved page [[Talk:Source attribution]] to [[Talk:Molecular source attribution]]: Article focuses on molecular source attribution, which is a subfield of source attribution (including reconstruction from incidence/prevalence).</comment>
      <model>wikitext</model>
      <format>text/x-wiki</format>
      <text xml:space="preserve" bytes="13290">== Review by Bethany Dearlove ==

This is a comprehensive article, giving a useful introduction to source attribution using genetic sequence data. I was pleased to see that the article covers a number of challenges and limitations with source attribution methods, and I thank the authors for contributing this.

Major comments

The focus of the article is clearly on human-to-human transmission, though I understand source attribution to be a little wider than this, including water- or food-borne outbreaks and zoonoses (the Campylobacter example used later on is a nice example of this, attributing human infections to various host species – human-to-human infection of Campylobacter being rare). Therefore, it could be seen as “who or what infected whom”. It may also be worth adding a couple of (general) examples to, give more context to what a “source population, individual or location” might be. Why is it interesting/important to infer the source? How might this information be used?

There is a lot of technical detail in this page, which I think is understandable given the cross-disciplinary nature of the topic, but in places it would help to add signposting for the reader as to how this relates back to source attribution. For example, before going too far into Microbial subtyping, it would be helpful to lay out for the reader that for source attribution, you need two things: some information about the sample of interest (e.g. subtype), and the same information from the possible sources of infection for comparison. This would then naturally lead into 1) types of data, and 2) ways to compare them. The Phylogenetic methods section could also lean more heavily on to the pages for ‘Phylogenetic tree’ and ‘Computational Phylogenetics’ (the latter of which gives much more detail on how to reconstruct phylogenies and node support methods, https://en.wikipedia.org/wiki/Computational_phylogenetics), to help keep more of the focus on source attribution. 

What about non-genetic methods of source attribution, e.g. case-control studies for food-borne outbreaks? This might help lay out the fundamentals for a general audience, both in grouping cases together (what food did all the cases from an event all eat?), and methods (e.g. Bayes theorem using the food example).

Does ‘Whole genome sequencing’ belong under ‘Single and multi-locus typing’? I think it may be better in its own section, as there seems to be a disconnect here with what follows about genetic clustering. The advantage of WGS is the increased resolution, which I think is worth stating explicitly (again, signposting back to why is this relevant for source attribution). 

I wonder whether much of the ‘Genetic Clustering’ section might be better placed with the ‘Phylogenetic methods’ section, given it features phylogenetic trees before they have been fully introduced. This might help better delineate the terms ‘cluster’ and ‘subtype’, which I think come across as a little muddled.

‘It is generally easier to reconstruct a phylogenetic tree from genetic sequences than to reconstruct the transmission tree from other sources of information, such as contact tracing.’ – I’m not sure ‘easier’ is right here, surely this depends on the data/expertise you have available? 

‘If there is little to no evolution has occurred among these infections (in other words, if they are genetically almost identical) then it is difficult to reconstruct the order that different lineages descended from their common ancestors.’ Should this be observed evolution, given that the example that follows suggests that there was evolution when using the increased resolution of genomes versus MLST?

‘Conversely, if there has been too much evolution because we are working with a transmission tree on an extremely long time scale, then the genetic similarity that implies common ancestry will have eroded.’ I think this is a little unclear. Is it trying to say that if the rate of transmission is sufficiently slow relative to the evolutionary rate, too much mutation may have obscured the common ancestry?

It might be worth mentioning the effects of recombination on source attribution in the section on secondary infection – both how it might affect tree inference, and what it means for the transmission chains.

The discrete state migration models can be applied to the population-level attribution to host-species for zoonotic/food-borne pathogens, as well as individuals, which might be worth adding if you do expand the definition to include those. 

The ‘Phylodynamic methods’ needs a more focused introduction to how it helps with source attribution (I’d suggest it’s more commonly used for population-level transmission dynamics/epidemiological processes). This section also re-introduces the coalescent, which makes the distinction between phylogenetics and phylodynamics less clear.  

‘Continuous-state models could be employed for source attribution at the level of geographic regions, especially if precise geolocation data were available; however, we have not yet found such an application of ancestral reconstruction for source attribution in the literature.’ – Dellicour et al (2018; Nature Communications https://www.nature.com/articles/s41467-018-03763-2) fitted continuous diffusion models for phylogeography, though admittedly they didn’t use it directly for source attribution, but rather for evaluating potential barriers to transmission.

Some of comments relating to Phylogenetic uncertainty are not just limited to phylodynamic approaches (alignment uncertainty; sequencing error). Might these be better included under a general ‘Limitations of genetic data’ heading? (Recombination might also be a good fit here, as might accurately rooting the tree).

Minor comments

•	Inconsistency in quotes for the coin toss of ‘heads’ or “heads”.
•	Molecular epidemiology and Phylodynamics can have a wikilink
•	Under ‘Transmission clustering’, there’s a broken link for ‘Forensic applications of phylogenetic clustering’.
•	Under’ ‘Bayesian inference’, ‘paramters’ should be ‘parameters’
•	Under Time scales, ‘If there is little to no evolution has occurred among these infections’ should be ‘If little to no evolution has occurred among these infections’.
•	Under Time scale, ‘For example, this limitation is the driving force behind the growing adoption of whole-genome sequencing for the molecular epidemiology and source attribution[6] of the bacterium tuberculosis, which makes it possible to distinguish between infections that would otherwise be assigned to the same subtype according to the standard multi-locus genotyping method[7] that targets only 24 loci of the M. tuberculosis genome, which comprises roughly 4.3 million nucleotides encoding over 4,000 genes.’ – this might be clearer rephrased or split into two sentences.
•	Under Phylogenetic uncertainty, ‘greatly expanded model space also makes convergence more challenging attain’ should be ‘greatly expanded model space also makes convergence more challenging _to_ attain’


== Review by Matthew Hall ==

The page is a quite thorough and comprehensive introduction to this subject, covering the main bases well. I appreciate that the ethical considerations are taken into account and the command of the literature is generally good. I do feel that it could use some reorganisation.

I have four major recommendations. Firstly, be clear exactly what you are talking about! Even the first sentence is a little clumsy - the words “from a source population, individual or location, to subsequent hosts” do not give the impression that the source entities may be of the same nature as the second (i.e. “hosts”). I am not sure what this page intends to define as falling within the category “source attribution”. Is e.g. phylogeography source attribution? Is the identification of reservoir species for zoonses? If so, then there is plenty of relevant material which is not covered here.

Secondly, although the stated focus of the page is source attribution in general, it does tend to focus mostly on genetic methods. This is not surprising given the state of the art, but it fails to flow well. The introduction is on the general topic, but the page then introduces microbial subtyping before returning to non-genetic methods in the next section (‘"Dutch"/Hald models and Bayesian inference’). I would recommend switching the order of these, and making the genetics section as self-contained as possible. 

Thirdly, if the authors wish to introduce concepts such as Bayesian inference and coalescent theory to a general audience, I would recommend relying much less on dense text blocks. A picture tells a thousand words, and for example, Bayes’ theorem is not even stated. The coalescent is also effectively introduced twice. There is a tendency to leap from very basic explanations to jargon that would be unfamiliar to lay readers, for example going from the explaining the concept of a prior distribution to talking about uniform priors without really defining them.

Finally, I would recommend a full section describing the differences between viruses and bacteria (and potentially other types of pathogen) that are relevant to this topic.

Overall, though, I like this page, and think it forms the basis for a very sound introduction to the topic.

More specific comments:

“Encountering too many types on the population, however, makes it likely that every individual carries a unique subtype.” I understand what is meant here but it needs rewording.

Subtyping assigns samples to subtypes, not types.

It’s not clear whether the authors regard a distinct genome as a “subtype” and whether subtyping and WGS are being treated as fundamentally different procedures or not.  Under “whole-genome sequencing” it rather suggests that they are not, but under “defining subtypes” the impression is the opposite. It would be a little odd to treat a unique full genome sequence as a subtype.

Related, I find the suggestion that the primary reason that WGS clustering algorithms are used is that there is too much resolution in the sequences to be rather clumsy. More resolution really cannot be a bad thing and it would anyway be trivially easy to decrease it were that true. A cluster is not a subtype. (E.g. the sampling of new isolates cannot ever join two subtypes up.) This leads the text to implicitly suggest that the HA/NA influenza classification is somehow a procedure of a similar nature to clustering WGS influenza sequences by similarity. Clustering is rather an answer to the question of “what can we do to link samples together, given that we have high resolution?”

Phylogenetics is introduced suddenly in the “defining subtypes” section without definition, and is then introduced later.

I do not think that what is meant by “mass” in the Hald section would be clear to the layman.

I also do not think the hiking metaphor is very good, since it suggests that the goal of the hike is to reach a relative plateau where the hikers, presumably, want to keep walking forever. This is not intuitive. Nor is the idea that “the amount of time the hikers spend in a particular area will be proportional to the overall elevation” intuitive. I am not sure this page is the right place for a basic introduction to MCMC in any case.

The first paragraph in “Inferring transmission history from the phylogeny” contradicts itself, by first stating that internal nodes are treated as transmissions, and then saying that it is a common mistake to do this. (It is not really a mistake, but an assumption.)

The paragraph beginning “The amount of time we have to follow two or more lineages back in time until we encounter a common ancestor” lacks clarity. As above, if this is to be an introduction for the layman, it needs more work.

The more sophisticated versions of the CTMC discrete-state models commonly used in phylogeography do not work by ancestral state reconstruction, but rather by estimation of rates of lineage movement. See e.g. Lemey et al 2009.

On the other hand, Phyloscanner does not use a CTMC model of character evolution – it is parsimony on a fixed tree.

Finally on that subject, and as alluded to before, it is not really clear whether this page regards phylogeography as a source attribution method or not.

“A group of infections is paraphyletic if they are related by a common ancestor that also has one or more members that are not assigned to this group.” Reword this – it suggests that common ancestors have members.

Modern bootstrapping uses approximations that make it less time-intensive than simply re-running the analysis many times.

The phylodynamics section also lacks clarity. Ultimately the most commonly-used phylodynamic methods of both types (backwards-time and forwards-time) are not source attribution methods and are concerned with reconstructing overall dynamics. You cannot in general use a skyline plot or standard birth-death methods to do source attribution. I do not feel this really comes across at all.

The COVID case counts from March should be updated.</text>
      <sha1>2q04f7neuiaqswutsl44yaewbjzzafa</sha1>
    </revision>
    <revision>
      <id>8933</id>
      <parentid>8786</parentid>
      <timestamp>2021-09-21T16:52:27Z</timestamp>
      <contributor>
        <username>Artpoon</username>
        <id>47</id>
      </contributor>
      <model>wikitext</model>
      <format>text/x-wiki</format>
      <text xml:space="preserve" bytes="29106">== Review by Bethany Dearlove ==

This is a comprehensive article, giving a useful introduction to source attribution using genetic sequence data. I was pleased to see that the article covers a number of challenges and limitations with source attribution methods, and I thank the authors for contributing this.

Major comments

The focus of the article is clearly on human-to-human transmission, though I understand source attribution to be a little wider than this, including water- or food-borne outbreaks and zoonoses (the Campylobacter example used later on is a nice example of this, attributing human infections to various host species – human-to-human infection of Campylobacter being rare). Therefore, it could be seen as “who or what infected whom”. It may also be worth adding a couple of (general) examples to, give more context to what a “source population, individual or location” might be. Why is it interesting/important to infer the source? How might this information be used?

There is a lot of technical detail in this page, which I think is understandable given the cross-disciplinary nature of the topic, but in places it would help to add signposting for the reader as to how this relates back to source attribution. For example, before going too far into Microbial subtyping, it would be helpful to lay out for the reader that for source attribution, you need two things: some information about the sample of interest (e.g. subtype), and the same information from the possible sources of infection for comparison. This would then naturally lead into 1) types of data, and 2) ways to compare them. The Phylogenetic methods section could also lean more heavily on to the pages for ‘Phylogenetic tree’ and ‘Computational Phylogenetics’ (the latter of which gives much more detail on how to reconstruct phylogenies and node support methods, https://en.wikipedia.org/wiki/Computational_phylogenetics), to help keep more of the focus on source attribution. 

What about non-genetic methods of source attribution, e.g. case-control studies for food-borne outbreaks? This might help lay out the fundamentals for a general audience, both in grouping cases together (what food did all the cases from an event all eat?), and methods (e.g. Bayes theorem using the food example).

Does ‘Whole genome sequencing’ belong under ‘Single and multi-locus typing’? I think it may be better in its own section, as there seems to be a disconnect here with what follows about genetic clustering. The advantage of WGS is the increased resolution, which I think is worth stating explicitly (again, signposting back to why is this relevant for source attribution). 

I wonder whether much of the ‘Genetic Clustering’ section might be better placed with the ‘Phylogenetic methods’ section, given it features phylogenetic trees before they have been fully introduced. This might help better delineate the terms ‘cluster’ and ‘subtype’, which I think come across as a little muddled.

‘It is generally easier to reconstruct a phylogenetic tree from genetic sequences than to reconstruct the transmission tree from other sources of information, such as contact tracing.’ – I’m not sure ‘easier’ is right here, surely this depends on the data/expertise you have available? 

‘If there is little to no evolution has occurred among these infections (in other words, if they are genetically almost identical) then it is difficult to reconstruct the order that different lineages descended from their common ancestors.’ Should this be observed evolution, given that the example that follows suggests that there was evolution when using the increased resolution of genomes versus MLST?

‘Conversely, if there has been too much evolution because we are working with a transmission tree on an extremely long time scale, then the genetic similarity that implies common ancestry will have eroded.’ I think this is a little unclear. Is it trying to say that if the rate of transmission is sufficiently slow relative to the evolutionary rate, too much mutation may have obscured the common ancestry?

It might be worth mentioning the effects of recombination on source attribution in the section on secondary infection – both how it might affect tree inference, and what it means for the transmission chains.

The discrete state migration models can be applied to the population-level attribution to host-species for zoonotic/food-borne pathogens, as well as individuals, which might be worth adding if you do expand the definition to include those. 

The ‘Phylodynamic methods’ needs a more focused introduction to how it helps with source attribution (I’d suggest it’s more commonly used for population-level transmission dynamics/epidemiological processes). This section also re-introduces the coalescent, which makes the distinction between phylogenetics and phylodynamics less clear.  

‘Continuous-state models could be employed for source attribution at the level of geographic regions, especially if precise geolocation data were available; however, we have not yet found such an application of ancestral reconstruction for source attribution in the literature.’ – Dellicour et al (2018; Nature Communications https://www.nature.com/articles/s41467-018-03763-2) fitted continuous diffusion models for phylogeography, though admittedly they didn’t use it directly for source attribution, but rather for evaluating potential barriers to transmission.

Some of comments relating to Phylogenetic uncertainty are not just limited to phylodynamic approaches (alignment uncertainty; sequencing error). Might these be better included under a general ‘Limitations of genetic data’ heading? (Recombination might also be a good fit here, as might accurately rooting the tree).

Minor comments

•	Inconsistency in quotes for the coin toss of ‘heads’ or “heads”.
•	Molecular epidemiology and Phylodynamics can have a wikilink
•	Under ‘Transmission clustering’, there’s a broken link for ‘Forensic applications of phylogenetic clustering’.
•	Under’ ‘Bayesian inference’, ‘paramters’ should be ‘parameters’
•	Under Time scales, ‘If there is little to no evolution has occurred among these infections’ should be ‘If little to no evolution has occurred among these infections’.
•	Under Time scale, ‘For example, this limitation is the driving force behind the growing adoption of whole-genome sequencing for the molecular epidemiology and source attribution[6] of the bacterium tuberculosis, which makes it possible to distinguish between infections that would otherwise be assigned to the same subtype according to the standard multi-locus genotyping method[7] that targets only 24 loci of the M. tuberculosis genome, which comprises roughly 4.3 million nucleotides encoding over 4,000 genes.’ – this might be clearer rephrased or split into two sentences.
•	Under Phylogenetic uncertainty, ‘greatly expanded model space also makes convergence more challenging attain’ should be ‘greatly expanded model space also makes convergence more challenging _to_ attain’


== Review by Matthew Hall ==

The page is a quite thorough and comprehensive introduction to this subject, covering the main bases well. I appreciate that the ethical considerations are taken into account and the command of the literature is generally good. I do feel that it could use some reorganisation.

I have four major recommendations. Firstly, be clear exactly what you are talking about! Even the first sentence is a little clumsy - the words “from a source population, individual or location, to subsequent hosts” do not give the impression that the source entities may be of the same nature as the second (i.e. “hosts”). I am not sure what this page intends to define as falling within the category “source attribution”. Is e.g. phylogeography source attribution? Is the identification of reservoir species for zoonses? If so, then there is plenty of relevant material which is not covered here.

Secondly, although the stated focus of the page is source attribution in general, it does tend to focus mostly on genetic methods. This is not surprising given the state of the art, but it fails to flow well. The introduction is on the general topic, but the page then introduces microbial subtyping before returning to non-genetic methods in the next section (‘"Dutch"/Hald models and Bayesian inference’). I would recommend switching the order of these, and making the genetics section as self-contained as possible. 

Thirdly, if the authors wish to introduce concepts such as Bayesian inference and coalescent theory to a general audience, I would recommend relying much less on dense text blocks. A picture tells a thousand words, and for example, Bayes’ theorem is not even stated. The coalescent is also effectively introduced twice. There is a tendency to leap from very basic explanations to jargon that would be unfamiliar to lay readers, for example going from the explaining the concept of a prior distribution to talking about uniform priors without really defining them.

Finally, I would recommend a full section describing the differences between viruses and bacteria (and potentially other types of pathogen) that are relevant to this topic.

Overall, though, I like this page, and think it forms the basis for a very sound introduction to the topic.

More specific comments:

“Encountering too many types on the population, however, makes it likely that every individual carries a unique subtype.” I understand what is meant here but it needs rewording.

Subtyping assigns samples to subtypes, not types.

It’s not clear whether the authors regard a distinct genome as a “subtype” and whether subtyping and WGS are being treated as fundamentally different procedures or not.  Under “whole-genome sequencing” it rather suggests that they are not, but under “defining subtypes” the impression is the opposite. It would be a little odd to treat a unique full genome sequence as a subtype.

Related, I find the suggestion that the primary reason that WGS clustering algorithms are used is that there is too much resolution in the sequences to be rather clumsy. More resolution really cannot be a bad thing and it would anyway be trivially easy to decrease it were that true. A cluster is not a subtype. (E.g. the sampling of new isolates cannot ever join two subtypes up.) This leads the text to implicitly suggest that the HA/NA influenza classification is somehow a procedure of a similar nature to clustering WGS influenza sequences by similarity. Clustering is rather an answer to the question of “what can we do to link samples together, given that we have high resolution?”

Phylogenetics is introduced suddenly in the “defining subtypes” section without definition, and is then introduced later.

I do not think that what is meant by “mass” in the Hald section would be clear to the layman.

I also do not think the hiking metaphor is very good, since it suggests that the goal of the hike is to reach a relative plateau where the hikers, presumably, want to keep walking forever. This is not intuitive. Nor is the idea that “the amount of time the hikers spend in a particular area will be proportional to the overall elevation” intuitive. I am not sure this page is the right place for a basic introduction to MCMC in any case.

The first paragraph in “Inferring transmission history from the phylogeny” contradicts itself, by first stating that internal nodes are treated as transmissions, and then saying that it is a common mistake to do this. (It is not really a mistake, but an assumption.)

The paragraph beginning “The amount of time we have to follow two or more lineages back in time until we encounter a common ancestor” lacks clarity. As above, if this is to be an introduction for the layman, it needs more work.

The more sophisticated versions of the CTMC discrete-state models commonly used in phylogeography do not work by ancestral state reconstruction, but rather by estimation of rates of lineage movement. See e.g. Lemey et al 2009.

On the other hand, Phyloscanner does not use a CTMC model of character evolution – it is parsimony on a fixed tree.

Finally on that subject, and as alluded to before, it is not really clear whether this page regards phylogeography as a source attribution method or not.

“A group of infections is paraphyletic if they are related by a common ancestor that also has one or more members that are not assigned to this group.” Reword this – it suggests that common ancestors have members.

Modern bootstrapping uses approximations that make it less time-intensive than simply re-running the analysis many times.

The phylodynamics section also lacks clarity. Ultimately the most commonly-used phylodynamic methods of both types (backwards-time and forwards-time) are not source attribution methods and are concerned with reconstructing overall dynamics. You cannot in general use a skyline plot or standard birth-death methods to do source attribution. I do not feel this really comes across at all.

The COVID case counts from March should be updated.

== Response to reviews ==

On behalf of my co-authors, I would like to thank the reviewers for their thorough and insightful evaluation of our article, and the editors for granting us the opportunity to address the issues raised by the reviewers with a revised version.  Here, we provide a point-by-point response to the reviews, using blockquote elements to itemize each comment.


=== Response to review by Bethany Dearlove ===

&lt;blockquote style="color: #777"&gt;
This is a comprehensive article, giving a useful introduction to source attribution using genetic sequence data. I was pleased to see that the article covers a number of challenges and limitations with source attribution methods, and I thank the authors for contributing this.
&lt;/blockquote&gt;


&lt;blockquote style="color: #777"&gt;
Major comments

The focus of the article is clearly on human-to-human transmission, though I understand source attribution to be a little wider than this, including water- or food-borne outbreaks and zoonoses (the Campylobacter example used later on is a nice example of this, attributing human infections to various host species – human-to-human infection of Campylobacter being rare). Therefore, it could be seen as “who or what infected whom”. It may also be worth adding a couple of (general) examples to, give more context to what a “source population, individual or location” might be. Why is it interesting/important to infer the source? How might this information be used?
&lt;/blockquote&gt;


&lt;blockquote style="color: #777"&gt;
There is a lot of technical detail in this page, which I think is understandable given the cross-disciplinary nature of the topic, but in places it would help to add signposting for the reader as to how this relates back to source attribution. For example, before going too far into Microbial subtyping, it would be helpful to lay out for the reader that for source attribution, you need two things: some information about the sample of interest (e.g. subtype), and the same information from the possible sources of infection for comparison. This would then naturally lead into 1) types of data, and 2) ways to compare them. The Phylogenetic methods section could also lean more heavily on to the pages for ‘Phylogenetic tree’ and ‘Computational Phylogenetics’ (the latter of which gives much more detail on how to reconstruct phylogenies and node support methods, https://en.wikipedia.org/wiki/Computational_phylogenetics), to help keep more of the focus on source attribution. 
&lt;/blockquote&gt;


&lt;blockquote style="color: #777"&gt;
What about non-genetic methods of source attribution, e.g. case-control studies for food-borne outbreaks? This might help lay out the fundamentals for a general audience, both in grouping cases together (what food did all the cases from an event all eat?), and methods (e.g. Bayes theorem using the food example).
&lt;/blockquote&gt;


&lt;blockquote style="color: #777"&gt;
Does ‘Whole genome sequencing’ belong under ‘Single and multi-locus typing’? I think it may be better in its own section, as there seems to be a disconnect here with what follows about genetic clustering. The advantage of WGS is the increased resolution, which I think is worth stating explicitly (again, signposting back to why is this relevant for source attribution). 
&lt;/blockquote&gt;


&lt;blockquote style="color: #777"&gt;
I wonder whether much of the ‘Genetic Clustering’ section might be better placed with the ‘Phylogenetic methods’ section, given it features phylogenetic trees before they have been fully introduced. This might help better delineate the terms ‘cluster’ and ‘subtype’, which I think come across as a little muddled.
&lt;/blockquote&gt;


&lt;blockquote style="color: #777"&gt;
‘It is generally easier to reconstruct a phylogenetic tree from genetic sequences than to reconstruct the transmission tree from other sources of information, such as contact tracing.’ – I’m not sure ‘easier’ is right here, surely this depends on the data/expertise you have available? 
&lt;/blockquote&gt;


&lt;blockquote style="color: #777"&gt;
‘If there is little to no evolution has occurred among these infections (in other words, if they are genetically almost identical) then it is difficult to reconstruct the order that different lineages descended from their common ancestors.’ Should this be observed evolution, given that the example that follows suggests that there was evolution when using the increased resolution of genomes versus MLST?
&lt;/blockquote&gt;


&lt;blockquote style="color: #777"&gt;
‘Conversely, if there has been too much evolution because we are working with a transmission tree on an extremely long time scale, then the genetic similarity that implies common ancestry will have eroded.’ I think this is a little unclear. Is it trying to say that if the rate of transmission is sufficiently slow relative to the evolutionary rate, too much mutation may have obscured the common ancestry?
&lt;/blockquote&gt;


&lt;blockquote style="color: #777"&gt;
It might be worth mentioning the effects of recombination on source attribution in the section on secondary infection – both how it might affect tree inference, and what it means for the transmission chains.
&lt;/blockquote&gt;


&lt;blockquote style="color: #777"&gt;
The discrete state migration models can be applied to the population-level attribution to host-species for zoonotic/food-borne pathogens, as well as individuals, which might be worth adding if you do expand the definition to include those. 
&lt;/blockquote&gt;


&lt;blockquote style="color: #777"&gt;
The ‘Phylodynamic methods’ needs a more focused introduction to how it helps with source attribution (I’d suggest it’s more commonly used for population-level transmission dynamics/epidemiological processes). This section also re-introduces the coalescent, which makes the distinction between phylogenetics and phylodynamics less clear.  
&lt;/blockquote&gt;


&lt;blockquote style="color: #777"&gt;
‘Continuous-state models could be employed for source attribution at the level of geographic regions, especially if precise geolocation data were available; however, we have not yet found such an application of ancestral reconstruction for source attribution in the literature.’ – Dellicour et al (2018; Nature Communications https://www.nature.com/articles/s41467-018-03763-2) fitted continuous diffusion models for phylogeography, though admittedly they didn’t use it directly for source attribution, but rather for evaluating potential barriers to transmission.
&lt;/blockquote&gt;


&lt;blockquote style="color: #777"&gt;
Some of comments relating to Phylogenetic uncertainty are not just limited to phylodynamic approaches (alignment uncertainty; sequencing error). Might these be better included under a general ‘Limitations of genetic data’ heading? (Recombination might also be a good fit here, as might accurately rooting the tree).
&lt;/blockquote&gt;


&lt;blockquote style="color: #777"&gt;
Minor comments
•	Inconsistency in quotes for the coin toss of ‘heads’ or “heads”.
&lt;/blockquote&gt;


&lt;blockquote style="color: #777"&gt;
•	Molecular epidemiology and Phylodynamics can have a wikilink
&lt;/blockquote&gt;


&lt;blockquote style="color: #777"&gt;
•	Under ‘Transmission clustering’, there’s a broken link for ‘Forensic applications of phylogenetic clustering’.
&lt;/blockquote&gt;


&lt;blockquote style="color: #777"&gt;
•	Under’ ‘Bayesian inference’, ‘paramters’ should be ‘parameters’
&lt;/blockquote&gt;


&lt;blockquote style="color: #777"&gt;
•	Under Time scales, ‘If there is little to no evolution has occurred among these infections’ should be ‘If little to no evolution has occurred among these infections’.
&lt;/blockquote&gt;


&lt;blockquote style="color: #777"&gt;
•	Under Time scale, ‘For example, this limitation is the driving force behind the growing adoption of whole-genome sequencing for the molecular epidemiology and source attribution[6] of the bacterium tuberculosis, which makes it possible to distinguish between infections that would otherwise be assigned to the same subtype according to the standard multi-locus genotyping method[7] that targets only 24 loci of the M. tuberculosis genome, which comprises roughly 4.3 million nucleotides encoding over 4,000 genes.’ – this might be clearer rephrased or split into two sentences.
&lt;/blockquote&gt;


&lt;blockquote style="color: #777"&gt;
•	Under Phylogenetic uncertainty, ‘greatly expanded model space also makes convergence more challenging attain’ should be ‘greatly expanded model space also makes convergence more challenging _to_ attain’
&lt;/blockquote&gt;


=== Response to review by Matthew Hall ===

&lt;blockquote style="color: #777"&gt;
The page is a quite thorough and comprehensive introduction to this subject, covering the main bases well. I appreciate that the ethical considerations are taken into account and the command of the literature is generally good. I do feel that it could use some reorganisation.
&lt;/blockquote&gt;

&lt;blockquote style="color: #777"&gt;
I have four major recommendations. Firstly, be clear exactly what you are talking about! Even the first sentence is a little clumsy - the words “from a source population, individual or location, to subsequent hosts” do not give the impression that the source entities may be of the same nature as the second (i.e. “hosts”). I am not sure what this page intends to define as falling within the category “source attribution”. Is e.g. phylogeography source attribution? Is the identification of reservoir species for zoonses? If so, then there is plenty of relevant material which is not covered here.
&lt;/blockquote&gt;


&lt;blockquote style="color: #777"&gt;
Secondly, although the stated focus of the page is source attribution in general, it does tend to focus mostly on genetic methods. This is not surprising given the state of the art, but it fails to flow well. The introduction is on the general topic, but the page then introduces microbial subtyping before returning to non-genetic methods in the next section (‘"Dutch"/Hald models and Bayesian inference’). I would recommend switching the order of these, and making the genetics section as self-contained as possible. 
&lt;/blockquote&gt;


&lt;blockquote style="color: #777"&gt;
Thirdly, if the authors wish to introduce concepts such as Bayesian inference and coalescent theory to a general audience, I would recommend relying much less on dense text blocks. A picture tells a thousand words, and for example, Bayes’ theorem is not even stated. The coalescent is also effectively introduced twice. There is a tendency to leap from very basic explanations to jargon that would be unfamiliar to lay readers, for example going from the explaining the concept of a prior distribution to talking about uniform priors without really defining them.
&lt;/blockquote&gt;


&lt;blockquote style="color: #777"&gt;
Finally, I would recommend a full section describing the differences between viruses and bacteria (and potentially other types of pathogen) that are relevant to this topic.
&lt;/blockquote&gt;


&lt;blockquote style="color: #777"&gt;
Overall, though, I like this page, and think it forms the basis for a very sound introduction to the topic.
&lt;/blockquote&gt;

&lt;blockquote style="color: #777"&gt;
More specific comments:
&lt;/blockquote&gt;


&lt;blockquote style="color: #777"&gt;
“Encountering too many types on the population, however, makes it likely that every individual carries a unique subtype.” I understand what is meant here but it needs rewording.
&lt;/blockquote&gt;


&lt;blockquote style="color: #777"&gt;
Subtyping assigns samples to subtypes, not types.
&lt;/blockquote&gt;


&lt;blockquote style="color: #777"&gt;
It’s not clear whether the authors regard a distinct genome as a “subtype” and whether subtyping and WGS are being treated as fundamentally different procedures or not.  Under “whole-genome sequencing” it rather suggests that they are not, but under “defining subtypes” the impression is the opposite. It would be a little odd to treat a unique full genome sequence as a subtype.
&lt;/blockquote&gt;


&lt;blockquote style="color: #777"&gt;
Related, I find the suggestion that the primary reason that WGS clustering algorithms are used is that there is too much resolution in the sequences to be rather clumsy. More resolution really cannot be a bad thing and it would anyway be trivially easy to decrease it were that true. A cluster is not a subtype. (E.g. the sampling of new isolates cannot ever join two subtypes up.) This leads the text to implicitly suggest that the HA/NA influenza classification is somehow a procedure of a similar nature to clustering WGS influenza sequences by similarity. Clustering is rather an answer to the question of “what can we do to link samples together, given that we have high resolution?”
&lt;/blockquote&gt;


&lt;blockquote style="color: #777"&gt;
Phylogenetics is introduced suddenly in the “defining subtypes” section without definition, and is then introduced later.
&lt;/blockquote&gt;


&lt;blockquote style="color: #777"&gt;
I do not think that what is meant by “mass” in the Hald section would be clear to the layman.
&lt;/blockquote&gt;


&lt;blockquote style="color: #777"&gt;
I also do not think the hiking metaphor is very good, since it suggests that the goal of the hike is to reach a relative plateau where the hikers, presumably, want to keep walking forever. This is not intuitive. Nor is the idea that “the amount of time the hikers spend in a particular area will be proportional to the overall elevation” intuitive. I am not sure this page is the right place for a basic introduction to MCMC in any case.
&lt;/blockquote&gt;


&lt;blockquote style="color: #777"&gt;
The first paragraph in “Inferring transmission history from the phylogeny” contradicts itself, by first stating that internal nodes are treated as transmissions, and then saying that it is a common mistake to do this. (It is not really a mistake, but an assumption.)
&lt;/blockquote&gt;


&lt;blockquote style="color: #777"&gt;
The paragraph beginning “The amount of time we have to follow two or more lineages back in time until we encounter a common ancestor” lacks clarity. As above, if this is to be an introduction for the layman, it needs more work.
&lt;/blockquote&gt;


&lt;blockquote style="color: #777"&gt;
The more sophisticated versions of the CTMC discrete-state models commonly used in phylogeography do not work by ancestral state reconstruction, but rather by estimation of rates of lineage movement. See e.g. Lemey et al 2009.
&lt;/blockquote&gt;

&lt;blockquote style="color: #777"&gt;
On the other hand, Phyloscanner does not use a CTMC model of character evolution – it is parsimony on a fixed tree.
&lt;/blockquote&gt;

&lt;blockquote style="color: #777"&gt;
Finally on that subject, and as alluded to before, it is not really clear whether this page regards phylogeography as a source attribution method or not.
&lt;/blockquote&gt;


&lt;blockquote style="color: #777"&gt;
“A group of infections is paraphyletic if they are related by a common ancestor that also has one or more members that are not assigned to this group.” Reword this – it suggests that common ancestors have members.
&lt;/blockquote&gt;


&lt;blockquote style="color: #777"&gt;
Modern bootstrapping uses approximations that make it less time-intensive than simply re-running the analysis many times.
&lt;/blockquote&gt;


&lt;blockquote style="color: #777"&gt;
The phylodynamics section also lacks clarity. Ultimately the most commonly-used phylodynamic methods of both types (backwards-time and forwards-time) are not source attribution methods and are concerned with reconstructing overall dynamics. You cannot in general use a skyline plot or standard birth-death methods to do source attribution. I do not feel this really comes across at all.
&lt;/blockquote&gt;


&lt;blockquote style="color: #777"&gt;
The COVID case counts from March should be updated.
&lt;/blockquote&gt;</text>
      <sha1>aed1s1yl0naotkslnbuk65h1je4g9u7</sha1>
    </revision>
    <revision>
      <id>8934</id>
      <parentid>8933</parentid>
      <timestamp>2021-09-21T17:01:11Z</timestamp>
      <contributor>
        <username>Artpoon</username>
        <id>47</id>
      </contributor>
      <comment>/* Response to reviews */</comment>
      <model>wikitext</model>
      <format>text/x-wiki</format>
      <text xml:space="preserve" bytes="29748">== Review by Bethany Dearlove ==

This is a comprehensive article, giving a useful introduction to source attribution using genetic sequence data. I was pleased to see that the article covers a number of challenges and limitations with source attribution methods, and I thank the authors for contributing this.

Major comments

The focus of the article is clearly on human-to-human transmission, though I understand source attribution to be a little wider than this, including water- or food-borne outbreaks and zoonoses (the Campylobacter example used later on is a nice example of this, attributing human infections to various host species – human-to-human infection of Campylobacter being rare). Therefore, it could be seen as “who or what infected whom”. It may also be worth adding a couple of (general) examples to, give more context to what a “source population, individual or location” might be. Why is it interesting/important to infer the source? How might this information be used?

There is a lot of technical detail in this page, which I think is understandable given the cross-disciplinary nature of the topic, but in places it would help to add signposting for the reader as to how this relates back to source attribution. For example, before going too far into Microbial subtyping, it would be helpful to lay out for the reader that for source attribution, you need two things: some information about the sample of interest (e.g. subtype), and the same information from the possible sources of infection for comparison. This would then naturally lead into 1) types of data, and 2) ways to compare them. The Phylogenetic methods section could also lean more heavily on to the pages for ‘Phylogenetic tree’ and ‘Computational Phylogenetics’ (the latter of which gives much more detail on how to reconstruct phylogenies and node support methods, https://en.wikipedia.org/wiki/Computational_phylogenetics), to help keep more of the focus on source attribution. 

What about non-genetic methods of source attribution, e.g. case-control studies for food-borne outbreaks? This might help lay out the fundamentals for a general audience, both in grouping cases together (what food did all the cases from an event all eat?), and methods (e.g. Bayes theorem using the food example).

Does ‘Whole genome sequencing’ belong under ‘Single and multi-locus typing’? I think it may be better in its own section, as there seems to be a disconnect here with what follows about genetic clustering. The advantage of WGS is the increased resolution, which I think is worth stating explicitly (again, signposting back to why is this relevant for source attribution). 

I wonder whether much of the ‘Genetic Clustering’ section might be better placed with the ‘Phylogenetic methods’ section, given it features phylogenetic trees before they have been fully introduced. This might help better delineate the terms ‘cluster’ and ‘subtype’, which I think come across as a little muddled.

‘It is generally easier to reconstruct a phylogenetic tree from genetic sequences than to reconstruct the transmission tree from other sources of information, such as contact tracing.’ – I’m not sure ‘easier’ is right here, surely this depends on the data/expertise you have available? 

‘If there is little to no evolution has occurred among these infections (in other words, if they are genetically almost identical) then it is difficult to reconstruct the order that different lineages descended from their common ancestors.’ Should this be observed evolution, given that the example that follows suggests that there was evolution when using the increased resolution of genomes versus MLST?

‘Conversely, if there has been too much evolution because we are working with a transmission tree on an extremely long time scale, then the genetic similarity that implies common ancestry will have eroded.’ I think this is a little unclear. Is it trying to say that if the rate of transmission is sufficiently slow relative to the evolutionary rate, too much mutation may have obscured the common ancestry?

It might be worth mentioning the effects of recombination on source attribution in the section on secondary infection – both how it might affect tree inference, and what it means for the transmission chains.

The discrete state migration models can be applied to the population-level attribution to host-species for zoonotic/food-borne pathogens, as well as individuals, which might be worth adding if you do expand the definition to include those. 

The ‘Phylodynamic methods’ needs a more focused introduction to how it helps with source attribution (I’d suggest it’s more commonly used for population-level transmission dynamics/epidemiological processes). This section also re-introduces the coalescent, which makes the distinction between phylogenetics and phylodynamics less clear.  

‘Continuous-state models could be employed for source attribution at the level of geographic regions, especially if precise geolocation data were available; however, we have not yet found such an application of ancestral reconstruction for source attribution in the literature.’ – Dellicour et al (2018; Nature Communications https://www.nature.com/articles/s41467-018-03763-2) fitted continuous diffusion models for phylogeography, though admittedly they didn’t use it directly for source attribution, but rather for evaluating potential barriers to transmission.

Some of comments relating to Phylogenetic uncertainty are not just limited to phylodynamic approaches (alignment uncertainty; sequencing error). Might these be better included under a general ‘Limitations of genetic data’ heading? (Recombination might also be a good fit here, as might accurately rooting the tree).

Minor comments

•	Inconsistency in quotes for the coin toss of ‘heads’ or “heads”.
•	Molecular epidemiology and Phylodynamics can have a wikilink
•	Under ‘Transmission clustering’, there’s a broken link for ‘Forensic applications of phylogenetic clustering’.
•	Under’ ‘Bayesian inference’, ‘paramters’ should be ‘parameters’
•	Under Time scales, ‘If there is little to no evolution has occurred among these infections’ should be ‘If little to no evolution has occurred among these infections’.
•	Under Time scale, ‘For example, this limitation is the driving force behind the growing adoption of whole-genome sequencing for the molecular epidemiology and source attribution[6] of the bacterium tuberculosis, which makes it possible to distinguish between infections that would otherwise be assigned to the same subtype according to the standard multi-locus genotyping method[7] that targets only 24 loci of the M. tuberculosis genome, which comprises roughly 4.3 million nucleotides encoding over 4,000 genes.’ – this might be clearer rephrased or split into two sentences.
•	Under Phylogenetic uncertainty, ‘greatly expanded model space also makes convergence more challenging attain’ should be ‘greatly expanded model space also makes convergence more challenging _to_ attain’


== Review by Matthew Hall ==

The page is a quite thorough and comprehensive introduction to this subject, covering the main bases well. I appreciate that the ethical considerations are taken into account and the command of the literature is generally good. I do feel that it could use some reorganisation.

I have four major recommendations. Firstly, be clear exactly what you are talking about! Even the first sentence is a little clumsy - the words “from a source population, individual or location, to subsequent hosts” do not give the impression that the source entities may be of the same nature as the second (i.e. “hosts”). I am not sure what this page intends to define as falling within the category “source attribution”. Is e.g. phylogeography source attribution? Is the identification of reservoir species for zoonses? If so, then there is plenty of relevant material which is not covered here.

Secondly, although the stated focus of the page is source attribution in general, it does tend to focus mostly on genetic methods. This is not surprising given the state of the art, but it fails to flow well. The introduction is on the general topic, but the page then introduces microbial subtyping before returning to non-genetic methods in the next section (‘"Dutch"/Hald models and Bayesian inference’). I would recommend switching the order of these, and making the genetics section as self-contained as possible. 

Thirdly, if the authors wish to introduce concepts such as Bayesian inference and coalescent theory to a general audience, I would recommend relying much less on dense text blocks. A picture tells a thousand words, and for example, Bayes’ theorem is not even stated. The coalescent is also effectively introduced twice. There is a tendency to leap from very basic explanations to jargon that would be unfamiliar to lay readers, for example going from the explaining the concept of a prior distribution to talking about uniform priors without really defining them.

Finally, I would recommend a full section describing the differences between viruses and bacteria (and potentially other types of pathogen) that are relevant to this topic.

Overall, though, I like this page, and think it forms the basis for a very sound introduction to the topic.

More specific comments:

“Encountering too many types on the population, however, makes it likely that every individual carries a unique subtype.” I understand what is meant here but it needs rewording.

Subtyping assigns samples to subtypes, not types.

It’s not clear whether the authors regard a distinct genome as a “subtype” and whether subtyping and WGS are being treated as fundamentally different procedures or not.  Under “whole-genome sequencing” it rather suggests that they are not, but under “defining subtypes” the impression is the opposite. It would be a little odd to treat a unique full genome sequence as a subtype.

Related, I find the suggestion that the primary reason that WGS clustering algorithms are used is that there is too much resolution in the sequences to be rather clumsy. More resolution really cannot be a bad thing and it would anyway be trivially easy to decrease it were that true. A cluster is not a subtype. (E.g. the sampling of new isolates cannot ever join two subtypes up.) This leads the text to implicitly suggest that the HA/NA influenza classification is somehow a procedure of a similar nature to clustering WGS influenza sequences by similarity. Clustering is rather an answer to the question of “what can we do to link samples together, given that we have high resolution?”

Phylogenetics is introduced suddenly in the “defining subtypes” section without definition, and is then introduced later.

I do not think that what is meant by “mass” in the Hald section would be clear to the layman.

I also do not think the hiking metaphor is very good, since it suggests that the goal of the hike is to reach a relative plateau where the hikers, presumably, want to keep walking forever. This is not intuitive. Nor is the idea that “the amount of time the hikers spend in a particular area will be proportional to the overall elevation” intuitive. I am not sure this page is the right place for a basic introduction to MCMC in any case.

The first paragraph in “Inferring transmission history from the phylogeny” contradicts itself, by first stating that internal nodes are treated as transmissions, and then saying that it is a common mistake to do this. (It is not really a mistake, but an assumption.)

The paragraph beginning “The amount of time we have to follow two or more lineages back in time until we encounter a common ancestor” lacks clarity. As above, if this is to be an introduction for the layman, it needs more work.

The more sophisticated versions of the CTMC discrete-state models commonly used in phylogeography do not work by ancestral state reconstruction, but rather by estimation of rates of lineage movement. See e.g. Lemey et al 2009.

On the other hand, Phyloscanner does not use a CTMC model of character evolution – it is parsimony on a fixed tree.

Finally on that subject, and as alluded to before, it is not really clear whether this page regards phylogeography as a source attribution method or not.

“A group of infections is paraphyletic if they are related by a common ancestor that also has one or more members that are not assigned to this group.” Reword this – it suggests that common ancestors have members.

Modern bootstrapping uses approximations that make it less time-intensive than simply re-running the analysis many times.

The phylodynamics section also lacks clarity. Ultimately the most commonly-used phylodynamic methods of both types (backwards-time and forwards-time) are not source attribution methods and are concerned with reconstructing overall dynamics. You cannot in general use a skyline plot or standard birth-death methods to do source attribution. I do not feel this really comes across at all.

The COVID case counts from March should be updated.

== Response to reviews ==

On behalf of my co-authors, I would like to thank the reviewers for their thorough and insightful evaluation of our article, and the editors for granting us the opportunity to address the issues raised by the reviewers with a revised version.  Here, we provide a point-by-point response to the reviews, using blockquote elements to itemize each comment.


=== Response to review by Bethany Dearlove ===

&lt;blockquote style="color: #777"&gt;
This is a comprehensive article, giving a useful introduction to source attribution using genetic sequence data. I was pleased to see that the article covers a number of challenges and limitations with source attribution methods, and I thank the authors for contributing this.
&lt;/blockquote&gt;

Thank you for this encouraging feedback!


&lt;blockquote style="color: #777"&gt;
Major comments

The focus of the article is clearly on human-to-human transmission, though I understand source attribution to be a little wider than this, including water- or food-borne outbreaks and zoonoses (the Campylobacter example used later on is a nice example of this, attributing human infections to various host species – human-to-human infection of Campylobacter being rare). Therefore, it could be seen as “who or what infected whom”. It may also be worth adding a couple of (general) examples to, give more context to what a “source population, individual or location” might be. Why is it interesting/important to infer the source? How might this information be used?
&lt;/blockquote&gt;

Our objective was to provide an accessible overview of source attribution, particularly for people who are more likely to be stigmatized or prosecuted for transmission of infectious disease.  Thus, we have tried to describe the technical challenges of accurate attribution, as well as its ethical issues and controversies.  Nevertheless, we have taken the reviewer's suggestion by clarifying the different ways that source attribution can be applied to populations, individuals or locations; and added some examples for each scenario.  These changes were mostly applied to the introductory section.


&lt;blockquote style="color: #777"&gt;
There is a lot of technical detail in this page, which I think is understandable given the cross-disciplinary nature of the topic, but in places it would help to add signposting for the reader as to how this relates back to source attribution. For example, before going too far into Microbial subtyping, it would be helpful to lay out for the reader that for source attribution, you need two things: some information about the sample of interest (e.g. subtype), and the same information from the possible sources of infection for comparison. This would then naturally lead into 1) types of data, and 2) ways to compare them. The Phylogenetic methods section could also lean more heavily on to the pages for ‘Phylogenetic tree’ and ‘Computational Phylogenetics’ (the latter of which gives much more detail on how to reconstruct phylogenies and node support methods, https://en.wikipedia.org/wiki/Computational_phylogenetics), to help keep more of the focus on source attribution. 
&lt;/blockquote&gt;


&lt;blockquote style="color: #777"&gt;
What about non-genetic methods of source attribution, e.g. case-control studies for food-borne outbreaks? This might help lay out the fundamentals for a general audience, both in grouping cases together (what food did all the cases from an event all eat?), and methods (e.g. Bayes theorem using the food example).
&lt;/blockquote&gt;


&lt;blockquote style="color: #777"&gt;
Does ‘Whole genome sequencing’ belong under ‘Single and multi-locus typing’? I think it may be better in its own section, as there seems to be a disconnect here with what follows about genetic clustering. The advantage of WGS is the increased resolution, which I think is worth stating explicitly (again, signposting back to why is this relevant for source attribution). 
&lt;/blockquote&gt;


&lt;blockquote style="color: #777"&gt;
I wonder whether much of the ‘Genetic Clustering’ section might be better placed with the ‘Phylogenetic methods’ section, given it features phylogenetic trees before they have been fully introduced. This might help better delineate the terms ‘cluster’ and ‘subtype’, which I think come across as a little muddled.
&lt;/blockquote&gt;


&lt;blockquote style="color: #777"&gt;
‘It is generally easier to reconstruct a phylogenetic tree from genetic sequences than to reconstruct the transmission tree from other sources of information, such as contact tracing.’ – I’m not sure ‘easier’ is right here, surely this depends on the data/expertise you have available? 
&lt;/blockquote&gt;


&lt;blockquote style="color: #777"&gt;
‘If there is little to no evolution has occurred among these infections (in other words, if they are genetically almost identical) then it is difficult to reconstruct the order that different lineages descended from their common ancestors.’ Should this be observed evolution, given that the example that follows suggests that there was evolution when using the increased resolution of genomes versus MLST?
&lt;/blockquote&gt;


&lt;blockquote style="color: #777"&gt;
‘Conversely, if there has been too much evolution because we are working with a transmission tree on an extremely long time scale, then the genetic similarity that implies common ancestry will have eroded.’ I think this is a little unclear. Is it trying to say that if the rate of transmission is sufficiently slow relative to the evolutionary rate, too much mutation may have obscured the common ancestry?
&lt;/blockquote&gt;


&lt;blockquote style="color: #777"&gt;
It might be worth mentioning the effects of recombination on source attribution in the section on secondary infection – both how it might affect tree inference, and what it means for the transmission chains.
&lt;/blockquote&gt;


&lt;blockquote style="color: #777"&gt;
The discrete state migration models can be applied to the population-level attribution to host-species for zoonotic/food-borne pathogens, as well as individuals, which might be worth adding if you do expand the definition to include those. 
&lt;/blockquote&gt;


&lt;blockquote style="color: #777"&gt;
The ‘Phylodynamic methods’ needs a more focused introduction to how it helps with source attribution (I’d suggest it’s more commonly used for population-level transmission dynamics/epidemiological processes). This section also re-introduces the coalescent, which makes the distinction between phylogenetics and phylodynamics less clear.  
&lt;/blockquote&gt;


&lt;blockquote style="color: #777"&gt;
‘Continuous-state models could be employed for source attribution at the level of geographic regions, especially if precise geolocation data were available; however, we have not yet found such an application of ancestral reconstruction for source attribution in the literature.’ – Dellicour et al (2018; Nature Communications https://www.nature.com/articles/s41467-018-03763-2) fitted continuous diffusion models for phylogeography, though admittedly they didn’t use it directly for source attribution, but rather for evaluating potential barriers to transmission.
&lt;/blockquote&gt;


&lt;blockquote style="color: #777"&gt;
Some of comments relating to Phylogenetic uncertainty are not just limited to phylodynamic approaches (alignment uncertainty; sequencing error). Might these be better included under a general ‘Limitations of genetic data’ heading? (Recombination might also be a good fit here, as might accurately rooting the tree).
&lt;/blockquote&gt;


&lt;blockquote style="color: #777"&gt;
Minor comments
•	Inconsistency in quotes for the coin toss of ‘heads’ or “heads”.
&lt;/blockquote&gt;


&lt;blockquote style="color: #777"&gt;
•	Molecular epidemiology and Phylodynamics can have a wikilink
&lt;/blockquote&gt;


&lt;blockquote style="color: #777"&gt;
•	Under ‘Transmission clustering’, there’s a broken link for ‘Forensic applications of phylogenetic clustering’.
&lt;/blockquote&gt;


&lt;blockquote style="color: #777"&gt;
•	Under’ ‘Bayesian inference’, ‘paramters’ should be ‘parameters’
&lt;/blockquote&gt;


&lt;blockquote style="color: #777"&gt;
•	Under Time scales, ‘If there is little to no evolution has occurred among these infections’ should be ‘If little to no evolution has occurred among these infections’.
&lt;/blockquote&gt;


&lt;blockquote style="color: #777"&gt;
•	Under Time scale, ‘For example, this limitation is the driving force behind the growing adoption of whole-genome sequencing for the molecular epidemiology and source attribution[6] of the bacterium tuberculosis, which makes it possible to distinguish between infections that would otherwise be assigned to the same subtype according to the standard multi-locus genotyping method[7] that targets only 24 loci of the M. tuberculosis genome, which comprises roughly 4.3 million nucleotides encoding over 4,000 genes.’ – this might be clearer rephrased or split into two sentences.
&lt;/blockquote&gt;


&lt;blockquote style="color: #777"&gt;
•	Under Phylogenetic uncertainty, ‘greatly expanded model space also makes convergence more challenging attain’ should be ‘greatly expanded model space also makes convergence more challenging _to_ attain’
&lt;/blockquote&gt;


=== Response to review by Matthew Hall ===

&lt;blockquote style="color: #777"&gt;
The page is a quite thorough and comprehensive introduction to this subject, covering the main bases well. I appreciate that the ethical considerations are taken into account and the command of the literature is generally good. I do feel that it could use some reorganisation.
&lt;/blockquote&gt;

&lt;blockquote style="color: #777"&gt;
I have four major recommendations. Firstly, be clear exactly what you are talking about! Even the first sentence is a little clumsy - the words “from a source population, individual or location, to subsequent hosts” do not give the impression that the source entities may be of the same nature as the second (i.e. “hosts”). I am not sure what this page intends to define as falling within the category “source attribution”. Is e.g. phylogeography source attribution? Is the identification of reservoir species for zoonses? If so, then there is plenty of relevant material which is not covered here.
&lt;/blockquote&gt;


&lt;blockquote style="color: #777"&gt;
Secondly, although the stated focus of the page is source attribution in general, it does tend to focus mostly on genetic methods. This is not surprising given the state of the art, but it fails to flow well. The introduction is on the general topic, but the page then introduces microbial subtyping before returning to non-genetic methods in the next section (‘"Dutch"/Hald models and Bayesian inference’). I would recommend switching the order of these, and making the genetics section as self-contained as possible. 
&lt;/blockquote&gt;


&lt;blockquote style="color: #777"&gt;
Thirdly, if the authors wish to introduce concepts such as Bayesian inference and coalescent theory to a general audience, I would recommend relying much less on dense text blocks. A picture tells a thousand words, and for example, Bayes’ theorem is not even stated. The coalescent is also effectively introduced twice. There is a tendency to leap from very basic explanations to jargon that would be unfamiliar to lay readers, for example going from the explaining the concept of a prior distribution to talking about uniform priors without really defining them.
&lt;/blockquote&gt;


&lt;blockquote style="color: #777"&gt;
Finally, I would recommend a full section describing the differences between viruses and bacteria (and potentially other types of pathogen) that are relevant to this topic.
&lt;/blockquote&gt;


&lt;blockquote style="color: #777"&gt;
Overall, though, I like this page, and think it forms the basis for a very sound introduction to the topic.
&lt;/blockquote&gt;

&lt;blockquote style="color: #777"&gt;
More specific comments:
&lt;/blockquote&gt;


&lt;blockquote style="color: #777"&gt;
“Encountering too many types on the population, however, makes it likely that every individual carries a unique subtype.” I understand what is meant here but it needs rewording.
&lt;/blockquote&gt;


&lt;blockquote style="color: #777"&gt;
Subtyping assigns samples to subtypes, not types.
&lt;/blockquote&gt;


&lt;blockquote style="color: #777"&gt;
It’s not clear whether the authors regard a distinct genome as a “subtype” and whether subtyping and WGS are being treated as fundamentally different procedures or not.  Under “whole-genome sequencing” it rather suggests that they are not, but under “defining subtypes” the impression is the opposite. It would be a little odd to treat a unique full genome sequence as a subtype.
&lt;/blockquote&gt;


&lt;blockquote style="color: #777"&gt;
Related, I find the suggestion that the primary reason that WGS clustering algorithms are used is that there is too much resolution in the sequences to be rather clumsy. More resolution really cannot be a bad thing and it would anyway be trivially easy to decrease it were that true. A cluster is not a subtype. (E.g. the sampling of new isolates cannot ever join two subtypes up.) This leads the text to implicitly suggest that the HA/NA influenza classification is somehow a procedure of a similar nature to clustering WGS influenza sequences by similarity. Clustering is rather an answer to the question of “what can we do to link samples together, given that we have high resolution?”
&lt;/blockquote&gt;


&lt;blockquote style="color: #777"&gt;
Phylogenetics is introduced suddenly in the “defining subtypes” section without definition, and is then introduced later.
&lt;/blockquote&gt;


&lt;blockquote style="color: #777"&gt;
I do not think that what is meant by “mass” in the Hald section would be clear to the layman.
&lt;/blockquote&gt;


&lt;blockquote style="color: #777"&gt;
I also do not think the hiking metaphor is very good, since it suggests that the goal of the hike is to reach a relative plateau where the hikers, presumably, want to keep walking forever. This is not intuitive. Nor is the idea that “the amount of time the hikers spend in a particular area will be proportional to the overall elevation” intuitive. I am not sure this page is the right place for a basic introduction to MCMC in any case.
&lt;/blockquote&gt;


&lt;blockquote style="color: #777"&gt;
The first paragraph in “Inferring transmission history from the phylogeny” contradicts itself, by first stating that internal nodes are treated as transmissions, and then saying that it is a common mistake to do this. (It is not really a mistake, but an assumption.)
&lt;/blockquote&gt;


&lt;blockquote style="color: #777"&gt;
The paragraph beginning “The amount of time we have to follow two or more lineages back in time until we encounter a common ancestor” lacks clarity. As above, if this is to be an introduction for the layman, it needs more work.
&lt;/blockquote&gt;


&lt;blockquote style="color: #777"&gt;
The more sophisticated versions of the CTMC discrete-state models commonly used in phylogeography do not work by ancestral state reconstruction, but rather by estimation of rates of lineage movement. See e.g. Lemey et al 2009.
&lt;/blockquote&gt;

&lt;blockquote style="color: #777"&gt;
On the other hand, Phyloscanner does not use a CTMC model of character evolution – it is parsimony on a fixed tree.
&lt;/blockquote&gt;

&lt;blockquote style="color: #777"&gt;
Finally on that subject, and as alluded to before, it is not really clear whether this page regards phylogeography as a source attribution method or not.
&lt;/blockquote&gt;


&lt;blockquote style="color: #777"&gt;
“A group of infections is paraphyletic if they are related by a common ancestor that also has one or more members that are not assigned to this group.” Reword this – it suggests that common ancestors have members.
&lt;/blockquote&gt;


&lt;blockquote style="color: #777"&gt;
Modern bootstrapping uses approximations that make it less time-intensive than simply re-running the analysis many times.
&lt;/blockquote&gt;


&lt;blockquote style="color: #777"&gt;
The phylodynamics section also lacks clarity. Ultimately the most commonly-used phylodynamic methods of both types (backwards-time and forwards-time) are not source attribution methods and are concerned with reconstructing overall dynamics. You cannot in general use a skyline plot or standard birth-death methods to do source attribution. I do not feel this really comes across at all.
&lt;/blockquote&gt;


&lt;blockquote style="color: #777"&gt;
The COVID case counts from March should be updated.
&lt;/blockquote&gt;</text>
      <sha1>63uqxc1a945iajqznhqow3p6188n5ef</sha1>
    </revision>
    <revision>
      <id>8935</id>
      <parentid>8934</parentid>
      <timestamp>2021-09-21T17:01:27Z</timestamp>
      <contributor>
        <username>Artpoon</username>
        <id>47</id>
      </contributor>
      <minor/>
      <comment>/* Response to reviews */</comment>
      <model>wikitext</model>
      <format>text/x-wiki</format>
      <text xml:space="preserve" bytes="29747">== Review by Bethany Dearlove ==

This is a comprehensive article, giving a useful introduction to source attribution using genetic sequence data. I was pleased to see that the article covers a number of challenges and limitations with source attribution methods, and I thank the authors for contributing this.

Major comments

The focus of the article is clearly on human-to-human transmission, though I understand source attribution to be a little wider than this, including water- or food-borne outbreaks and zoonoses (the Campylobacter example used later on is a nice example of this, attributing human infections to various host species – human-to-human infection of Campylobacter being rare). Therefore, it could be seen as “who or what infected whom”. It may also be worth adding a couple of (general) examples to, give more context to what a “source population, individual or location” might be. Why is it interesting/important to infer the source? How might this information be used?

There is a lot of technical detail in this page, which I think is understandable given the cross-disciplinary nature of the topic, but in places it would help to add signposting for the reader as to how this relates back to source attribution. For example, before going too far into Microbial subtyping, it would be helpful to lay out for the reader that for source attribution, you need two things: some information about the sample of interest (e.g. subtype), and the same information from the possible sources of infection for comparison. This would then naturally lead into 1) types of data, and 2) ways to compare them. The Phylogenetic methods section could also lean more heavily on to the pages for ‘Phylogenetic tree’ and ‘Computational Phylogenetics’ (the latter of which gives much more detail on how to reconstruct phylogenies and node support methods, https://en.wikipedia.org/wiki/Computational_phylogenetics), to help keep more of the focus on source attribution. 

What about non-genetic methods of source attribution, e.g. case-control studies for food-borne outbreaks? This might help lay out the fundamentals for a general audience, both in grouping cases together (what food did all the cases from an event all eat?), and methods (e.g. Bayes theorem using the food example).

Does ‘Whole genome sequencing’ belong under ‘Single and multi-locus typing’? I think it may be better in its own section, as there seems to be a disconnect here with what follows about genetic clustering. The advantage of WGS is the increased resolution, which I think is worth stating explicitly (again, signposting back to why is this relevant for source attribution). 

I wonder whether much of the ‘Genetic Clustering’ section might be better placed with the ‘Phylogenetic methods’ section, given it features phylogenetic trees before they have been fully introduced. This might help better delineate the terms ‘cluster’ and ‘subtype’, which I think come across as a little muddled.

‘It is generally easier to reconstruct a phylogenetic tree from genetic sequences than to reconstruct the transmission tree from other sources of information, such as contact tracing.’ – I’m not sure ‘easier’ is right here, surely this depends on the data/expertise you have available? 

‘If there is little to no evolution has occurred among these infections (in other words, if they are genetically almost identical) then it is difficult to reconstruct the order that different lineages descended from their common ancestors.’ Should this be observed evolution, given that the example that follows suggests that there was evolution when using the increased resolution of genomes versus MLST?

‘Conversely, if there has been too much evolution because we are working with a transmission tree on an extremely long time scale, then the genetic similarity that implies common ancestry will have eroded.’ I think this is a little unclear. Is it trying to say that if the rate of transmission is sufficiently slow relative to the evolutionary rate, too much mutation may have obscured the common ancestry?

It might be worth mentioning the effects of recombination on source attribution in the section on secondary infection – both how it might affect tree inference, and what it means for the transmission chains.

The discrete state migration models can be applied to the population-level attribution to host-species for zoonotic/food-borne pathogens, as well as individuals, which might be worth adding if you do expand the definition to include those. 

The ‘Phylodynamic methods’ needs a more focused introduction to how it helps with source attribution (I’d suggest it’s more commonly used for population-level transmission dynamics/epidemiological processes). This section also re-introduces the coalescent, which makes the distinction between phylogenetics and phylodynamics less clear.  

‘Continuous-state models could be employed for source attribution at the level of geographic regions, especially if precise geolocation data were available; however, we have not yet found such an application of ancestral reconstruction for source attribution in the literature.’ – Dellicour et al (2018; Nature Communications https://www.nature.com/articles/s41467-018-03763-2) fitted continuous diffusion models for phylogeography, though admittedly they didn’t use it directly for source attribution, but rather for evaluating potential barriers to transmission.

Some of comments relating to Phylogenetic uncertainty are not just limited to phylodynamic approaches (alignment uncertainty; sequencing error). Might these be better included under a general ‘Limitations of genetic data’ heading? (Recombination might also be a good fit here, as might accurately rooting the tree).

Minor comments

•	Inconsistency in quotes for the coin toss of ‘heads’ or “heads”.
•	Molecular epidemiology and Phylodynamics can have a wikilink
•	Under ‘Transmission clustering’, there’s a broken link for ‘Forensic applications of phylogenetic clustering’.
•	Under’ ‘Bayesian inference’, ‘paramters’ should be ‘parameters’
•	Under Time scales, ‘If there is little to no evolution has occurred among these infections’ should be ‘If little to no evolution has occurred among these infections’.
•	Under Time scale, ‘For example, this limitation is the driving force behind the growing adoption of whole-genome sequencing for the molecular epidemiology and source attribution[6] of the bacterium tuberculosis, which makes it possible to distinguish between infections that would otherwise be assigned to the same subtype according to the standard multi-locus genotyping method[7] that targets only 24 loci of the M. tuberculosis genome, which comprises roughly 4.3 million nucleotides encoding over 4,000 genes.’ – this might be clearer rephrased or split into two sentences.
•	Under Phylogenetic uncertainty, ‘greatly expanded model space also makes convergence more challenging attain’ should be ‘greatly expanded model space also makes convergence more challenging _to_ attain’


== Review by Matthew Hall ==

The page is a quite thorough and comprehensive introduction to this subject, covering the main bases well. I appreciate that the ethical considerations are taken into account and the command of the literature is generally good. I do feel that it could use some reorganisation.

I have four major recommendations. Firstly, be clear exactly what you are talking about! Even the first sentence is a little clumsy - the words “from a source population, individual or location, to subsequent hosts” do not give the impression that the source entities may be of the same nature as the second (i.e. “hosts”). I am not sure what this page intends to define as falling within the category “source attribution”. Is e.g. phylogeography source attribution? Is the identification of reservoir species for zoonses? If so, then there is plenty of relevant material which is not covered here.

Secondly, although the stated focus of the page is source attribution in general, it does tend to focus mostly on genetic methods. This is not surprising given the state of the art, but it fails to flow well. The introduction is on the general topic, but the page then introduces microbial subtyping before returning to non-genetic methods in the next section (‘"Dutch"/Hald models and Bayesian inference’). I would recommend switching the order of these, and making the genetics section as self-contained as possible. 

Thirdly, if the authors wish to introduce concepts such as Bayesian inference and coalescent theory to a general audience, I would recommend relying much less on dense text blocks. A picture tells a thousand words, and for example, Bayes’ theorem is not even stated. The coalescent is also effectively introduced twice. There is a tendency to leap from very basic explanations to jargon that would be unfamiliar to lay readers, for example going from the explaining the concept of a prior distribution to talking about uniform priors without really defining them.

Finally, I would recommend a full section describing the differences between viruses and bacteria (and potentially other types of pathogen) that are relevant to this topic.

Overall, though, I like this page, and think it forms the basis for a very sound introduction to the topic.

More specific comments:

“Encountering too many types on the population, however, makes it likely that every individual carries a unique subtype.” I understand what is meant here but it needs rewording.

Subtyping assigns samples to subtypes, not types.

It’s not clear whether the authors regard a distinct genome as a “subtype” and whether subtyping and WGS are being treated as fundamentally different procedures or not.  Under “whole-genome sequencing” it rather suggests that they are not, but under “defining subtypes” the impression is the opposite. It would be a little odd to treat a unique full genome sequence as a subtype.

Related, I find the suggestion that the primary reason that WGS clustering algorithms are used is that there is too much resolution in the sequences to be rather clumsy. More resolution really cannot be a bad thing and it would anyway be trivially easy to decrease it were that true. A cluster is not a subtype. (E.g. the sampling of new isolates cannot ever join two subtypes up.) This leads the text to implicitly suggest that the HA/NA influenza classification is somehow a procedure of a similar nature to clustering WGS influenza sequences by similarity. Clustering is rather an answer to the question of “what can we do to link samples together, given that we have high resolution?”

Phylogenetics is introduced suddenly in the “defining subtypes” section without definition, and is then introduced later.

I do not think that what is meant by “mass” in the Hald section would be clear to the layman.

I also do not think the hiking metaphor is very good, since it suggests that the goal of the hike is to reach a relative plateau where the hikers, presumably, want to keep walking forever. This is not intuitive. Nor is the idea that “the amount of time the hikers spend in a particular area will be proportional to the overall elevation” intuitive. I am not sure this page is the right place for a basic introduction to MCMC in any case.

The first paragraph in “Inferring transmission history from the phylogeny” contradicts itself, by first stating that internal nodes are treated as transmissions, and then saying that it is a common mistake to do this. (It is not really a mistake, but an assumption.)

The paragraph beginning “The amount of time we have to follow two or more lineages back in time until we encounter a common ancestor” lacks clarity. As above, if this is to be an introduction for the layman, it needs more work.

The more sophisticated versions of the CTMC discrete-state models commonly used in phylogeography do not work by ancestral state reconstruction, but rather by estimation of rates of lineage movement. See e.g. Lemey et al 2009.

On the other hand, Phyloscanner does not use a CTMC model of character evolution – it is parsimony on a fixed tree.

Finally on that subject, and as alluded to before, it is not really clear whether this page regards phylogeography as a source attribution method or not.

“A group of infections is paraphyletic if they are related by a common ancestor that also has one or more members that are not assigned to this group.” Reword this – it suggests that common ancestors have members.

Modern bootstrapping uses approximations that make it less time-intensive than simply re-running the analysis many times.

The phylodynamics section also lacks clarity. Ultimately the most commonly-used phylodynamic methods of both types (backwards-time and forwards-time) are not source attribution methods and are concerned with reconstructing overall dynamics. You cannot in general use a skyline plot or standard birth-death methods to do source attribution. I do not feel this really comes across at all.

The COVID case counts from March should be updated.

== Response to reviews ==

On behalf of my co-authors, I would like to thank the reviewers for their thorough and insightful evaluation of our article, and the editors for granting us the opportunity to address the issues raised by the reviewers with a revised version.  Here, we provide a point-by-point response to the reviews, using blockquote elements to itemize each comment.

=== Response to review by Bethany Dearlove ===

&lt;blockquote style="color: #777"&gt;
This is a comprehensive article, giving a useful introduction to source attribution using genetic sequence data. I was pleased to see that the article covers a number of challenges and limitations with source attribution methods, and I thank the authors for contributing this.
&lt;/blockquote&gt;

Thank you for this encouraging feedback!


&lt;blockquote style="color: #777"&gt;
Major comments

The focus of the article is clearly on human-to-human transmission, though I understand source attribution to be a little wider than this, including water- or food-borne outbreaks and zoonoses (the Campylobacter example used later on is a nice example of this, attributing human infections to various host species – human-to-human infection of Campylobacter being rare). Therefore, it could be seen as “who or what infected whom”. It may also be worth adding a couple of (general) examples to, give more context to what a “source population, individual or location” might be. Why is it interesting/important to infer the source? How might this information be used?
&lt;/blockquote&gt;

Our objective was to provide an accessible overview of source attribution, particularly for people who are more likely to be stigmatized or prosecuted for transmission of infectious disease.  Thus, we have tried to describe the technical challenges of accurate attribution, as well as its ethical issues and controversies.  Nevertheless, we have taken the reviewer's suggestion by clarifying the different ways that source attribution can be applied to populations, individuals or locations; and added some examples for each scenario.  These changes were mostly applied to the introductory section.


&lt;blockquote style="color: #777"&gt;
There is a lot of technical detail in this page, which I think is understandable given the cross-disciplinary nature of the topic, but in places it would help to add signposting for the reader as to how this relates back to source attribution. For example, before going too far into Microbial subtyping, it would be helpful to lay out for the reader that for source attribution, you need two things: some information about the sample of interest (e.g. subtype), and the same information from the possible sources of infection for comparison. This would then naturally lead into 1) types of data, and 2) ways to compare them. The Phylogenetic methods section could also lean more heavily on to the pages for ‘Phylogenetic tree’ and ‘Computational Phylogenetics’ (the latter of which gives much more detail on how to reconstruct phylogenies and node support methods, https://en.wikipedia.org/wiki/Computational_phylogenetics), to help keep more of the focus on source attribution. 
&lt;/blockquote&gt;


&lt;blockquote style="color: #777"&gt;
What about non-genetic methods of source attribution, e.g. case-control studies for food-borne outbreaks? This might help lay out the fundamentals for a general audience, both in grouping cases together (what food did all the cases from an event all eat?), and methods (e.g. Bayes theorem using the food example).
&lt;/blockquote&gt;


&lt;blockquote style="color: #777"&gt;
Does ‘Whole genome sequencing’ belong under ‘Single and multi-locus typing’? I think it may be better in its own section, as there seems to be a disconnect here with what follows about genetic clustering. The advantage of WGS is the increased resolution, which I think is worth stating explicitly (again, signposting back to why is this relevant for source attribution). 
&lt;/blockquote&gt;


&lt;blockquote style="color: #777"&gt;
I wonder whether much of the ‘Genetic Clustering’ section might be better placed with the ‘Phylogenetic methods’ section, given it features phylogenetic trees before they have been fully introduced. This might help better delineate the terms ‘cluster’ and ‘subtype’, which I think come across as a little muddled.
&lt;/blockquote&gt;


&lt;blockquote style="color: #777"&gt;
‘It is generally easier to reconstruct a phylogenetic tree from genetic sequences than to reconstruct the transmission tree from other sources of information, such as contact tracing.’ – I’m not sure ‘easier’ is right here, surely this depends on the data/expertise you have available? 
&lt;/blockquote&gt;


&lt;blockquote style="color: #777"&gt;
‘If there is little to no evolution has occurred among these infections (in other words, if they are genetically almost identical) then it is difficult to reconstruct the order that different lineages descended from their common ancestors.’ Should this be observed evolution, given that the example that follows suggests that there was evolution when using the increased resolution of genomes versus MLST?
&lt;/blockquote&gt;


&lt;blockquote style="color: #777"&gt;
‘Conversely, if there has been too much evolution because we are working with a transmission tree on an extremely long time scale, then the genetic similarity that implies common ancestry will have eroded.’ I think this is a little unclear. Is it trying to say that if the rate of transmission is sufficiently slow relative to the evolutionary rate, too much mutation may have obscured the common ancestry?
&lt;/blockquote&gt;


&lt;blockquote style="color: #777"&gt;
It might be worth mentioning the effects of recombination on source attribution in the section on secondary infection – both how it might affect tree inference, and what it means for the transmission chains.
&lt;/blockquote&gt;


&lt;blockquote style="color: #777"&gt;
The discrete state migration models can be applied to the population-level attribution to host-species for zoonotic/food-borne pathogens, as well as individuals, which might be worth adding if you do expand the definition to include those. 
&lt;/blockquote&gt;


&lt;blockquote style="color: #777"&gt;
The ‘Phylodynamic methods’ needs a more focused introduction to how it helps with source attribution (I’d suggest it’s more commonly used for population-level transmission dynamics/epidemiological processes). This section also re-introduces the coalescent, which makes the distinction between phylogenetics and phylodynamics less clear.  
&lt;/blockquote&gt;


&lt;blockquote style="color: #777"&gt;
‘Continuous-state models could be employed for source attribution at the level of geographic regions, especially if precise geolocation data were available; however, we have not yet found such an application of ancestral reconstruction for source attribution in the literature.’ – Dellicour et al (2018; Nature Communications https://www.nature.com/articles/s41467-018-03763-2) fitted continuous diffusion models for phylogeography, though admittedly they didn’t use it directly for source attribution, but rather for evaluating potential barriers to transmission.
&lt;/blockquote&gt;


&lt;blockquote style="color: #777"&gt;
Some of comments relating to Phylogenetic uncertainty are not just limited to phylodynamic approaches (alignment uncertainty; sequencing error). Might these be better included under a general ‘Limitations of genetic data’ heading? (Recombination might also be a good fit here, as might accurately rooting the tree).
&lt;/blockquote&gt;


&lt;blockquote style="color: #777"&gt;
Minor comments
•	Inconsistency in quotes for the coin toss of ‘heads’ or “heads”.
&lt;/blockquote&gt;


&lt;blockquote style="color: #777"&gt;
•	Molecular epidemiology and Phylodynamics can have a wikilink
&lt;/blockquote&gt;


&lt;blockquote style="color: #777"&gt;
•	Under ‘Transmission clustering’, there’s a broken link for ‘Forensic applications of phylogenetic clustering’.
&lt;/blockquote&gt;


&lt;blockquote style="color: #777"&gt;
•	Under’ ‘Bayesian inference’, ‘paramters’ should be ‘parameters’
&lt;/blockquote&gt;


&lt;blockquote style="color: #777"&gt;
•	Under Time scales, ‘If there is little to no evolution has occurred among these infections’ should be ‘If little to no evolution has occurred among these infections’.
&lt;/blockquote&gt;


&lt;blockquote style="color: #777"&gt;
•	Under Time scale, ‘For example, this limitation is the driving force behind the growing adoption of whole-genome sequencing for the molecular epidemiology and source attribution[6] of the bacterium tuberculosis, which makes it possible to distinguish between infections that would otherwise be assigned to the same subtype according to the standard multi-locus genotyping method[7] that targets only 24 loci of the M. tuberculosis genome, which comprises roughly 4.3 million nucleotides encoding over 4,000 genes.’ – this might be clearer rephrased or split into two sentences.
&lt;/blockquote&gt;


&lt;blockquote style="color: #777"&gt;
•	Under Phylogenetic uncertainty, ‘greatly expanded model space also makes convergence more challenging attain’ should be ‘greatly expanded model space also makes convergence more challenging _to_ attain’
&lt;/blockquote&gt;


=== Response to review by Matthew Hall ===

&lt;blockquote style="color: #777"&gt;
The page is a quite thorough and comprehensive introduction to this subject, covering the main bases well. I appreciate that the ethical considerations are taken into account and the command of the literature is generally good. I do feel that it could use some reorganisation.
&lt;/blockquote&gt;

&lt;blockquote style="color: #777"&gt;
I have four major recommendations. Firstly, be clear exactly what you are talking about! Even the first sentence is a little clumsy - the words “from a source population, individual or location, to subsequent hosts” do not give the impression that the source entities may be of the same nature as the second (i.e. “hosts”). I am not sure what this page intends to define as falling within the category “source attribution”. Is e.g. phylogeography source attribution? Is the identification of reservoir species for zoonses? If so, then there is plenty of relevant material which is not covered here.
&lt;/blockquote&gt;


&lt;blockquote style="color: #777"&gt;
Secondly, although the stated focus of the page is source attribution in general, it does tend to focus mostly on genetic methods. This is not surprising given the state of the art, but it fails to flow well. The introduction is on the general topic, but the page then introduces microbial subtyping before returning to non-genetic methods in the next section (‘"Dutch"/Hald models and Bayesian inference’). I would recommend switching the order of these, and making the genetics section as self-contained as possible. 
&lt;/blockquote&gt;


&lt;blockquote style="color: #777"&gt;
Thirdly, if the authors wish to introduce concepts such as Bayesian inference and coalescent theory to a general audience, I would recommend relying much less on dense text blocks. A picture tells a thousand words, and for example, Bayes’ theorem is not even stated. The coalescent is also effectively introduced twice. There is a tendency to leap from very basic explanations to jargon that would be unfamiliar to lay readers, for example going from the explaining the concept of a prior distribution to talking about uniform priors without really defining them.
&lt;/blockquote&gt;


&lt;blockquote style="color: #777"&gt;
Finally, I would recommend a full section describing the differences between viruses and bacteria (and potentially other types of pathogen) that are relevant to this topic.
&lt;/blockquote&gt;


&lt;blockquote style="color: #777"&gt;
Overall, though, I like this page, and think it forms the basis for a very sound introduction to the topic.
&lt;/blockquote&gt;

&lt;blockquote style="color: #777"&gt;
More specific comments:
&lt;/blockquote&gt;


&lt;blockquote style="color: #777"&gt;
“Encountering too many types on the population, however, makes it likely that every individual carries a unique subtype.” I understand what is meant here but it needs rewording.
&lt;/blockquote&gt;


&lt;blockquote style="color: #777"&gt;
Subtyping assigns samples to subtypes, not types.
&lt;/blockquote&gt;


&lt;blockquote style="color: #777"&gt;
It’s not clear whether the authors regard a distinct genome as a “subtype” and whether subtyping and WGS are being treated as fundamentally different procedures or not.  Under “whole-genome sequencing” it rather suggests that they are not, but under “defining subtypes” the impression is the opposite. It would be a little odd to treat a unique full genome sequence as a subtype.
&lt;/blockquote&gt;


&lt;blockquote style="color: #777"&gt;
Related, I find the suggestion that the primary reason that WGS clustering algorithms are used is that there is too much resolution in the sequences to be rather clumsy. More resolution really cannot be a bad thing and it would anyway be trivially easy to decrease it were that true. A cluster is not a subtype. (E.g. the sampling of new isolates cannot ever join two subtypes up.) This leads the text to implicitly suggest that the HA/NA influenza classification is somehow a procedure of a similar nature to clustering WGS influenza sequences by similarity. Clustering is rather an answer to the question of “what can we do to link samples together, given that we have high resolution?”
&lt;/blockquote&gt;


&lt;blockquote style="color: #777"&gt;
Phylogenetics is introduced suddenly in the “defining subtypes” section without definition, and is then introduced later.
&lt;/blockquote&gt;


&lt;blockquote style="color: #777"&gt;
I do not think that what is meant by “mass” in the Hald section would be clear to the layman.
&lt;/blockquote&gt;


&lt;blockquote style="color: #777"&gt;
I also do not think the hiking metaphor is very good, since it suggests that the goal of the hike is to reach a relative plateau where the hikers, presumably, want to keep walking forever. This is not intuitive. Nor is the idea that “the amount of time the hikers spend in a particular area will be proportional to the overall elevation” intuitive. I am not sure this page is the right place for a basic introduction to MCMC in any case.
&lt;/blockquote&gt;


&lt;blockquote style="color: #777"&gt;
The first paragraph in “Inferring transmission history from the phylogeny” contradicts itself, by first stating that internal nodes are treated as transmissions, and then saying that it is a common mistake to do this. (It is not really a mistake, but an assumption.)
&lt;/blockquote&gt;


&lt;blockquote style="color: #777"&gt;
The paragraph beginning “The amount of time we have to follow two or more lineages back in time until we encounter a common ancestor” lacks clarity. As above, if this is to be an introduction for the layman, it needs more work.
&lt;/blockquote&gt;


&lt;blockquote style="color: #777"&gt;
The more sophisticated versions of the CTMC discrete-state models commonly used in phylogeography do not work by ancestral state reconstruction, but rather by estimation of rates of lineage movement. See e.g. Lemey et al 2009.
&lt;/blockquote&gt;

&lt;blockquote style="color: #777"&gt;
On the other hand, Phyloscanner does not use a CTMC model of character evolution – it is parsimony on a fixed tree.
&lt;/blockquote&gt;

&lt;blockquote style="color: #777"&gt;
Finally on that subject, and as alluded to before, it is not really clear whether this page regards phylogeography as a source attribution method or not.
&lt;/blockquote&gt;


&lt;blockquote style="color: #777"&gt;
“A group of infections is paraphyletic if they are related by a common ancestor that also has one or more members that are not assigned to this group.” Reword this – it suggests that common ancestors have members.
&lt;/blockquote&gt;


&lt;blockquote style="color: #777"&gt;
Modern bootstrapping uses approximations that make it less time-intensive than simply re-running the analysis many times.
&lt;/blockquote&gt;


&lt;blockquote style="color: #777"&gt;
The phylodynamics section also lacks clarity. Ultimately the most commonly-used phylodynamic methods of both types (backwards-time and forwards-time) are not source attribution methods and are concerned with reconstructing overall dynamics. You cannot in general use a skyline plot or standard birth-death methods to do source attribution. I do not feel this really comes across at all.
&lt;/blockquote&gt;


&lt;blockquote style="color: #777"&gt;
The COVID case counts from March should be updated.
&lt;/blockquote&gt;</text>
      <sha1>akivwld9fiahxhcpxavshoz2exa1a7t</sha1>
    </revision>
    <revision>
      <id>8936</id>
      <parentid>8935</parentid>
      <timestamp>2021-09-21T17:03:53Z</timestamp>
      <contributor>
        <username>Artpoon</username>
        <id>47</id>
      </contributor>
      <comment>/* Response to review by Bethany Dearlove */</comment>
      <model>wikitext</model>
      <format>text/x-wiki</format>
      <text xml:space="preserve" bytes="29903">== Review by Bethany Dearlove ==

This is a comprehensive article, giving a useful introduction to source attribution using genetic sequence data. I was pleased to see that the article covers a number of challenges and limitations with source attribution methods, and I thank the authors for contributing this.

Major comments

The focus of the article is clearly on human-to-human transmission, though I understand source attribution to be a little wider than this, including water- or food-borne outbreaks and zoonoses (the Campylobacter example used later on is a nice example of this, attributing human infections to various host species – human-to-human infection of Campylobacter being rare). Therefore, it could be seen as “who or what infected whom”. It may also be worth adding a couple of (general) examples to, give more context to what a “source population, individual or location” might be. Why is it interesting/important to infer the source? How might this information be used?

There is a lot of technical detail in this page, which I think is understandable given the cross-disciplinary nature of the topic, but in places it would help to add signposting for the reader as to how this relates back to source attribution. For example, before going too far into Microbial subtyping, it would be helpful to lay out for the reader that for source attribution, you need two things: some information about the sample of interest (e.g. subtype), and the same information from the possible sources of infection for comparison. This would then naturally lead into 1) types of data, and 2) ways to compare them. The Phylogenetic methods section could also lean more heavily on to the pages for ‘Phylogenetic tree’ and ‘Computational Phylogenetics’ (the latter of which gives much more detail on how to reconstruct phylogenies and node support methods, https://en.wikipedia.org/wiki/Computational_phylogenetics), to help keep more of the focus on source attribution. 

What about non-genetic methods of source attribution, e.g. case-control studies for food-borne outbreaks? This might help lay out the fundamentals for a general audience, both in grouping cases together (what food did all the cases from an event all eat?), and methods (e.g. Bayes theorem using the food example).

Does ‘Whole genome sequencing’ belong under ‘Single and multi-locus typing’? I think it may be better in its own section, as there seems to be a disconnect here with what follows about genetic clustering. The advantage of WGS is the increased resolution, which I think is worth stating explicitly (again, signposting back to why is this relevant for source attribution). 

I wonder whether much of the ‘Genetic Clustering’ section might be better placed with the ‘Phylogenetic methods’ section, given it features phylogenetic trees before they have been fully introduced. This might help better delineate the terms ‘cluster’ and ‘subtype’, which I think come across as a little muddled.

‘It is generally easier to reconstruct a phylogenetic tree from genetic sequences than to reconstruct the transmission tree from other sources of information, such as contact tracing.’ – I’m not sure ‘easier’ is right here, surely this depends on the data/expertise you have available? 

‘If there is little to no evolution has occurred among these infections (in other words, if they are genetically almost identical) then it is difficult to reconstruct the order that different lineages descended from their common ancestors.’ Should this be observed evolution, given that the example that follows suggests that there was evolution when using the increased resolution of genomes versus MLST?

‘Conversely, if there has been too much evolution because we are working with a transmission tree on an extremely long time scale, then the genetic similarity that implies common ancestry will have eroded.’ I think this is a little unclear. Is it trying to say that if the rate of transmission is sufficiently slow relative to the evolutionary rate, too much mutation may have obscured the common ancestry?

It might be worth mentioning the effects of recombination on source attribution in the section on secondary infection – both how it might affect tree inference, and what it means for the transmission chains.

The discrete state migration models can be applied to the population-level attribution to host-species for zoonotic/food-borne pathogens, as well as individuals, which might be worth adding if you do expand the definition to include those. 

The ‘Phylodynamic methods’ needs a more focused introduction to how it helps with source attribution (I’d suggest it’s more commonly used for population-level transmission dynamics/epidemiological processes). This section also re-introduces the coalescent, which makes the distinction between phylogenetics and phylodynamics less clear.  

‘Continuous-state models could be employed for source attribution at the level of geographic regions, especially if precise geolocation data were available; however, we have not yet found such an application of ancestral reconstruction for source attribution in the literature.’ – Dellicour et al (2018; Nature Communications https://www.nature.com/articles/s41467-018-03763-2) fitted continuous diffusion models for phylogeography, though admittedly they didn’t use it directly for source attribution, but rather for evaluating potential barriers to transmission.

Some of comments relating to Phylogenetic uncertainty are not just limited to phylodynamic approaches (alignment uncertainty; sequencing error). Might these be better included under a general ‘Limitations of genetic data’ heading? (Recombination might also be a good fit here, as might accurately rooting the tree).

Minor comments

•	Inconsistency in quotes for the coin toss of ‘heads’ or “heads”.
•	Molecular epidemiology and Phylodynamics can have a wikilink
•	Under ‘Transmission clustering’, there’s a broken link for ‘Forensic applications of phylogenetic clustering’.
•	Under’ ‘Bayesian inference’, ‘paramters’ should be ‘parameters’
•	Under Time scales, ‘If there is little to no evolution has occurred among these infections’ should be ‘If little to no evolution has occurred among these infections’.
•	Under Time scale, ‘For example, this limitation is the driving force behind the growing adoption of whole-genome sequencing for the molecular epidemiology and source attribution[6] of the bacterium tuberculosis, which makes it possible to distinguish between infections that would otherwise be assigned to the same subtype according to the standard multi-locus genotyping method[7] that targets only 24 loci of the M. tuberculosis genome, which comprises roughly 4.3 million nucleotides encoding over 4,000 genes.’ – this might be clearer rephrased or split into two sentences.
•	Under Phylogenetic uncertainty, ‘greatly expanded model space also makes convergence more challenging attain’ should be ‘greatly expanded model space also makes convergence more challenging _to_ attain’


== Review by Matthew Hall ==

The page is a quite thorough and comprehensive introduction to this subject, covering the main bases well. I appreciate that the ethical considerations are taken into account and the command of the literature is generally good. I do feel that it could use some reorganisation.

I have four major recommendations. Firstly, be clear exactly what you are talking about! Even the first sentence is a little clumsy - the words “from a source population, individual or location, to subsequent hosts” do not give the impression that the source entities may be of the same nature as the second (i.e. “hosts”). I am not sure what this page intends to define as falling within the category “source attribution”. Is e.g. phylogeography source attribution? Is the identification of reservoir species for zoonses? If so, then there is plenty of relevant material which is not covered here.

Secondly, although the stated focus of the page is source attribution in general, it does tend to focus mostly on genetic methods. This is not surprising given the state of the art, but it fails to flow well. The introduction is on the general topic, but the page then introduces microbial subtyping before returning to non-genetic methods in the next section (‘"Dutch"/Hald models and Bayesian inference’). I would recommend switching the order of these, and making the genetics section as self-contained as possible. 

Thirdly, if the authors wish to introduce concepts such as Bayesian inference and coalescent theory to a general audience, I would recommend relying much less on dense text blocks. A picture tells a thousand words, and for example, Bayes’ theorem is not even stated. The coalescent is also effectively introduced twice. There is a tendency to leap from very basic explanations to jargon that would be unfamiliar to lay readers, for example going from the explaining the concept of a prior distribution to talking about uniform priors without really defining them.

Finally, I would recommend a full section describing the differences between viruses and bacteria (and potentially other types of pathogen) that are relevant to this topic.

Overall, though, I like this page, and think it forms the basis for a very sound introduction to the topic.

More specific comments:

“Encountering too many types on the population, however, makes it likely that every individual carries a unique subtype.” I understand what is meant here but it needs rewording.

Subtyping assigns samples to subtypes, not types.

It’s not clear whether the authors regard a distinct genome as a “subtype” and whether subtyping and WGS are being treated as fundamentally different procedures or not.  Under “whole-genome sequencing” it rather suggests that they are not, but under “defining subtypes” the impression is the opposite. It would be a little odd to treat a unique full genome sequence as a subtype.

Related, I find the suggestion that the primary reason that WGS clustering algorithms are used is that there is too much resolution in the sequences to be rather clumsy. More resolution really cannot be a bad thing and it would anyway be trivially easy to decrease it were that true. A cluster is not a subtype. (E.g. the sampling of new isolates cannot ever join two subtypes up.) This leads the text to implicitly suggest that the HA/NA influenza classification is somehow a procedure of a similar nature to clustering WGS influenza sequences by similarity. Clustering is rather an answer to the question of “what can we do to link samples together, given that we have high resolution?”

Phylogenetics is introduced suddenly in the “defining subtypes” section without definition, and is then introduced later.

I do not think that what is meant by “mass” in the Hald section would be clear to the layman.

I also do not think the hiking metaphor is very good, since it suggests that the goal of the hike is to reach a relative plateau where the hikers, presumably, want to keep walking forever. This is not intuitive. Nor is the idea that “the amount of time the hikers spend in a particular area will be proportional to the overall elevation” intuitive. I am not sure this page is the right place for a basic introduction to MCMC in any case.

The first paragraph in “Inferring transmission history from the phylogeny” contradicts itself, by first stating that internal nodes are treated as transmissions, and then saying that it is a common mistake to do this. (It is not really a mistake, but an assumption.)

The paragraph beginning “The amount of time we have to follow two or more lineages back in time until we encounter a common ancestor” lacks clarity. As above, if this is to be an introduction for the layman, it needs more work.

The more sophisticated versions of the CTMC discrete-state models commonly used in phylogeography do not work by ancestral state reconstruction, but rather by estimation of rates of lineage movement. See e.g. Lemey et al 2009.

On the other hand, Phyloscanner does not use a CTMC model of character evolution – it is parsimony on a fixed tree.

Finally on that subject, and as alluded to before, it is not really clear whether this page regards phylogeography as a source attribution method or not.

“A group of infections is paraphyletic if they are related by a common ancestor that also has one or more members that are not assigned to this group.” Reword this – it suggests that common ancestors have members.

Modern bootstrapping uses approximations that make it less time-intensive than simply re-running the analysis many times.

The phylodynamics section also lacks clarity. Ultimately the most commonly-used phylodynamic methods of both types (backwards-time and forwards-time) are not source attribution methods and are concerned with reconstructing overall dynamics. You cannot in general use a skyline plot or standard birth-death methods to do source attribution. I do not feel this really comes across at all.

The COVID case counts from March should be updated.

== Response to reviews ==

On behalf of my co-authors, I would like to thank the reviewers for their thorough and insightful evaluation of our article, and the editors for granting us the opportunity to address the issues raised by the reviewers with a revised version.  Here, we provide a point-by-point response to the reviews, using blockquote elements to itemize each comment.

=== Response to review by Bethany Dearlove ===

&lt;blockquote style="color: #777"&gt;
This is a comprehensive article, giving a useful introduction to source attribution using genetic sequence data. I was pleased to see that the article covers a number of challenges and limitations with source attribution methods, and I thank the authors for contributing this.
&lt;/blockquote&gt;

Thank you for this encouraging feedback!

&lt;blockquote style="color: #777"&gt;
Major comments

The focus of the article is clearly on human-to-human transmission, though I understand source attribution to be a little wider than this, including water- or food-borne outbreaks and zoonoses (the Campylobacter example used later on is a nice example of this, attributing human infections to various host species – human-to-human infection of Campylobacter being rare). Therefore, it could be seen as “who or what infected whom”. It may also be worth adding a couple of (general) examples to, give more context to what a “source population, individual or location” might be. Why is it interesting/important to infer the source? How might this information be used?
&lt;/blockquote&gt;

Our objective was to provide an accessible overview of source attribution, particularly for people who are more likely to be stigmatized or prosecuted for transmission of infectious disease.  Thus, we have tried to describe the technical challenges of accurate attribution, as well as its ethical issues and controversies.  Nevertheless, we have taken the reviewer's suggestion by clarifying the different ways that source attribution can be applied to populations, individuals or locations; and added some examples for each scenario.  These changes were mostly applied to the introductory section.

&lt;blockquote style="color: #777"&gt;
There is a lot of technical detail in this page, which I think is understandable given the cross-disciplinary nature of the topic, but in places it would help to add signposting for the reader as to how this relates back to source attribution. For example, before going too far into Microbial subtyping, it would be helpful to lay out for the reader that for source attribution, you need two things: some information about the sample of interest (e.g. subtype), and the same information from the possible sources of infection for comparison. This would then naturally lead into 1) types of data, and 2) ways to compare them.
&lt;/blockquote&gt;

We have expanded the introductory section to more clearly explain the role of subtyping for source attribution.

&lt;blockquote style="color: #777"&gt;
The Phylogenetic methods section could also lean more heavily on to the pages for ‘Phylogenetic tree’ and ‘Computational Phylogenetics’ (the latter of which gives much more detail on how to reconstruct phylogenies and node support methods, https://en.wikipedia.org/wiki/Computational_phylogenetics), to help keep more of the focus on source attribution. 
&lt;/blockquote&gt;

&lt;blockquote style="color: #777"&gt;
What about non-genetic methods of source attribution, e.g. case-control studies for food-borne outbreaks? This might help lay out the fundamentals for a general audience, both in grouping cases together (what food did all the cases from an event all eat?), and methods (e.g. Bayes theorem using the food example).
&lt;/blockquote&gt;


&lt;blockquote style="color: #777"&gt;
Does ‘Whole genome sequencing’ belong under ‘Single and multi-locus typing’? I think it may be better in its own section, as there seems to be a disconnect here with what follows about genetic clustering. The advantage of WGS is the increased resolution, which I think is worth stating explicitly (again, signposting back to why is this relevant for source attribution). 
&lt;/blockquote&gt;


&lt;blockquote style="color: #777"&gt;
I wonder whether much of the ‘Genetic Clustering’ section might be better placed with the ‘Phylogenetic methods’ section, given it features phylogenetic trees before they have been fully introduced. This might help better delineate the terms ‘cluster’ and ‘subtype’, which I think come across as a little muddled.
&lt;/blockquote&gt;


&lt;blockquote style="color: #777"&gt;
‘It is generally easier to reconstruct a phylogenetic tree from genetic sequences than to reconstruct the transmission tree from other sources of information, such as contact tracing.’ – I’m not sure ‘easier’ is right here, surely this depends on the data/expertise you have available? 
&lt;/blockquote&gt;


&lt;blockquote style="color: #777"&gt;
‘If there is little to no evolution has occurred among these infections (in other words, if they are genetically almost identical) then it is difficult to reconstruct the order that different lineages descended from their common ancestors.’ Should this be observed evolution, given that the example that follows suggests that there was evolution when using the increased resolution of genomes versus MLST?
&lt;/blockquote&gt;


&lt;blockquote style="color: #777"&gt;
‘Conversely, if there has been too much evolution because we are working with a transmission tree on an extremely long time scale, then the genetic similarity that implies common ancestry will have eroded.’ I think this is a little unclear. Is it trying to say that if the rate of transmission is sufficiently slow relative to the evolutionary rate, too much mutation may have obscured the common ancestry?
&lt;/blockquote&gt;


&lt;blockquote style="color: #777"&gt;
It might be worth mentioning the effects of recombination on source attribution in the section on secondary infection – both how it might affect tree inference, and what it means for the transmission chains.
&lt;/blockquote&gt;


&lt;blockquote style="color: #777"&gt;
The discrete state migration models can be applied to the population-level attribution to host-species for zoonotic/food-borne pathogens, as well as individuals, which might be worth adding if you do expand the definition to include those. 
&lt;/blockquote&gt;


&lt;blockquote style="color: #777"&gt;
The ‘Phylodynamic methods’ needs a more focused introduction to how it helps with source attribution (I’d suggest it’s more commonly used for population-level transmission dynamics/epidemiological processes). This section also re-introduces the coalescent, which makes the distinction between phylogenetics and phylodynamics less clear.  
&lt;/blockquote&gt;


&lt;blockquote style="color: #777"&gt;
‘Continuous-state models could be employed for source attribution at the level of geographic regions, especially if precise geolocation data were available; however, we have not yet found such an application of ancestral reconstruction for source attribution in the literature.’ – Dellicour et al (2018; Nature Communications https://www.nature.com/articles/s41467-018-03763-2) fitted continuous diffusion models for phylogeography, though admittedly they didn’t use it directly for source attribution, but rather for evaluating potential barriers to transmission.
&lt;/blockquote&gt;


&lt;blockquote style="color: #777"&gt;
Some of comments relating to Phylogenetic uncertainty are not just limited to phylodynamic approaches (alignment uncertainty; sequencing error). Might these be better included under a general ‘Limitations of genetic data’ heading? (Recombination might also be a good fit here, as might accurately rooting the tree).
&lt;/blockquote&gt;


&lt;blockquote style="color: #777"&gt;
Minor comments
•	Inconsistency in quotes for the coin toss of ‘heads’ or “heads”.
&lt;/blockquote&gt;


&lt;blockquote style="color: #777"&gt;
•	Molecular epidemiology and Phylodynamics can have a wikilink
&lt;/blockquote&gt;


&lt;blockquote style="color: #777"&gt;
•	Under ‘Transmission clustering’, there’s a broken link for ‘Forensic applications of phylogenetic clustering’.
&lt;/blockquote&gt;


&lt;blockquote style="color: #777"&gt;
•	Under’ ‘Bayesian inference’, ‘paramters’ should be ‘parameters’
&lt;/blockquote&gt;


&lt;blockquote style="color: #777"&gt;
•	Under Time scales, ‘If there is little to no evolution has occurred among these infections’ should be ‘If little to no evolution has occurred among these infections’.
&lt;/blockquote&gt;


&lt;blockquote style="color: #777"&gt;
•	Under Time scale, ‘For example, this limitation is the driving force behind the growing adoption of whole-genome sequencing for the molecular epidemiology and source attribution[6] of the bacterium tuberculosis, which makes it possible to distinguish between infections that would otherwise be assigned to the same subtype according to the standard multi-locus genotyping method[7] that targets only 24 loci of the M. tuberculosis genome, which comprises roughly 4.3 million nucleotides encoding over 4,000 genes.’ – this might be clearer rephrased or split into two sentences.
&lt;/blockquote&gt;


&lt;blockquote style="color: #777"&gt;
•	Under Phylogenetic uncertainty, ‘greatly expanded model space also makes convergence more challenging attain’ should be ‘greatly expanded model space also makes convergence more challenging _to_ attain’
&lt;/blockquote&gt;

=== Response to review by Matthew Hall ===

&lt;blockquote style="color: #777"&gt;
The page is a quite thorough and comprehensive introduction to this subject, covering the main bases well. I appreciate that the ethical considerations are taken into account and the command of the literature is generally good. I do feel that it could use some reorganisation.
&lt;/blockquote&gt;

&lt;blockquote style="color: #777"&gt;
I have four major recommendations. Firstly, be clear exactly what you are talking about! Even the first sentence is a little clumsy - the words “from a source population, individual or location, to subsequent hosts” do not give the impression that the source entities may be of the same nature as the second (i.e. “hosts”). I am not sure what this page intends to define as falling within the category “source attribution”. Is e.g. phylogeography source attribution? Is the identification of reservoir species for zoonses? If so, then there is plenty of relevant material which is not covered here.
&lt;/blockquote&gt;


&lt;blockquote style="color: #777"&gt;
Secondly, although the stated focus of the page is source attribution in general, it does tend to focus mostly on genetic methods. This is not surprising given the state of the art, but it fails to flow well. The introduction is on the general topic, but the page then introduces microbial subtyping before returning to non-genetic methods in the next section (‘"Dutch"/Hald models and Bayesian inference’). I would recommend switching the order of these, and making the genetics section as self-contained as possible. 
&lt;/blockquote&gt;


&lt;blockquote style="color: #777"&gt;
Thirdly, if the authors wish to introduce concepts such as Bayesian inference and coalescent theory to a general audience, I would recommend relying much less on dense text blocks. A picture tells a thousand words, and for example, Bayes’ theorem is not even stated. The coalescent is also effectively introduced twice. There is a tendency to leap from very basic explanations to jargon that would be unfamiliar to lay readers, for example going from the explaining the concept of a prior distribution to talking about uniform priors without really defining them.
&lt;/blockquote&gt;


&lt;blockquote style="color: #777"&gt;
Finally, I would recommend a full section describing the differences between viruses and bacteria (and potentially other types of pathogen) that are relevant to this topic.
&lt;/blockquote&gt;


&lt;blockquote style="color: #777"&gt;
Overall, though, I like this page, and think it forms the basis for a very sound introduction to the topic.
&lt;/blockquote&gt;

&lt;blockquote style="color: #777"&gt;
More specific comments:
&lt;/blockquote&gt;


&lt;blockquote style="color: #777"&gt;
“Encountering too many types on the population, however, makes it likely that every individual carries a unique subtype.” I understand what is meant here but it needs rewording.
&lt;/blockquote&gt;


&lt;blockquote style="color: #777"&gt;
Subtyping assigns samples to subtypes, not types.
&lt;/blockquote&gt;


&lt;blockquote style="color: #777"&gt;
It’s not clear whether the authors regard a distinct genome as a “subtype” and whether subtyping and WGS are being treated as fundamentally different procedures or not.  Under “whole-genome sequencing” it rather suggests that they are not, but under “defining subtypes” the impression is the opposite. It would be a little odd to treat a unique full genome sequence as a subtype.
&lt;/blockquote&gt;


&lt;blockquote style="color: #777"&gt;
Related, I find the suggestion that the primary reason that WGS clustering algorithms are used is that there is too much resolution in the sequences to be rather clumsy. More resolution really cannot be a bad thing and it would anyway be trivially easy to decrease it were that true. A cluster is not a subtype. (E.g. the sampling of new isolates cannot ever join two subtypes up.) This leads the text to implicitly suggest that the HA/NA influenza classification is somehow a procedure of a similar nature to clustering WGS influenza sequences by similarity. Clustering is rather an answer to the question of “what can we do to link samples together, given that we have high resolution?”
&lt;/blockquote&gt;


&lt;blockquote style="color: #777"&gt;
Phylogenetics is introduced suddenly in the “defining subtypes” section without definition, and is then introduced later.
&lt;/blockquote&gt;


&lt;blockquote style="color: #777"&gt;
I do not think that what is meant by “mass” in the Hald section would be clear to the layman.
&lt;/blockquote&gt;


&lt;blockquote style="color: #777"&gt;
I also do not think the hiking metaphor is very good, since it suggests that the goal of the hike is to reach a relative plateau where the hikers, presumably, want to keep walking forever. This is not intuitive. Nor is the idea that “the amount of time the hikers spend in a particular area will be proportional to the overall elevation” intuitive. I am not sure this page is the right place for a basic introduction to MCMC in any case.
&lt;/blockquote&gt;


&lt;blockquote style="color: #777"&gt;
The first paragraph in “Inferring transmission history from the phylogeny” contradicts itself, by first stating that internal nodes are treated as transmissions, and then saying that it is a common mistake to do this. (It is not really a mistake, but an assumption.)
&lt;/blockquote&gt;


&lt;blockquote style="color: #777"&gt;
The paragraph beginning “The amount of time we have to follow two or more lineages back in time until we encounter a common ancestor” lacks clarity. As above, if this is to be an introduction for the layman, it needs more work.
&lt;/blockquote&gt;


&lt;blockquote style="color: #777"&gt;
The more sophisticated versions of the CTMC discrete-state models commonly used in phylogeography do not work by ancestral state reconstruction, but rather by estimation of rates of lineage movement. See e.g. Lemey et al 2009.
&lt;/blockquote&gt;

&lt;blockquote style="color: #777"&gt;
On the other hand, Phyloscanner does not use a CTMC model of character evolution – it is parsimony on a fixed tree.
&lt;/blockquote&gt;

&lt;blockquote style="color: #777"&gt;
Finally on that subject, and as alluded to before, it is not really clear whether this page regards phylogeography as a source attribution method or not.
&lt;/blockquote&gt;


&lt;blockquote style="color: #777"&gt;
“A group of infections is paraphyletic if they are related by a common ancestor that also has one or more members that are not assigned to this group.” Reword this – it suggests that common ancestors have members.
&lt;/blockquote&gt;


&lt;blockquote style="color: #777"&gt;
Modern bootstrapping uses approximations that make it less time-intensive than simply re-running the analysis many times.
&lt;/blockquote&gt;


&lt;blockquote style="color: #777"&gt;
The phylodynamics section also lacks clarity. Ultimately the most commonly-used phylodynamic methods of both types (backwards-time and forwards-time) are not source attribution methods and are concerned with reconstructing overall dynamics. You cannot in general use a skyline plot or standard birth-death methods to do source attribution. I do not feel this really comes across at all.
&lt;/blockquote&gt;


&lt;blockquote style="color: #777"&gt;
The COVID case counts from March should be updated.
&lt;/blockquote&gt;</text>
      <sha1>n3mb446rx33wheo4xc38sz4f3ai8bok</sha1>
    </revision>
    <revision>
      <id>8941</id>
      <parentid>8936</parentid>
      <timestamp>2021-09-21T17:16:40Z</timestamp>
      <contributor>
        <username>Artpoon</username>
        <id>47</id>
      </contributor>
      <comment>/* Response to reviews */</comment>
      <model>wikitext</model>
      <format>text/x-wiki</format>
      <text xml:space="preserve" bytes="30172">== Review by Bethany Dearlove ==

This is a comprehensive article, giving a useful introduction to source attribution using genetic sequence data. I was pleased to see that the article covers a number of challenges and limitations with source attribution methods, and I thank the authors for contributing this.

Major comments

The focus of the article is clearly on human-to-human transmission, though I understand source attribution to be a little wider than this, including water- or food-borne outbreaks and zoonoses (the Campylobacter example used later on is a nice example of this, attributing human infections to various host species – human-to-human infection of Campylobacter being rare). Therefore, it could be seen as “who or what infected whom”. It may also be worth adding a couple of (general) examples to, give more context to what a “source population, individual or location” might be. Why is it interesting/important to infer the source? How might this information be used?

There is a lot of technical detail in this page, which I think is understandable given the cross-disciplinary nature of the topic, but in places it would help to add signposting for the reader as to how this relates back to source attribution. For example, before going too far into Microbial subtyping, it would be helpful to lay out for the reader that for source attribution, you need two things: some information about the sample of interest (e.g. subtype), and the same information from the possible sources of infection for comparison. This would then naturally lead into 1) types of data, and 2) ways to compare them. The Phylogenetic methods section could also lean more heavily on to the pages for ‘Phylogenetic tree’ and ‘Computational Phylogenetics’ (the latter of which gives much more detail on how to reconstruct phylogenies and node support methods, https://en.wikipedia.org/wiki/Computational_phylogenetics), to help keep more of the focus on source attribution. 

What about non-genetic methods of source attribution, e.g. case-control studies for food-borne outbreaks? This might help lay out the fundamentals for a general audience, both in grouping cases together (what food did all the cases from an event all eat?), and methods (e.g. Bayes theorem using the food example).

Does ‘Whole genome sequencing’ belong under ‘Single and multi-locus typing’? I think it may be better in its own section, as there seems to be a disconnect here with what follows about genetic clustering. The advantage of WGS is the increased resolution, which I think is worth stating explicitly (again, signposting back to why is this relevant for source attribution). 

I wonder whether much of the ‘Genetic Clustering’ section might be better placed with the ‘Phylogenetic methods’ section, given it features phylogenetic trees before they have been fully introduced. This might help better delineate the terms ‘cluster’ and ‘subtype’, which I think come across as a little muddled.

‘It is generally easier to reconstruct a phylogenetic tree from genetic sequences than to reconstruct the transmission tree from other sources of information, such as contact tracing.’ – I’m not sure ‘easier’ is right here, surely this depends on the data/expertise you have available? 

‘If there is little to no evolution has occurred among these infections (in other words, if they are genetically almost identical) then it is difficult to reconstruct the order that different lineages descended from their common ancestors.’ Should this be observed evolution, given that the example that follows suggests that there was evolution when using the increased resolution of genomes versus MLST?

‘Conversely, if there has been too much evolution because we are working with a transmission tree on an extremely long time scale, then the genetic similarity that implies common ancestry will have eroded.’ I think this is a little unclear. Is it trying to say that if the rate of transmission is sufficiently slow relative to the evolutionary rate, too much mutation may have obscured the common ancestry?

It might be worth mentioning the effects of recombination on source attribution in the section on secondary infection – both how it might affect tree inference, and what it means for the transmission chains.

The discrete state migration models can be applied to the population-level attribution to host-species for zoonotic/food-borne pathogens, as well as individuals, which might be worth adding if you do expand the definition to include those. 

The ‘Phylodynamic methods’ needs a more focused introduction to how it helps with source attribution (I’d suggest it’s more commonly used for population-level transmission dynamics/epidemiological processes). This section also re-introduces the coalescent, which makes the distinction between phylogenetics and phylodynamics less clear.  

‘Continuous-state models could be employed for source attribution at the level of geographic regions, especially if precise geolocation data were available; however, we have not yet found such an application of ancestral reconstruction for source attribution in the literature.’ – Dellicour et al (2018; Nature Communications https://www.nature.com/articles/s41467-018-03763-2) fitted continuous diffusion models for phylogeography, though admittedly they didn’t use it directly for source attribution, but rather for evaluating potential barriers to transmission.

Some of comments relating to Phylogenetic uncertainty are not just limited to phylodynamic approaches (alignment uncertainty; sequencing error). Might these be better included under a general ‘Limitations of genetic data’ heading? (Recombination might also be a good fit here, as might accurately rooting the tree).

Minor comments

•	Inconsistency in quotes for the coin toss of ‘heads’ or “heads”.
•	Molecular epidemiology and Phylodynamics can have a wikilink
•	Under ‘Transmission clustering’, there’s a broken link for ‘Forensic applications of phylogenetic clustering’.
•	Under’ ‘Bayesian inference’, ‘paramters’ should be ‘parameters’
•	Under Time scales, ‘If there is little to no evolution has occurred among these infections’ should be ‘If little to no evolution has occurred among these infections’.
•	Under Time scale, ‘For example, this limitation is the driving force behind the growing adoption of whole-genome sequencing for the molecular epidemiology and source attribution[6] of the bacterium tuberculosis, which makes it possible to distinguish between infections that would otherwise be assigned to the same subtype according to the standard multi-locus genotyping method[7] that targets only 24 loci of the M. tuberculosis genome, which comprises roughly 4.3 million nucleotides encoding over 4,000 genes.’ – this might be clearer rephrased or split into two sentences.
•	Under Phylogenetic uncertainty, ‘greatly expanded model space also makes convergence more challenging attain’ should be ‘greatly expanded model space also makes convergence more challenging _to_ attain’


== Review by Matthew Hall ==

The page is a quite thorough and comprehensive introduction to this subject, covering the main bases well. I appreciate that the ethical considerations are taken into account and the command of the literature is generally good. I do feel that it could use some reorganisation.

I have four major recommendations. Firstly, be clear exactly what you are talking about! Even the first sentence is a little clumsy - the words “from a source population, individual or location, to subsequent hosts” do not give the impression that the source entities may be of the same nature as the second (i.e. “hosts”). I am not sure what this page intends to define as falling within the category “source attribution”. Is e.g. phylogeography source attribution? Is the identification of reservoir species for zoonses? If so, then there is plenty of relevant material which is not covered here.

Secondly, although the stated focus of the page is source attribution in general, it does tend to focus mostly on genetic methods. This is not surprising given the state of the art, but it fails to flow well. The introduction is on the general topic, but the page then introduces microbial subtyping before returning to non-genetic methods in the next section (‘"Dutch"/Hald models and Bayesian inference’). I would recommend switching the order of these, and making the genetics section as self-contained as possible. 

Thirdly, if the authors wish to introduce concepts such as Bayesian inference and coalescent theory to a general audience, I would recommend relying much less on dense text blocks. A picture tells a thousand words, and for example, Bayes’ theorem is not even stated. The coalescent is also effectively introduced twice. There is a tendency to leap from very basic explanations to jargon that would be unfamiliar to lay readers, for example going from the explaining the concept of a prior distribution to talking about uniform priors without really defining them.

Finally, I would recommend a full section describing the differences between viruses and bacteria (and potentially other types of pathogen) that are relevant to this topic.

Overall, though, I like this page, and think it forms the basis for a very sound introduction to the topic.

More specific comments:

“Encountering too many types on the population, however, makes it likely that every individual carries a unique subtype.” I understand what is meant here but it needs rewording.

Subtyping assigns samples to subtypes, not types.

It’s not clear whether the authors regard a distinct genome as a “subtype” and whether subtyping and WGS are being treated as fundamentally different procedures or not.  Under “whole-genome sequencing” it rather suggests that they are not, but under “defining subtypes” the impression is the opposite. It would be a little odd to treat a unique full genome sequence as a subtype.

Related, I find the suggestion that the primary reason that WGS clustering algorithms are used is that there is too much resolution in the sequences to be rather clumsy. More resolution really cannot be a bad thing and it would anyway be trivially easy to decrease it were that true. A cluster is not a subtype. (E.g. the sampling of new isolates cannot ever join two subtypes up.) This leads the text to implicitly suggest that the HA/NA influenza classification is somehow a procedure of a similar nature to clustering WGS influenza sequences by similarity. Clustering is rather an answer to the question of “what can we do to link samples together, given that we have high resolution?”

Phylogenetics is introduced suddenly in the “defining subtypes” section without definition, and is then introduced later.

I do not think that what is meant by “mass” in the Hald section would be clear to the layman.

I also do not think the hiking metaphor is very good, since it suggests that the goal of the hike is to reach a relative plateau where the hikers, presumably, want to keep walking forever. This is not intuitive. Nor is the idea that “the amount of time the hikers spend in a particular area will be proportional to the overall elevation” intuitive. I am not sure this page is the right place for a basic introduction to MCMC in any case.

The first paragraph in “Inferring transmission history from the phylogeny” contradicts itself, by first stating that internal nodes are treated as transmissions, and then saying that it is a common mistake to do this. (It is not really a mistake, but an assumption.)

The paragraph beginning “The amount of time we have to follow two or more lineages back in time until we encounter a common ancestor” lacks clarity. As above, if this is to be an introduction for the layman, it needs more work.

The more sophisticated versions of the CTMC discrete-state models commonly used in phylogeography do not work by ancestral state reconstruction, but rather by estimation of rates of lineage movement. See e.g. Lemey et al 2009.

On the other hand, Phyloscanner does not use a CTMC model of character evolution – it is parsimony on a fixed tree.

Finally on that subject, and as alluded to before, it is not really clear whether this page regards phylogeography as a source attribution method or not.

“A group of infections is paraphyletic if they are related by a common ancestor that also has one or more members that are not assigned to this group.” Reword this – it suggests that common ancestors have members.

Modern bootstrapping uses approximations that make it less time-intensive than simply re-running the analysis many times.

The phylodynamics section also lacks clarity. Ultimately the most commonly-used phylodynamic methods of both types (backwards-time and forwards-time) are not source attribution methods and are concerned with reconstructing overall dynamics. You cannot in general use a skyline plot or standard birth-death methods to do source attribution. I do not feel this really comes across at all.

The COVID case counts from March should be updated.

== Response to reviews ==

On behalf of my co-authors, I would like to thank the reviewers for their thorough and insightful evaluation of our article, and the editors for granting us the opportunity to address the issues raised by the reviewers with a revised version.  Here, we provide a point-by-point response to the reviews, using blockquote elements to itemize each comment.

=== Response to review by Bethany Dearlove ===

&lt;blockquote style="color: #777"&gt;
This is a comprehensive article, giving a useful introduction to source attribution using genetic sequence data. I was pleased to see that the article covers a number of challenges and limitations with source attribution methods, and I thank the authors for contributing this.
&lt;/blockquote&gt;

Thank you for this encouraging feedback!

&lt;blockquote style="color: #777"&gt;
Major comments

The focus of the article is clearly on human-to-human transmission, though I understand source attribution to be a little wider than this, including water- or food-borne outbreaks and zoonoses (the Campylobacter example used later on is a nice example of this, attributing human infections to various host species – human-to-human infection of Campylobacter being rare). Therefore, it could be seen as “who or what infected whom”. It may also be worth adding a couple of (general) examples to, give more context to what a “source population, individual or location” might be. Why is it interesting/important to infer the source? How might this information be used?
&lt;/blockquote&gt;

Our objective was to provide an accessible overview of source attribution, particularly for people who are more likely to be stigmatized or prosecuted for transmission of infectious disease.  Thus, we have tried to describe the technical challenges of accurate attribution, as well as its ethical issues and controversies.  Nevertheless, we have taken the reviewer's suggestion by clarifying the different ways that source attribution can be applied to populations, individuals or locations; and added some examples for each scenario.  These changes were mostly applied to the introductory section.

&lt;blockquote style="color: #777"&gt;
There is a lot of technical detail in this page, which I think is understandable given the cross-disciplinary nature of the topic, but in places it would help to add signposting for the reader as to how this relates back to source attribution. For example, before going too far into Microbial subtyping, it would be helpful to lay out for the reader that for source attribution, you need two things: some information about the sample of interest (e.g. subtype), and the same information from the possible sources of infection for comparison. This would then naturally lead into 1) types of data, and 2) ways to compare them.
&lt;/blockquote&gt;

We have expanded the introductory section to more clearly explain the role of subtyping for source attribution.  In addition, we have substantially reduced the technical detail in parts of the article (''e.g.'', Bayesian inference) based on feedback from both reviewers.

&lt;blockquote style="color: #777"&gt;
The Phylogenetic methods section could also lean more heavily on to the pages for ‘Phylogenetic tree’ and ‘Computational Phylogenetics’ (the latter of which gives much more detail on how to reconstruct phylogenies and node support methods, https://en.wikipedia.org/wiki/Computational_phylogenetics), to help keep more of the focus on source attribution. 
&lt;/blockquote&gt;

We have followed the reviewer's advice and removed much of this section to focus more on source attribution.

&lt;blockquote style="color: #777"&gt;
What about non-genetic methods of source attribution, e.g. case-control studies for food-borne outbreaks? This might help lay out the fundamentals for a general audience, both in grouping cases together (what food did all the cases from an event all eat?), and methods (e.g. Bayes theorem using the food example).
&lt;/blockquote&gt;


&lt;blockquote style="color: #777"&gt;
Does ‘Whole genome sequencing’ belong under ‘Single and multi-locus typing’? I think it may be better in its own section, as there seems to be a disconnect here with what follows about genetic clustering. The advantage of WGS is the increased resolution, which I think is worth stating explicitly (again, signposting back to why is this relevant for source attribution). 
&lt;/blockquote&gt;


&lt;blockquote style="color: #777"&gt;
I wonder whether much of the ‘Genetic Clustering’ section might be better placed with the ‘Phylogenetic methods’ section, given it features phylogenetic trees before they have been fully introduced. This might help better delineate the terms ‘cluster’ and ‘subtype’, which I think come across as a little muddled.
&lt;/blockquote&gt;


&lt;blockquote style="color: #777"&gt;
‘It is generally easier to reconstruct a phylogenetic tree from genetic sequences than to reconstruct the transmission tree from other sources of information, such as contact tracing.’ – I’m not sure ‘easier’ is right here, surely this depends on the data/expertise you have available? 
&lt;/blockquote&gt;


&lt;blockquote style="color: #777"&gt;
‘If there is little to no evolution has occurred among these infections (in other words, if they are genetically almost identical) then it is difficult to reconstruct the order that different lineages descended from their common ancestors.’ Should this be observed evolution, given that the example that follows suggests that there was evolution when using the increased resolution of genomes versus MLST?
&lt;/blockquote&gt;


&lt;blockquote style="color: #777"&gt;
‘Conversely, if there has been too much evolution because we are working with a transmission tree on an extremely long time scale, then the genetic similarity that implies common ancestry will have eroded.’ I think this is a little unclear. Is it trying to say that if the rate of transmission is sufficiently slow relative to the evolutionary rate, too much mutation may have obscured the common ancestry?
&lt;/blockquote&gt;


&lt;blockquote style="color: #777"&gt;
It might be worth mentioning the effects of recombination on source attribution in the section on secondary infection – both how it might affect tree inference, and what it means for the transmission chains.
&lt;/blockquote&gt;


&lt;blockquote style="color: #777"&gt;
The discrete state migration models can be applied to the population-level attribution to host-species for zoonotic/food-borne pathogens, as well as individuals, which might be worth adding if you do expand the definition to include those. 
&lt;/blockquote&gt;


&lt;blockquote style="color: #777"&gt;
The ‘Phylodynamic methods’ needs a more focused introduction to how it helps with source attribution (I’d suggest it’s more commonly used for population-level transmission dynamics/epidemiological processes). This section also re-introduces the coalescent, which makes the distinction between phylogenetics and phylodynamics less clear.  
&lt;/blockquote&gt;


&lt;blockquote style="color: #777"&gt;
‘Continuous-state models could be employed for source attribution at the level of geographic regions, especially if precise geolocation data were available; however, we have not yet found such an application of ancestral reconstruction for source attribution in the literature.’ – Dellicour et al (2018; Nature Communications https://www.nature.com/articles/s41467-018-03763-2) fitted continuous diffusion models for phylogeography, though admittedly they didn’t use it directly for source attribution, but rather for evaluating potential barriers to transmission.
&lt;/blockquote&gt;


&lt;blockquote style="color: #777"&gt;
Some of comments relating to Phylogenetic uncertainty are not just limited to phylodynamic approaches (alignment uncertainty; sequencing error). Might these be better included under a general ‘Limitations of genetic data’ heading? (Recombination might also be a good fit here, as might accurately rooting the tree).
&lt;/blockquote&gt;


&lt;blockquote style="color: #777"&gt;
Minor comments
•	Inconsistency in quotes for the coin toss of ‘heads’ or “heads”.
&lt;/blockquote&gt;


&lt;blockquote style="color: #777"&gt;
•	Molecular epidemiology and Phylodynamics can have a wikilink
&lt;/blockquote&gt;


&lt;blockquote style="color: #777"&gt;
•	Under ‘Transmission clustering’, there’s a broken link for ‘Forensic applications of phylogenetic clustering’.
&lt;/blockquote&gt;


&lt;blockquote style="color: #777"&gt;
•	Under’ ‘Bayesian inference’, ‘paramters’ should be ‘parameters’
&lt;/blockquote&gt;


&lt;blockquote style="color: #777"&gt;
•	Under Time scales, ‘If there is little to no evolution has occurred among these infections’ should be ‘If little to no evolution has occurred among these infections’.
&lt;/blockquote&gt;


&lt;blockquote style="color: #777"&gt;
•	Under Time scale, ‘For example, this limitation is the driving force behind the growing adoption of whole-genome sequencing for the molecular epidemiology and source attribution[6] of the bacterium tuberculosis, which makes it possible to distinguish between infections that would otherwise be assigned to the same subtype according to the standard multi-locus genotyping method[7] that targets only 24 loci of the M. tuberculosis genome, which comprises roughly 4.3 million nucleotides encoding over 4,000 genes.’ – this might be clearer rephrased or split into two sentences.
&lt;/blockquote&gt;


&lt;blockquote style="color: #777"&gt;
•	Under Phylogenetic uncertainty, ‘greatly expanded model space also makes convergence more challenging attain’ should be ‘greatly expanded model space also makes convergence more challenging _to_ attain’
&lt;/blockquote&gt;

=== Response to review by Matthew Hall ===

&lt;blockquote style="color: #777"&gt;
The page is a quite thorough and comprehensive introduction to this subject, covering the main bases well. I appreciate that the ethical considerations are taken into account and the command of the literature is generally good. I do feel that it could use some reorganisation.
&lt;/blockquote&gt;

&lt;blockquote style="color: #777"&gt;
I have four major recommendations. Firstly, be clear exactly what you are talking about! Even the first sentence is a little clumsy - the words “from a source population, individual or location, to subsequent hosts” do not give the impression that the source entities may be of the same nature as the second (i.e. “hosts”). I am not sure what this page intends to define as falling within the category “source attribution”. Is e.g. phylogeography source attribution? Is the identification of reservoir species for zoonses? If so, then there is plenty of relevant material which is not covered here.
&lt;/blockquote&gt;


&lt;blockquote style="color: #777"&gt;
Secondly, although the stated focus of the page is source attribution in general, it does tend to focus mostly on genetic methods. This is not surprising given the state of the art, but it fails to flow well. The introduction is on the general topic, but the page then introduces microbial subtyping before returning to non-genetic methods in the next section (‘"Dutch"/Hald models and Bayesian inference’). I would recommend switching the order of these, and making the genetics section as self-contained as possible. 
&lt;/blockquote&gt;


&lt;blockquote style="color: #777"&gt;
Thirdly, if the authors wish to introduce concepts such as Bayesian inference and coalescent theory to a general audience, I would recommend relying much less on dense text blocks. A picture tells a thousand words, and for example, Bayes’ theorem is not even stated. The coalescent is also effectively introduced twice. There is a tendency to leap from very basic explanations to jargon that would be unfamiliar to lay readers, for example going from the explaining the concept of a prior distribution to talking about uniform priors without really defining them.
&lt;/blockquote&gt;


&lt;blockquote style="color: #777"&gt;
Finally, I would recommend a full section describing the differences between viruses and bacteria (and potentially other types of pathogen) that are relevant to this topic.
&lt;/blockquote&gt;


&lt;blockquote style="color: #777"&gt;
Overall, though, I like this page, and think it forms the basis for a very sound introduction to the topic.
&lt;/blockquote&gt;

&lt;blockquote style="color: #777"&gt;
More specific comments:
&lt;/blockquote&gt;


&lt;blockquote style="color: #777"&gt;
“Encountering too many types on the population, however, makes it likely that every individual carries a unique subtype.” I understand what is meant here but it needs rewording.
&lt;/blockquote&gt;


&lt;blockquote style="color: #777"&gt;
Subtyping assigns samples to subtypes, not types.
&lt;/blockquote&gt;


&lt;blockquote style="color: #777"&gt;
It’s not clear whether the authors regard a distinct genome as a “subtype” and whether subtyping and WGS are being treated as fundamentally different procedures or not.  Under “whole-genome sequencing” it rather suggests that they are not, but under “defining subtypes” the impression is the opposite. It would be a little odd to treat a unique full genome sequence as a subtype.
&lt;/blockquote&gt;


&lt;blockquote style="color: #777"&gt;
Related, I find the suggestion that the primary reason that WGS clustering algorithms are used is that there is too much resolution in the sequences to be rather clumsy. More resolution really cannot be a bad thing and it would anyway be trivially easy to decrease it were that true. A cluster is not a subtype. (E.g. the sampling of new isolates cannot ever join two subtypes up.) This leads the text to implicitly suggest that the HA/NA influenza classification is somehow a procedure of a similar nature to clustering WGS influenza sequences by similarity. Clustering is rather an answer to the question of “what can we do to link samples together, given that we have high resolution?”
&lt;/blockquote&gt;


&lt;blockquote style="color: #777"&gt;
Phylogenetics is introduced suddenly in the “defining subtypes” section without definition, and is then introduced later.
&lt;/blockquote&gt;


&lt;blockquote style="color: #777"&gt;
I do not think that what is meant by “mass” in the Hald section would be clear to the layman.
&lt;/blockquote&gt;


&lt;blockquote style="color: #777"&gt;
I also do not think the hiking metaphor is very good, since it suggests that the goal of the hike is to reach a relative plateau where the hikers, presumably, want to keep walking forever. This is not intuitive. Nor is the idea that “the amount of time the hikers spend in a particular area will be proportional to the overall elevation” intuitive. I am not sure this page is the right place for a basic introduction to MCMC in any case.
&lt;/blockquote&gt;


&lt;blockquote style="color: #777"&gt;
The first paragraph in “Inferring transmission history from the phylogeny” contradicts itself, by first stating that internal nodes are treated as transmissions, and then saying that it is a common mistake to do this. (It is not really a mistake, but an assumption.)
&lt;/blockquote&gt;


&lt;blockquote style="color: #777"&gt;
The paragraph beginning “The amount of time we have to follow two or more lineages back in time until we encounter a common ancestor” lacks clarity. As above, if this is to be an introduction for the layman, it needs more work.
&lt;/blockquote&gt;


&lt;blockquote style="color: #777"&gt;
The more sophisticated versions of the CTMC discrete-state models commonly used in phylogeography do not work by ancestral state reconstruction, but rather by estimation of rates of lineage movement. See e.g. Lemey et al 2009.
&lt;/blockquote&gt;

&lt;blockquote style="color: #777"&gt;
On the other hand, Phyloscanner does not use a CTMC model of character evolution – it is parsimony on a fixed tree.
&lt;/blockquote&gt;

&lt;blockquote style="color: #777"&gt;
Finally on that subject, and as alluded to before, it is not really clear whether this page regards phylogeography as a source attribution method or not.
&lt;/blockquote&gt;


&lt;blockquote style="color: #777"&gt;
“A group of infections is paraphyletic if they are related by a common ancestor that also has one or more members that are not assigned to this group.” Reword this – it suggests that common ancestors have members.
&lt;/blockquote&gt;


&lt;blockquote style="color: #777"&gt;
Modern bootstrapping uses approximations that make it less time-intensive than simply re-running the analysis many times.
&lt;/blockquote&gt;


&lt;blockquote style="color: #777"&gt;
The phylodynamics section also lacks clarity. Ultimately the most commonly-used phylodynamic methods of both types (backwards-time and forwards-time) are not source attribution methods and are concerned with reconstructing overall dynamics. You cannot in general use a skyline plot or standard birth-death methods to do source attribution. I do not feel this really comes across at all.
&lt;/blockquote&gt;


&lt;blockquote style="color: #777"&gt;
The COVID case counts from March should be updated.
&lt;/blockquote&gt;</text>
      <sha1>2tilppk92yfsfv0blb94dq9w9x785se</sha1>
    </revision>
    <revision>
      <id>8947</id>
      <parentid>8941</parentid>
      <timestamp>2021-09-21T17:48:43Z</timestamp>
      <contributor>
        <username>Artpoon</username>
        <id>47</id>
      </contributor>
      <comment>/* Response to review by Bethany Dearlove */</comment>
      <model>wikitext</model>
      <format>text/x-wiki</format>
      <text xml:space="preserve" bytes="32089">== Review by Bethany Dearlove ==

This is a comprehensive article, giving a useful introduction to source attribution using genetic sequence data. I was pleased to see that the article covers a number of challenges and limitations with source attribution methods, and I thank the authors for contributing this.

Major comments

The focus of the article is clearly on human-to-human transmission, though I understand source attribution to be a little wider than this, including water- or food-borne outbreaks and zoonoses (the Campylobacter example used later on is a nice example of this, attributing human infections to various host species – human-to-human infection of Campylobacter being rare). Therefore, it could be seen as “who or what infected whom”. It may also be worth adding a couple of (general) examples to, give more context to what a “source population, individual or location” might be. Why is it interesting/important to infer the source? How might this information be used?

There is a lot of technical detail in this page, which I think is understandable given the cross-disciplinary nature of the topic, but in places it would help to add signposting for the reader as to how this relates back to source attribution. For example, before going too far into Microbial subtyping, it would be helpful to lay out for the reader that for source attribution, you need two things: some information about the sample of interest (e.g. subtype), and the same information from the possible sources of infection for comparison. This would then naturally lead into 1) types of data, and 2) ways to compare them. The Phylogenetic methods section could also lean more heavily on to the pages for ‘Phylogenetic tree’ and ‘Computational Phylogenetics’ (the latter of which gives much more detail on how to reconstruct phylogenies and node support methods, https://en.wikipedia.org/wiki/Computational_phylogenetics), to help keep more of the focus on source attribution. 

What about non-genetic methods of source attribution, e.g. case-control studies for food-borne outbreaks? This might help lay out the fundamentals for a general audience, both in grouping cases together (what food did all the cases from an event all eat?), and methods (e.g. Bayes theorem using the food example).

Does ‘Whole genome sequencing’ belong under ‘Single and multi-locus typing’? I think it may be better in its own section, as there seems to be a disconnect here with what follows about genetic clustering. The advantage of WGS is the increased resolution, which I think is worth stating explicitly (again, signposting back to why is this relevant for source attribution). 

I wonder whether much of the ‘Genetic Clustering’ section might be better placed with the ‘Phylogenetic methods’ section, given it features phylogenetic trees before they have been fully introduced. This might help better delineate the terms ‘cluster’ and ‘subtype’, which I think come across as a little muddled.

‘It is generally easier to reconstruct a phylogenetic tree from genetic sequences than to reconstruct the transmission tree from other sources of information, such as contact tracing.’ – I’m not sure ‘easier’ is right here, surely this depends on the data/expertise you have available? 

‘If there is little to no evolution has occurred among these infections (in other words, if they are genetically almost identical) then it is difficult to reconstruct the order that different lineages descended from their common ancestors.’ Should this be observed evolution, given that the example that follows suggests that there was evolution when using the increased resolution of genomes versus MLST?

‘Conversely, if there has been too much evolution because we are working with a transmission tree on an extremely long time scale, then the genetic similarity that implies common ancestry will have eroded.’ I think this is a little unclear. Is it trying to say that if the rate of transmission is sufficiently slow relative to the evolutionary rate, too much mutation may have obscured the common ancestry?

It might be worth mentioning the effects of recombination on source attribution in the section on secondary infection – both how it might affect tree inference, and what it means for the transmission chains.

The discrete state migration models can be applied to the population-level attribution to host-species for zoonotic/food-borne pathogens, as well as individuals, which might be worth adding if you do expand the definition to include those. 

The ‘Phylodynamic methods’ needs a more focused introduction to how it helps with source attribution (I’d suggest it’s more commonly used for population-level transmission dynamics/epidemiological processes). This section also re-introduces the coalescent, which makes the distinction between phylogenetics and phylodynamics less clear.  

‘Continuous-state models could be employed for source attribution at the level of geographic regions, especially if precise geolocation data were available; however, we have not yet found such an application of ancestral reconstruction for source attribution in the literature.’ – Dellicour et al (2018; Nature Communications https://www.nature.com/articles/s41467-018-03763-2) fitted continuous diffusion models for phylogeography, though admittedly they didn’t use it directly for source attribution, but rather for evaluating potential barriers to transmission.

Some of comments relating to Phylogenetic uncertainty are not just limited to phylodynamic approaches (alignment uncertainty; sequencing error). Might these be better included under a general ‘Limitations of genetic data’ heading? (Recombination might also be a good fit here, as might accurately rooting the tree).

Minor comments

•	Inconsistency in quotes for the coin toss of ‘heads’ or “heads”.
•	Molecular epidemiology and Phylodynamics can have a wikilink
•	Under ‘Transmission clustering’, there’s a broken link for ‘Forensic applications of phylogenetic clustering’.
•	Under’ ‘Bayesian inference’, ‘paramters’ should be ‘parameters’
•	Under Time scales, ‘If there is little to no evolution has occurred among these infections’ should be ‘If little to no evolution has occurred among these infections’.
•	Under Time scale, ‘For example, this limitation is the driving force behind the growing adoption of whole-genome sequencing for the molecular epidemiology and source attribution[6] of the bacterium tuberculosis, which makes it possible to distinguish between infections that would otherwise be assigned to the same subtype according to the standard multi-locus genotyping method[7] that targets only 24 loci of the M. tuberculosis genome, which comprises roughly 4.3 million nucleotides encoding over 4,000 genes.’ – this might be clearer rephrased or split into two sentences.
•	Under Phylogenetic uncertainty, ‘greatly expanded model space also makes convergence more challenging attain’ should be ‘greatly expanded model space also makes convergence more challenging _to_ attain’


== Review by Matthew Hall ==

The page is a quite thorough and comprehensive introduction to this subject, covering the main bases well. I appreciate that the ethical considerations are taken into account and the command of the literature is generally good. I do feel that it could use some reorganisation.

I have four major recommendations. Firstly, be clear exactly what you are talking about! Even the first sentence is a little clumsy - the words “from a source population, individual or location, to subsequent hosts” do not give the impression that the source entities may be of the same nature as the second (i.e. “hosts”). I am not sure what this page intends to define as falling within the category “source attribution”. Is e.g. phylogeography source attribution? Is the identification of reservoir species for zoonses? If so, then there is plenty of relevant material which is not covered here.

Secondly, although the stated focus of the page is source attribution in general, it does tend to focus mostly on genetic methods. This is not surprising given the state of the art, but it fails to flow well. The introduction is on the general topic, but the page then introduces microbial subtyping before returning to non-genetic methods in the next section (‘"Dutch"/Hald models and Bayesian inference’). I would recommend switching the order of these, and making the genetics section as self-contained as possible. 

Thirdly, if the authors wish to introduce concepts such as Bayesian inference and coalescent theory to a general audience, I would recommend relying much less on dense text blocks. A picture tells a thousand words, and for example, Bayes’ theorem is not even stated. The coalescent is also effectively introduced twice. There is a tendency to leap from very basic explanations to jargon that would be unfamiliar to lay readers, for example going from the explaining the concept of a prior distribution to talking about uniform priors without really defining them.

Finally, I would recommend a full section describing the differences between viruses and bacteria (and potentially other types of pathogen) that are relevant to this topic.

Overall, though, I like this page, and think it forms the basis for a very sound introduction to the topic.

More specific comments:

“Encountering too many types on the population, however, makes it likely that every individual carries a unique subtype.” I understand what is meant here but it needs rewording.

Subtyping assigns samples to subtypes, not types.

It’s not clear whether the authors regard a distinct genome as a “subtype” and whether subtyping and WGS are being treated as fundamentally different procedures or not.  Under “whole-genome sequencing” it rather suggests that they are not, but under “defining subtypes” the impression is the opposite. It would be a little odd to treat a unique full genome sequence as a subtype.

Related, I find the suggestion that the primary reason that WGS clustering algorithms are used is that there is too much resolution in the sequences to be rather clumsy. More resolution really cannot be a bad thing and it would anyway be trivially easy to decrease it were that true. A cluster is not a subtype. (E.g. the sampling of new isolates cannot ever join two subtypes up.) This leads the text to implicitly suggest that the HA/NA influenza classification is somehow a procedure of a similar nature to clustering WGS influenza sequences by similarity. Clustering is rather an answer to the question of “what can we do to link samples together, given that we have high resolution?”

Phylogenetics is introduced suddenly in the “defining subtypes” section without definition, and is then introduced later.

I do not think that what is meant by “mass” in the Hald section would be clear to the layman.

I also do not think the hiking metaphor is very good, since it suggests that the goal of the hike is to reach a relative plateau where the hikers, presumably, want to keep walking forever. This is not intuitive. Nor is the idea that “the amount of time the hikers spend in a particular area will be proportional to the overall elevation” intuitive. I am not sure this page is the right place for a basic introduction to MCMC in any case.

The first paragraph in “Inferring transmission history from the phylogeny” contradicts itself, by first stating that internal nodes are treated as transmissions, and then saying that it is a common mistake to do this. (It is not really a mistake, but an assumption.)

The paragraph beginning “The amount of time we have to follow two or more lineages back in time until we encounter a common ancestor” lacks clarity. As above, if this is to be an introduction for the layman, it needs more work.

The more sophisticated versions of the CTMC discrete-state models commonly used in phylogeography do not work by ancestral state reconstruction, but rather by estimation of rates of lineage movement. See e.g. Lemey et al 2009.

On the other hand, Phyloscanner does not use a CTMC model of character evolution – it is parsimony on a fixed tree.

Finally on that subject, and as alluded to before, it is not really clear whether this page regards phylogeography as a source attribution method or not.

“A group of infections is paraphyletic if they are related by a common ancestor that also has one or more members that are not assigned to this group.” Reword this – it suggests that common ancestors have members.

Modern bootstrapping uses approximations that make it less time-intensive than simply re-running the analysis many times.

The phylodynamics section also lacks clarity. Ultimately the most commonly-used phylodynamic methods of both types (backwards-time and forwards-time) are not source attribution methods and are concerned with reconstructing overall dynamics. You cannot in general use a skyline plot or standard birth-death methods to do source attribution. I do not feel this really comes across at all.

The COVID case counts from March should be updated.

== Response to reviews ==

On behalf of my co-authors, I would like to thank the reviewers for their thorough and insightful evaluation of our article, and the editors for granting us the opportunity to address the issues raised by the reviewers with a revised version.  Here, we provide a point-by-point response to the reviews, using blockquote elements to itemize each comment.

=== Response to review by Bethany Dearlove ===

&lt;blockquote style="color: #777"&gt;
This is a comprehensive article, giving a useful introduction to source attribution using genetic sequence data. I was pleased to see that the article covers a number of challenges and limitations with source attribution methods, and I thank the authors for contributing this.
&lt;/blockquote&gt;

Thank you for this encouraging feedback!

&lt;blockquote style="color: #777"&gt;
Major comments

The focus of the article is clearly on human-to-human transmission, though I understand source attribution to be a little wider than this, including water- or food-borne outbreaks and zoonoses (the Campylobacter example used later on is a nice example of this, attributing human infections to various host species – human-to-human infection of Campylobacter being rare). Therefore, it could be seen as “who or what infected whom”. It may also be worth adding a couple of (general) examples to, give more context to what a “source population, individual or location” might be. Why is it interesting/important to infer the source? How might this information be used?
&lt;/blockquote&gt;

Our objective was to provide an accessible overview of source attribution, particularly for people who are more likely to be stigmatized or prosecuted for transmission of infectious disease.  Thus, we have tried to describe the technical challenges of accurate attribution, as well as its ethical issues and controversies.  Nevertheless, we have taken the reviewer's suggestion by clarifying the different ways that source attribution can be applied to populations, individuals or locations; and added some examples for each scenario.  These changes were mostly applied to the introductory section.

&lt;blockquote style="color: #777"&gt;
There is a lot of technical detail in this page, which I think is understandable given the cross-disciplinary nature of the topic, but in places it would help to add signposting for the reader as to how this relates back to source attribution. For example, before going too far into Microbial subtyping, it would be helpful to lay out for the reader that for source attribution, you need two things: some information about the sample of interest (e.g. subtype), and the same information from the possible sources of infection for comparison. This would then naturally lead into 1) types of data, and 2) ways to compare them.
&lt;/blockquote&gt;

We have expanded the introductory section to more clearly explain the role of subtyping for source attribution.  In addition, we have substantially reduced the technical detail in parts of the article (''e.g.'', Bayesian inference) based on feedback from both reviewers.

&lt;blockquote style="color: #777"&gt;
The Phylogenetic methods section could also lean more heavily on to the pages for ‘Phylogenetic tree’ and ‘Computational Phylogenetics’ (the latter of which gives much more detail on how to reconstruct phylogenies and node support methods, https://en.wikipedia.org/wiki/Computational_phylogenetics), to help keep more of the focus on source attribution. 
&lt;/blockquote&gt;

We have followed the reviewer's advice and removed much of this section to focus more on source attribution.

&lt;blockquote style="color: #777"&gt;
What about non-genetic methods of source attribution, e.g. case-control studies for food-borne outbreaks? This might help lay out the fundamentals for a general audience, both in grouping cases together (what food did all the cases from an event all eat?), and methods (e.g. Bayes theorem using the food example).
&lt;/blockquote&gt;

Thank you for pointing this out.  Although these are important topics, incorporating non-genetic methods of source attribution would greatly expand the scope of this article.  Hence, we decided to modify the title of the article to "Molecular source attribution", and added a paragraph to the introduction section to clarify that we are talking about only a subset of source attribution methods using molecular data.

&lt;blockquote style="color: #777"&gt;
Does ‘Whole genome sequencing’ belong under ‘Single and multi-locus typing’? I think it may be better in its own section, as there seems to be a disconnect here with what follows about genetic clustering. The advantage of WGS is the increased resolution, which I think is worth stating explicitly (again, signposting back to why is this relevant for source attribution). 
&lt;/blockquote&gt;

We agree that "Whole genome sequencing" should be subsumed under "Single and multi-locus typing", and relocated this section accordinly.

&lt;blockquote style="color: #777"&gt;
I wonder whether much of the ‘Genetic Clustering’ section might be better placed with the ‘Phylogenetic methods’ section, given it features phylogenetic trees before they have been fully introduced. This might help better delineate the terms ‘cluster’ and ‘subtype’, which I think come across as a little muddled.
&lt;/blockquote&gt;

The problem is that subtypes are often defined from genetic clusters - for example, consider the hepatitis C virus genotypes and subtypes, and the HIV-1 subtypes.  Thus, we maintain that subtypes are always clusters (just not necessarily derived from genetic information, ''e.g.'', serotypes), but clusters are not necessarily subtypes.  We have tried to clarify the role of genetic clustering in microbial subtyping by adding a figure and explnatory text.

&lt;blockquote style="color: #777"&gt;
‘It is generally easier to reconstruct a phylogenetic tree from genetic sequences than to reconstruct the transmission tree from other sources of information, such as contact tracing.’ – I’m not sure ‘easier’ is right here, surely this depends on the data/expertise you have available? 
&lt;/blockquote&gt;

Fair point.  We have revised this line as follows: "In conjunction with reconstructing the transmission tree from other sources of information, such as contact tracing, reconstructing a phylogenetic tree can serve as a useful, additional information source especially when genetic sequences are already available."

&lt;blockquote style="color: #777"&gt;
‘If there is little to no evolution has occurred among these infections (in other words, if they are genetically almost identical) then it is difficult to reconstruct the order that different lineages descended from their common ancestors.’ Should this be observed evolution, given that the example that follows suggests that there was evolution when using the increased resolution of genomes versus MLST?
&lt;/blockquote&gt;

Thank you for pointing this out.  We have revised this sentence as follows:  "If little to no evolution has occurred among these infections (i.e., they are almost genetically identical) or if the existing divergence is not captured due to incomplete sequencing of the respective genomes, then it is difficult to reconstruct the order that different lineages descended from their common ancestors. For example, this limitation is the driving force behind the growing adoption of whole-genome sequencing for the molecular epidemiology and source attribution[6] of the bacterium tuberculosis."

&lt;blockquote style="color: #777"&gt;
‘Conversely, if there has been too much evolution because we are working with a transmission tree on an extremely long time scale, then the genetic similarity that implies common ancestry will have eroded.’ I think this is a little unclear. Is it trying to say that if the rate of transmission is sufficiently slow relative to the evolutionary rate, too much mutation may have obscured the common ancestry?
&lt;/blockquote&gt;


&lt;blockquote style="color: #777"&gt;
It might be worth mentioning the effects of recombination on source attribution in the section on secondary infection – both how it might affect tree inference, and what it means for the transmission chains.
&lt;/blockquote&gt;


&lt;blockquote style="color: #777"&gt;
The discrete state migration models can be applied to the population-level attribution to host-species for zoonotic/food-borne pathogens, as well as individuals, which might be worth adding if you do expand the definition to include those. 
&lt;/blockquote&gt;


&lt;blockquote style="color: #777"&gt;
The ‘Phylodynamic methods’ needs a more focused introduction to how it helps with source attribution (I’d suggest it’s more commonly used for population-level transmission dynamics/epidemiological processes). This section also re-introduces the coalescent, which makes the distinction between phylogenetics and phylodynamics less clear.  
&lt;/blockquote&gt;


&lt;blockquote style="color: #777"&gt;
‘Continuous-state models could be employed for source attribution at the level of geographic regions, especially if precise geolocation data were available; however, we have not yet found such an application of ancestral reconstruction for source attribution in the literature.’ – Dellicour et al (2018; Nature Communications https://www.nature.com/articles/s41467-018-03763-2) fitted continuous diffusion models for phylogeography, though admittedly they didn’t use it directly for source attribution, but rather for evaluating potential barriers to transmission.
&lt;/blockquote&gt;


&lt;blockquote style="color: #777"&gt;
Some of comments relating to Phylogenetic uncertainty are not just limited to phylodynamic approaches (alignment uncertainty; sequencing error). Might these be better included under a general ‘Limitations of genetic data’ heading? (Recombination might also be a good fit here, as might accurately rooting the tree).
&lt;/blockquote&gt;


&lt;blockquote style="color: #777"&gt;
Minor comments
•	Inconsistency in quotes for the coin toss of ‘heads’ or “heads”.
&lt;/blockquote&gt;


&lt;blockquote style="color: #777"&gt;
•	Molecular epidemiology and Phylodynamics can have a wikilink
&lt;/blockquote&gt;


&lt;blockquote style="color: #777"&gt;
•	Under ‘Transmission clustering’, there’s a broken link for ‘Forensic applications of phylogenetic clustering’.
&lt;/blockquote&gt;


&lt;blockquote style="color: #777"&gt;
•	Under’ ‘Bayesian inference’, ‘paramters’ should be ‘parameters’
&lt;/blockquote&gt;


&lt;blockquote style="color: #777"&gt;
•	Under Time scales, ‘If there is little to no evolution has occurred among these infections’ should be ‘If little to no evolution has occurred among these infections’.
&lt;/blockquote&gt;


&lt;blockquote style="color: #777"&gt;
•	Under Time scale, ‘For example, this limitation is the driving force behind the growing adoption of whole-genome sequencing for the molecular epidemiology and source attribution[6] of the bacterium tuberculosis, which makes it possible to distinguish between infections that would otherwise be assigned to the same subtype according to the standard multi-locus genotyping method[7] that targets only 24 loci of the M. tuberculosis genome, which comprises roughly 4.3 million nucleotides encoding over 4,000 genes.’ – this might be clearer rephrased or split into two sentences.
&lt;/blockquote&gt;


&lt;blockquote style="color: #777"&gt;
•	Under Phylogenetic uncertainty, ‘greatly expanded model space also makes convergence more challenging attain’ should be ‘greatly expanded model space also makes convergence more challenging _to_ attain’
&lt;/blockquote&gt;

=== Response to review by Matthew Hall ===

&lt;blockquote style="color: #777"&gt;
The page is a quite thorough and comprehensive introduction to this subject, covering the main bases well. I appreciate that the ethical considerations are taken into account and the command of the literature is generally good. I do feel that it could use some reorganisation.
&lt;/blockquote&gt;

&lt;blockquote style="color: #777"&gt;
I have four major recommendations. Firstly, be clear exactly what you are talking about! Even the first sentence is a little clumsy - the words “from a source population, individual or location, to subsequent hosts” do not give the impression that the source entities may be of the same nature as the second (i.e. “hosts”). I am not sure what this page intends to define as falling within the category “source attribution”. Is e.g. phylogeography source attribution? Is the identification of reservoir species for zoonses? If so, then there is plenty of relevant material which is not covered here.
&lt;/blockquote&gt;


&lt;blockquote style="color: #777"&gt;
Secondly, although the stated focus of the page is source attribution in general, it does tend to focus mostly on genetic methods. This is not surprising given the state of the art, but it fails to flow well. The introduction is on the general topic, but the page then introduces microbial subtyping before returning to non-genetic methods in the next section (‘"Dutch"/Hald models and Bayesian inference’). I would recommend switching the order of these, and making the genetics section as self-contained as possible. 
&lt;/blockquote&gt;


&lt;blockquote style="color: #777"&gt;
Thirdly, if the authors wish to introduce concepts such as Bayesian inference and coalescent theory to a general audience, I would recommend relying much less on dense text blocks. A picture tells a thousand words, and for example, Bayes’ theorem is not even stated. The coalescent is also effectively introduced twice. There is a tendency to leap from very basic explanations to jargon that would be unfamiliar to lay readers, for example going from the explaining the concept of a prior distribution to talking about uniform priors without really defining them.
&lt;/blockquote&gt;


&lt;blockquote style="color: #777"&gt;
Finally, I would recommend a full section describing the differences between viruses and bacteria (and potentially other types of pathogen) that are relevant to this topic.
&lt;/blockquote&gt;


&lt;blockquote style="color: #777"&gt;
Overall, though, I like this page, and think it forms the basis for a very sound introduction to the topic.
&lt;/blockquote&gt;

&lt;blockquote style="color: #777"&gt;
More specific comments:
&lt;/blockquote&gt;


&lt;blockquote style="color: #777"&gt;
“Encountering too many types on the population, however, makes it likely that every individual carries a unique subtype.” I understand what is meant here but it needs rewording.
&lt;/blockquote&gt;


&lt;blockquote style="color: #777"&gt;
Subtyping assigns samples to subtypes, not types.
&lt;/blockquote&gt;


&lt;blockquote style="color: #777"&gt;
It’s not clear whether the authors regard a distinct genome as a “subtype” and whether subtyping and WGS are being treated as fundamentally different procedures or not.  Under “whole-genome sequencing” it rather suggests that they are not, but under “defining subtypes” the impression is the opposite. It would be a little odd to treat a unique full genome sequence as a subtype.
&lt;/blockquote&gt;


&lt;blockquote style="color: #777"&gt;
Related, I find the suggestion that the primary reason that WGS clustering algorithms are used is that there is too much resolution in the sequences to be rather clumsy. More resolution really cannot be a bad thing and it would anyway be trivially easy to decrease it were that true. A cluster is not a subtype. (E.g. the sampling of new isolates cannot ever join two subtypes up.) This leads the text to implicitly suggest that the HA/NA influenza classification is somehow a procedure of a similar nature to clustering WGS influenza sequences by similarity. Clustering is rather an answer to the question of “what can we do to link samples together, given that we have high resolution?”
&lt;/blockquote&gt;


&lt;blockquote style="color: #777"&gt;
Phylogenetics is introduced suddenly in the “defining subtypes” section without definition, and is then introduced later.
&lt;/blockquote&gt;


&lt;blockquote style="color: #777"&gt;
I do not think that what is meant by “mass” in the Hald section would be clear to the layman.
&lt;/blockquote&gt;


&lt;blockquote style="color: #777"&gt;
I also do not think the hiking metaphor is very good, since it suggests that the goal of the hike is to reach a relative plateau where the hikers, presumably, want to keep walking forever. This is not intuitive. Nor is the idea that “the amount of time the hikers spend in a particular area will be proportional to the overall elevation” intuitive. I am not sure this page is the right place for a basic introduction to MCMC in any case.
&lt;/blockquote&gt;


&lt;blockquote style="color: #777"&gt;
The first paragraph in “Inferring transmission history from the phylogeny” contradicts itself, by first stating that internal nodes are treated as transmissions, and then saying that it is a common mistake to do this. (It is not really a mistake, but an assumption.)
&lt;/blockquote&gt;


&lt;blockquote style="color: #777"&gt;
The paragraph beginning “The amount of time we have to follow two or more lineages back in time until we encounter a common ancestor” lacks clarity. As above, if this is to be an introduction for the layman, it needs more work.
&lt;/blockquote&gt;


&lt;blockquote style="color: #777"&gt;
The more sophisticated versions of the CTMC discrete-state models commonly used in phylogeography do not work by ancestral state reconstruction, but rather by estimation of rates of lineage movement. See e.g. Lemey et al 2009.
&lt;/blockquote&gt;

&lt;blockquote style="color: #777"&gt;
On the other hand, Phyloscanner does not use a CTMC model of character evolution – it is parsimony on a fixed tree.
&lt;/blockquote&gt;

&lt;blockquote style="color: #777"&gt;
Finally on that subject, and as alluded to before, it is not really clear whether this page regards phylogeography as a source attribution method or not.
&lt;/blockquote&gt;


&lt;blockquote style="color: #777"&gt;
“A group of infections is paraphyletic if they are related by a common ancestor that also has one or more members that are not assigned to this group.” Reword this – it suggests that common ancestors have members.
&lt;/blockquote&gt;


&lt;blockquote style="color: #777"&gt;
Modern bootstrapping uses approximations that make it less time-intensive than simply re-running the analysis many times.
&lt;/blockquote&gt;


&lt;blockquote style="color: #777"&gt;
The phylodynamics section also lacks clarity. Ultimately the most commonly-used phylodynamic methods of both types (backwards-time and forwards-time) are not source attribution methods and are concerned with reconstructing overall dynamics. You cannot in general use a skyline plot or standard birth-death methods to do source attribution. I do not feel this really comes across at all.
&lt;/blockquote&gt;


&lt;blockquote style="color: #777"&gt;
The COVID case counts from March should be updated.
&lt;/blockquote&gt;</text>
      <sha1>2f3xqmr35hefxp8mgop6jbbgy7f92px</sha1>
    </revision>
    <revision>
      <id>8948</id>
      <parentid>8947</parentid>
      <timestamp>2021-09-21T17:50:17Z</timestamp>
      <contributor>
        <username>Artpoon</username>
        <id>47</id>
      </contributor>
      <minor/>
      <comment>/* Response to review by Bethany Dearlove */</comment>
      <model>wikitext</model>
      <format>text/x-wiki</format>
      <text xml:space="preserve" bytes="32123">== Review by Bethany Dearlove ==

This is a comprehensive article, giving a useful introduction to source attribution using genetic sequence data. I was pleased to see that the article covers a number of challenges and limitations with source attribution methods, and I thank the authors for contributing this.

Major comments

The focus of the article is clearly on human-to-human transmission, though I understand source attribution to be a little wider than this, including water- or food-borne outbreaks and zoonoses (the Campylobacter example used later on is a nice example of this, attributing human infections to various host species – human-to-human infection of Campylobacter being rare). Therefore, it could be seen as “who or what infected whom”. It may also be worth adding a couple of (general) examples to, give more context to what a “source population, individual or location” might be. Why is it interesting/important to infer the source? How might this information be used?

There is a lot of technical detail in this page, which I think is understandable given the cross-disciplinary nature of the topic, but in places it would help to add signposting for the reader as to how this relates back to source attribution. For example, before going too far into Microbial subtyping, it would be helpful to lay out for the reader that for source attribution, you need two things: some information about the sample of interest (e.g. subtype), and the same information from the possible sources of infection for comparison. This would then naturally lead into 1) types of data, and 2) ways to compare them. The Phylogenetic methods section could also lean more heavily on to the pages for ‘Phylogenetic tree’ and ‘Computational Phylogenetics’ (the latter of which gives much more detail on how to reconstruct phylogenies and node support methods, https://en.wikipedia.org/wiki/Computational_phylogenetics), to help keep more of the focus on source attribution. 

What about non-genetic methods of source attribution, e.g. case-control studies for food-borne outbreaks? This might help lay out the fundamentals for a general audience, both in grouping cases together (what food did all the cases from an event all eat?), and methods (e.g. Bayes theorem using the food example).

Does ‘Whole genome sequencing’ belong under ‘Single and multi-locus typing’? I think it may be better in its own section, as there seems to be a disconnect here with what follows about genetic clustering. The advantage of WGS is the increased resolution, which I think is worth stating explicitly (again, signposting back to why is this relevant for source attribution). 

I wonder whether much of the ‘Genetic Clustering’ section might be better placed with the ‘Phylogenetic methods’ section, given it features phylogenetic trees before they have been fully introduced. This might help better delineate the terms ‘cluster’ and ‘subtype’, which I think come across as a little muddled.

‘It is generally easier to reconstruct a phylogenetic tree from genetic sequences than to reconstruct the transmission tree from other sources of information, such as contact tracing.’ – I’m not sure ‘easier’ is right here, surely this depends on the data/expertise you have available? 

‘If there is little to no evolution has occurred among these infections (in other words, if they are genetically almost identical) then it is difficult to reconstruct the order that different lineages descended from their common ancestors.’ Should this be observed evolution, given that the example that follows suggests that there was evolution when using the increased resolution of genomes versus MLST?

‘Conversely, if there has been too much evolution because we are working with a transmission tree on an extremely long time scale, then the genetic similarity that implies common ancestry will have eroded.’ I think this is a little unclear. Is it trying to say that if the rate of transmission is sufficiently slow relative to the evolutionary rate, too much mutation may have obscured the common ancestry?

It might be worth mentioning the effects of recombination on source attribution in the section on secondary infection – both how it might affect tree inference, and what it means for the transmission chains.

The discrete state migration models can be applied to the population-level attribution to host-species for zoonotic/food-borne pathogens, as well as individuals, which might be worth adding if you do expand the definition to include those. 

The ‘Phylodynamic methods’ needs a more focused introduction to how it helps with source attribution (I’d suggest it’s more commonly used for population-level transmission dynamics/epidemiological processes). This section also re-introduces the coalescent, which makes the distinction between phylogenetics and phylodynamics less clear.  

‘Continuous-state models could be employed for source attribution at the level of geographic regions, especially if precise geolocation data were available; however, we have not yet found such an application of ancestral reconstruction for source attribution in the literature.’ – Dellicour et al (2018; Nature Communications https://www.nature.com/articles/s41467-018-03763-2) fitted continuous diffusion models for phylogeography, though admittedly they didn’t use it directly for source attribution, but rather for evaluating potential barriers to transmission.

Some of comments relating to Phylogenetic uncertainty are not just limited to phylodynamic approaches (alignment uncertainty; sequencing error). Might these be better included under a general ‘Limitations of genetic data’ heading? (Recombination might also be a good fit here, as might accurately rooting the tree).

Minor comments

•	Inconsistency in quotes for the coin toss of ‘heads’ or “heads”.
•	Molecular epidemiology and Phylodynamics can have a wikilink
•	Under ‘Transmission clustering’, there’s a broken link for ‘Forensic applications of phylogenetic clustering’.
•	Under’ ‘Bayesian inference’, ‘paramters’ should be ‘parameters’
•	Under Time scales, ‘If there is little to no evolution has occurred among these infections’ should be ‘If little to no evolution has occurred among these infections’.
•	Under Time scale, ‘For example, this limitation is the driving force behind the growing adoption of whole-genome sequencing for the molecular epidemiology and source attribution[6] of the bacterium tuberculosis, which makes it possible to distinguish between infections that would otherwise be assigned to the same subtype according to the standard multi-locus genotyping method[7] that targets only 24 loci of the M. tuberculosis genome, which comprises roughly 4.3 million nucleotides encoding over 4,000 genes.’ – this might be clearer rephrased or split into two sentences.
•	Under Phylogenetic uncertainty, ‘greatly expanded model space also makes convergence more challenging attain’ should be ‘greatly expanded model space also makes convergence more challenging _to_ attain’


== Review by Matthew Hall ==

The page is a quite thorough and comprehensive introduction to this subject, covering the main bases well. I appreciate that the ethical considerations are taken into account and the command of the literature is generally good. I do feel that it could use some reorganisation.

I have four major recommendations. Firstly, be clear exactly what you are talking about! Even the first sentence is a little clumsy - the words “from a source population, individual or location, to subsequent hosts” do not give the impression that the source entities may be of the same nature as the second (i.e. “hosts”). I am not sure what this page intends to define as falling within the category “source attribution”. Is e.g. phylogeography source attribution? Is the identification of reservoir species for zoonses? If so, then there is plenty of relevant material which is not covered here.

Secondly, although the stated focus of the page is source attribution in general, it does tend to focus mostly on genetic methods. This is not surprising given the state of the art, but it fails to flow well. The introduction is on the general topic, but the page then introduces microbial subtyping before returning to non-genetic methods in the next section (‘"Dutch"/Hald models and Bayesian inference’). I would recommend switching the order of these, and making the genetics section as self-contained as possible. 

Thirdly, if the authors wish to introduce concepts such as Bayesian inference and coalescent theory to a general audience, I would recommend relying much less on dense text blocks. A picture tells a thousand words, and for example, Bayes’ theorem is not even stated. The coalescent is also effectively introduced twice. There is a tendency to leap from very basic explanations to jargon that would be unfamiliar to lay readers, for example going from the explaining the concept of a prior distribution to talking about uniform priors without really defining them.

Finally, I would recommend a full section describing the differences between viruses and bacteria (and potentially other types of pathogen) that are relevant to this topic.

Overall, though, I like this page, and think it forms the basis for a very sound introduction to the topic.

More specific comments:

“Encountering too many types on the population, however, makes it likely that every individual carries a unique subtype.” I understand what is meant here but it needs rewording.

Subtyping assigns samples to subtypes, not types.

It’s not clear whether the authors regard a distinct genome as a “subtype” and whether subtyping and WGS are being treated as fundamentally different procedures or not.  Under “whole-genome sequencing” it rather suggests that they are not, but under “defining subtypes” the impression is the opposite. It would be a little odd to treat a unique full genome sequence as a subtype.

Related, I find the suggestion that the primary reason that WGS clustering algorithms are used is that there is too much resolution in the sequences to be rather clumsy. More resolution really cannot be a bad thing and it would anyway be trivially easy to decrease it were that true. A cluster is not a subtype. (E.g. the sampling of new isolates cannot ever join two subtypes up.) This leads the text to implicitly suggest that the HA/NA influenza classification is somehow a procedure of a similar nature to clustering WGS influenza sequences by similarity. Clustering is rather an answer to the question of “what can we do to link samples together, given that we have high resolution?”

Phylogenetics is introduced suddenly in the “defining subtypes” section without definition, and is then introduced later.

I do not think that what is meant by “mass” in the Hald section would be clear to the layman.

I also do not think the hiking metaphor is very good, since it suggests that the goal of the hike is to reach a relative plateau where the hikers, presumably, want to keep walking forever. This is not intuitive. Nor is the idea that “the amount of time the hikers spend in a particular area will be proportional to the overall elevation” intuitive. I am not sure this page is the right place for a basic introduction to MCMC in any case.

The first paragraph in “Inferring transmission history from the phylogeny” contradicts itself, by first stating that internal nodes are treated as transmissions, and then saying that it is a common mistake to do this. (It is not really a mistake, but an assumption.)

The paragraph beginning “The amount of time we have to follow two or more lineages back in time until we encounter a common ancestor” lacks clarity. As above, if this is to be an introduction for the layman, it needs more work.

The more sophisticated versions of the CTMC discrete-state models commonly used in phylogeography do not work by ancestral state reconstruction, but rather by estimation of rates of lineage movement. See e.g. Lemey et al 2009.

On the other hand, Phyloscanner does not use a CTMC model of character evolution – it is parsimony on a fixed tree.

Finally on that subject, and as alluded to before, it is not really clear whether this page regards phylogeography as a source attribution method or not.

“A group of infections is paraphyletic if they are related by a common ancestor that also has one or more members that are not assigned to this group.” Reword this – it suggests that common ancestors have members.

Modern bootstrapping uses approximations that make it less time-intensive than simply re-running the analysis many times.

The phylodynamics section also lacks clarity. Ultimately the most commonly-used phylodynamic methods of both types (backwards-time and forwards-time) are not source attribution methods and are concerned with reconstructing overall dynamics. You cannot in general use a skyline plot or standard birth-death methods to do source attribution. I do not feel this really comes across at all.

The COVID case counts from March should be updated.

== Response to reviews ==

On behalf of my co-authors, I would like to thank the reviewers for their thorough and insightful evaluation of our article, and the editors for granting us the opportunity to address the issues raised by the reviewers with a revised version.  Here, we provide a point-by-point response to the reviews, using blockquote elements to itemize each comment.

=== Response to review by Bethany Dearlove ===

&lt;blockquote style="color: #777"&gt;
This is a comprehensive article, giving a useful introduction to source attribution using genetic sequence data. I was pleased to see that the article covers a number of challenges and limitations with source attribution methods, and I thank the authors for contributing this.
&lt;/blockquote&gt;

Thank you for this encouraging feedback!

&lt;blockquote style="color: #777"&gt;
Major comments

The focus of the article is clearly on human-to-human transmission, though I understand source attribution to be a little wider than this, including water- or food-borne outbreaks and zoonoses (the Campylobacter example used later on is a nice example of this, attributing human infections to various host species – human-to-human infection of Campylobacter being rare). Therefore, it could be seen as “who or what infected whom”. It may also be worth adding a couple of (general) examples to, give more context to what a “source population, individual or location” might be. Why is it interesting/important to infer the source? How might this information be used?
&lt;/blockquote&gt;

Our objective was to provide a publicly accessible overview of source attribution, particularly for communities who carry a greater burden of stigmatization or criminal prosecution for the transmission of infectious disease.  Thus, we have tried to describe the technical challenges of accurate attribution, as well as its ethical issues and controversies.  Nevertheless, we have taken the reviewer's suggestion by clarifying the different ways that source attribution can be applied to populations, individuals or locations; and added some examples for each scenario.  These changes were mostly applied to the introductory section.

&lt;blockquote style="color: #777"&gt;
There is a lot of technical detail in this page, which I think is understandable given the cross-disciplinary nature of the topic, but in places it would help to add signposting for the reader as to how this relates back to source attribution. For example, before going too far into Microbial subtyping, it would be helpful to lay out for the reader that for source attribution, you need two things: some information about the sample of interest (e.g. subtype), and the same information from the possible sources of infection for comparison. This would then naturally lead into 1) types of data, and 2) ways to compare them.
&lt;/blockquote&gt;

We have expanded the introductory section to more clearly explain the role of subtyping for source attribution.  In addition, we have substantially reduced the technical detail in parts of the article (''e.g.'', Bayesian inference) based on feedback from both reviewers.

&lt;blockquote style="color: #777"&gt;
The Phylogenetic methods section could also lean more heavily on to the pages for ‘Phylogenetic tree’ and ‘Computational Phylogenetics’ (the latter of which gives much more detail on how to reconstruct phylogenies and node support methods, https://en.wikipedia.org/wiki/Computational_phylogenetics), to help keep more of the focus on source attribution. 
&lt;/blockquote&gt;

We have followed the reviewer's advice and removed much of this section to focus more on source attribution.

&lt;blockquote style="color: #777"&gt;
What about non-genetic methods of source attribution, e.g. case-control studies for food-borne outbreaks? This might help lay out the fundamentals for a general audience, both in grouping cases together (what food did all the cases from an event all eat?), and methods (e.g. Bayes theorem using the food example).
&lt;/blockquote&gt;

Thank you for pointing this out.  Although these are important topics, incorporating non-genetic methods of source attribution would greatly expand the scope of this article.  Hence, we decided to modify the title of the article to "Molecular source attribution", and added a paragraph to the introduction section to clarify that we are talking about only a subset of source attribution methods using molecular data.

&lt;blockquote style="color: #777"&gt;
Does ‘Whole genome sequencing’ belong under ‘Single and multi-locus typing’? I think it may be better in its own section, as there seems to be a disconnect here with what follows about genetic clustering. The advantage of WGS is the increased resolution, which I think is worth stating explicitly (again, signposting back to why is this relevant for source attribution). 
&lt;/blockquote&gt;

We agree that "Whole genome sequencing" should be subsumed under "Single and multi-locus typing", and relocated this section accordinly.

&lt;blockquote style="color: #777"&gt;
I wonder whether much of the ‘Genetic Clustering’ section might be better placed with the ‘Phylogenetic methods’ section, given it features phylogenetic trees before they have been fully introduced. This might help better delineate the terms ‘cluster’ and ‘subtype’, which I think come across as a little muddled.
&lt;/blockquote&gt;

The problem is that subtypes are often defined from genetic clusters - for example, consider the hepatitis C virus genotypes and subtypes, and the HIV-1 subtypes.  Thus, we maintain that subtypes are always clusters (just not necessarily derived from genetic information, ''e.g.'', serotypes), but clusters are not necessarily subtypes.  We have tried to clarify the role of genetic clustering in microbial subtyping by adding a figure and explnatory text.

&lt;blockquote style="color: #777"&gt;
‘It is generally easier to reconstruct a phylogenetic tree from genetic sequences than to reconstruct the transmission tree from other sources of information, such as contact tracing.’ – I’m not sure ‘easier’ is right here, surely this depends on the data/expertise you have available? 
&lt;/blockquote&gt;

Fair point.  We have revised this line as follows: "In conjunction with reconstructing the transmission tree from other sources of information, such as contact tracing, reconstructing a phylogenetic tree can serve as a useful, additional information source especially when genetic sequences are already available."

&lt;blockquote style="color: #777"&gt;
‘If there is little to no evolution has occurred among these infections (in other words, if they are genetically almost identical) then it is difficult to reconstruct the order that different lineages descended from their common ancestors.’ Should this be observed evolution, given that the example that follows suggests that there was evolution when using the increased resolution of genomes versus MLST?
&lt;/blockquote&gt;

Thank you for pointing this out.  We have revised this sentence as follows:  "If little to no evolution has occurred among these infections (i.e., they are almost genetically identical) or if the existing divergence is not captured due to incomplete sequencing of the respective genomes, then it is difficult to reconstruct the order that different lineages descended from their common ancestors. For example, this limitation is the driving force behind the growing adoption of whole-genome sequencing for the molecular epidemiology and source attribution[6] of the bacterium tuberculosis."

&lt;blockquote style="color: #777"&gt;
‘Conversely, if there has been too much evolution because we are working with a transmission tree on an extremely long time scale, then the genetic similarity that implies common ancestry will have eroded.’ I think this is a little unclear. Is it trying to say that if the rate of transmission is sufficiently slow relative to the evolutionary rate, too much mutation may have obscured the common ancestry?
&lt;/blockquote&gt;


&lt;blockquote style="color: #777"&gt;
It might be worth mentioning the effects of recombination on source attribution in the section on secondary infection – both how it might affect tree inference, and what it means for the transmission chains.
&lt;/blockquote&gt;


&lt;blockquote style="color: #777"&gt;
The discrete state migration models can be applied to the population-level attribution to host-species for zoonotic/food-borne pathogens, as well as individuals, which might be worth adding if you do expand the definition to include those. 
&lt;/blockquote&gt;


&lt;blockquote style="color: #777"&gt;
The ‘Phylodynamic methods’ needs a more focused introduction to how it helps with source attribution (I’d suggest it’s more commonly used for population-level transmission dynamics/epidemiological processes). This section also re-introduces the coalescent, which makes the distinction between phylogenetics and phylodynamics less clear.  
&lt;/blockquote&gt;


&lt;blockquote style="color: #777"&gt;
‘Continuous-state models could be employed for source attribution at the level of geographic regions, especially if precise geolocation data were available; however, we have not yet found such an application of ancestral reconstruction for source attribution in the literature.’ – Dellicour et al (2018; Nature Communications https://www.nature.com/articles/s41467-018-03763-2) fitted continuous diffusion models for phylogeography, though admittedly they didn’t use it directly for source attribution, but rather for evaluating potential barriers to transmission.
&lt;/blockquote&gt;


&lt;blockquote style="color: #777"&gt;
Some of comments relating to Phylogenetic uncertainty are not just limited to phylodynamic approaches (alignment uncertainty; sequencing error). Might these be better included under a general ‘Limitations of genetic data’ heading? (Recombination might also be a good fit here, as might accurately rooting the tree).
&lt;/blockquote&gt;


&lt;blockquote style="color: #777"&gt;
Minor comments
•	Inconsistency in quotes for the coin toss of ‘heads’ or “heads”.
&lt;/blockquote&gt;


&lt;blockquote style="color: #777"&gt;
•	Molecular epidemiology and Phylodynamics can have a wikilink
&lt;/blockquote&gt;


&lt;blockquote style="color: #777"&gt;
•	Under ‘Transmission clustering’, there’s a broken link for ‘Forensic applications of phylogenetic clustering’.
&lt;/blockquote&gt;


&lt;blockquote style="color: #777"&gt;
•	Under’ ‘Bayesian inference’, ‘paramters’ should be ‘parameters’
&lt;/blockquote&gt;


&lt;blockquote style="color: #777"&gt;
•	Under Time scales, ‘If there is little to no evolution has occurred among these infections’ should be ‘If little to no evolution has occurred among these infections’.
&lt;/blockquote&gt;


&lt;blockquote style="color: #777"&gt;
•	Under Time scale, ‘For example, this limitation is the driving force behind the growing adoption of whole-genome sequencing for the molecular epidemiology and source attribution[6] of the bacterium tuberculosis, which makes it possible to distinguish between infections that would otherwise be assigned to the same subtype according to the standard multi-locus genotyping method[7] that targets only 24 loci of the M. tuberculosis genome, which comprises roughly 4.3 million nucleotides encoding over 4,000 genes.’ – this might be clearer rephrased or split into two sentences.
&lt;/blockquote&gt;


&lt;blockquote style="color: #777"&gt;
•	Under Phylogenetic uncertainty, ‘greatly expanded model space also makes convergence more challenging attain’ should be ‘greatly expanded model space also makes convergence more challenging _to_ attain’
&lt;/blockquote&gt;

=== Response to review by Matthew Hall ===

&lt;blockquote style="color: #777"&gt;
The page is a quite thorough and comprehensive introduction to this subject, covering the main bases well. I appreciate that the ethical considerations are taken into account and the command of the literature is generally good. I do feel that it could use some reorganisation.
&lt;/blockquote&gt;

&lt;blockquote style="color: #777"&gt;
I have four major recommendations. Firstly, be clear exactly what you are talking about! Even the first sentence is a little clumsy - the words “from a source population, individual or location, to subsequent hosts” do not give the impression that the source entities may be of the same nature as the second (i.e. “hosts”). I am not sure what this page intends to define as falling within the category “source attribution”. Is e.g. phylogeography source attribution? Is the identification of reservoir species for zoonses? If so, then there is plenty of relevant material which is not covered here.
&lt;/blockquote&gt;


&lt;blockquote style="color: #777"&gt;
Secondly, although the stated focus of the page is source attribution in general, it does tend to focus mostly on genetic methods. This is not surprising given the state of the art, but it fails to flow well. The introduction is on the general topic, but the page then introduces microbial subtyping before returning to non-genetic methods in the next section (‘"Dutch"/Hald models and Bayesian inference’). I would recommend switching the order of these, and making the genetics section as self-contained as possible. 
&lt;/blockquote&gt;


&lt;blockquote style="color: #777"&gt;
Thirdly, if the authors wish to introduce concepts such as Bayesian inference and coalescent theory to a general audience, I would recommend relying much less on dense text blocks. A picture tells a thousand words, and for example, Bayes’ theorem is not even stated. The coalescent is also effectively introduced twice. There is a tendency to leap from very basic explanations to jargon that would be unfamiliar to lay readers, for example going from the explaining the concept of a prior distribution to talking about uniform priors without really defining them.
&lt;/blockquote&gt;


&lt;blockquote style="color: #777"&gt;
Finally, I would recommend a full section describing the differences between viruses and bacteria (and potentially other types of pathogen) that are relevant to this topic.
&lt;/blockquote&gt;


&lt;blockquote style="color: #777"&gt;
Overall, though, I like this page, and think it forms the basis for a very sound introduction to the topic.
&lt;/blockquote&gt;

&lt;blockquote style="color: #777"&gt;
More specific comments:
&lt;/blockquote&gt;


&lt;blockquote style="color: #777"&gt;
“Encountering too many types on the population, however, makes it likely that every individual carries a unique subtype.” I understand what is meant here but it needs rewording.
&lt;/blockquote&gt;


&lt;blockquote style="color: #777"&gt;
Subtyping assigns samples to subtypes, not types.
&lt;/blockquote&gt;


&lt;blockquote style="color: #777"&gt;
It’s not clear whether the authors regard a distinct genome as a “subtype” and whether subtyping and WGS are being treated as fundamentally different procedures or not.  Under “whole-genome sequencing” it rather suggests that they are not, but under “defining subtypes” the impression is the opposite. It would be a little odd to treat a unique full genome sequence as a subtype.
&lt;/blockquote&gt;


&lt;blockquote style="color: #777"&gt;
Related, I find the suggestion that the primary reason that WGS clustering algorithms are used is that there is too much resolution in the sequences to be rather clumsy. More resolution really cannot be a bad thing and it would anyway be trivially easy to decrease it were that true. A cluster is not a subtype. (E.g. the sampling of new isolates cannot ever join two subtypes up.) This leads the text to implicitly suggest that the HA/NA influenza classification is somehow a procedure of a similar nature to clustering WGS influenza sequences by similarity. Clustering is rather an answer to the question of “what can we do to link samples together, given that we have high resolution?”
&lt;/blockquote&gt;


&lt;blockquote style="color: #777"&gt;
Phylogenetics is introduced suddenly in the “defining subtypes” section without definition, and is then introduced later.
&lt;/blockquote&gt;


&lt;blockquote style="color: #777"&gt;
I do not think that what is meant by “mass” in the Hald section would be clear to the layman.
&lt;/blockquote&gt;


&lt;blockquote style="color: #777"&gt;
I also do not think the hiking metaphor is very good, since it suggests that the goal of the hike is to reach a relative plateau where the hikers, presumably, want to keep walking forever. This is not intuitive. Nor is the idea that “the amount of time the hikers spend in a particular area will be proportional to the overall elevation” intuitive. I am not sure this page is the right place for a basic introduction to MCMC in any case.
&lt;/blockquote&gt;


&lt;blockquote style="color: #777"&gt;
The first paragraph in “Inferring transmission history from the phylogeny” contradicts itself, by first stating that internal nodes are treated as transmissions, and then saying that it is a common mistake to do this. (It is not really a mistake, but an assumption.)
&lt;/blockquote&gt;


&lt;blockquote style="color: #777"&gt;
The paragraph beginning “The amount of time we have to follow two or more lineages back in time until we encounter a common ancestor” lacks clarity. As above, if this is to be an introduction for the layman, it needs more work.
&lt;/blockquote&gt;


&lt;blockquote style="color: #777"&gt;
The more sophisticated versions of the CTMC discrete-state models commonly used in phylogeography do not work by ancestral state reconstruction, but rather by estimation of rates of lineage movement. See e.g. Lemey et al 2009.
&lt;/blockquote&gt;

&lt;blockquote style="color: #777"&gt;
On the other hand, Phyloscanner does not use a CTMC model of character evolution – it is parsimony on a fixed tree.
&lt;/blockquote&gt;

&lt;blockquote style="color: #777"&gt;
Finally on that subject, and as alluded to before, it is not really clear whether this page regards phylogeography as a source attribution method or not.
&lt;/blockquote&gt;


&lt;blockquote style="color: #777"&gt;
“A group of infections is paraphyletic if they are related by a common ancestor that also has one or more members that are not assigned to this group.” Reword this – it suggests that common ancestors have members.
&lt;/blockquote&gt;


&lt;blockquote style="color: #777"&gt;
Modern bootstrapping uses approximations that make it less time-intensive than simply re-running the analysis many times.
&lt;/blockquote&gt;


&lt;blockquote style="color: #777"&gt;
The phylodynamics section also lacks clarity. Ultimately the most commonly-used phylodynamic methods of both types (backwards-time and forwards-time) are not source attribution methods and are concerned with reconstructing overall dynamics. You cannot in general use a skyline plot or standard birth-death methods to do source attribution. I do not feel this really comes across at all.
&lt;/blockquote&gt;


&lt;blockquote style="color: #777"&gt;
The COVID case counts from March should be updated.
&lt;/blockquote&gt;</text>
      <sha1>c7iorj0swom0pomsw75xrg5zzct2ed2</sha1>
    </revision>
    <revision>
      <id>8952</id>
      <parentid>8948</parentid>
      <timestamp>2021-09-21T18:23:02Z</timestamp>
      <contributor>
        <username>Artpoon</username>
        <id>47</id>
      </contributor>
      <comment>/* Response to review by Bethany Dearlove */</comment>
      <model>wikitext</model>
      <format>text/x-wiki</format>
      <text xml:space="preserve" bytes="33896">== Review by Bethany Dearlove ==

This is a comprehensive article, giving a useful introduction to source attribution using genetic sequence data. I was pleased to see that the article covers a number of challenges and limitations with source attribution methods, and I thank the authors for contributing this.

Major comments

The focus of the article is clearly on human-to-human transmission, though I understand source attribution to be a little wider than this, including water- or food-borne outbreaks and zoonoses (the Campylobacter example used later on is a nice example of this, attributing human infections to various host species – human-to-human infection of Campylobacter being rare). Therefore, it could be seen as “who or what infected whom”. It may also be worth adding a couple of (general) examples to, give more context to what a “source population, individual or location” might be. Why is it interesting/important to infer the source? How might this information be used?

There is a lot of technical detail in this page, which I think is understandable given the cross-disciplinary nature of the topic, but in places it would help to add signposting for the reader as to how this relates back to source attribution. For example, before going too far into Microbial subtyping, it would be helpful to lay out for the reader that for source attribution, you need two things: some information about the sample of interest (e.g. subtype), and the same information from the possible sources of infection for comparison. This would then naturally lead into 1) types of data, and 2) ways to compare them. The Phylogenetic methods section could also lean more heavily on to the pages for ‘Phylogenetic tree’ and ‘Computational Phylogenetics’ (the latter of which gives much more detail on how to reconstruct phylogenies and node support methods, https://en.wikipedia.org/wiki/Computational_phylogenetics), to help keep more of the focus on source attribution. 

What about non-genetic methods of source attribution, e.g. case-control studies for food-borne outbreaks? This might help lay out the fundamentals for a general audience, both in grouping cases together (what food did all the cases from an event all eat?), and methods (e.g. Bayes theorem using the food example).

Does ‘Whole genome sequencing’ belong under ‘Single and multi-locus typing’? I think it may be better in its own section, as there seems to be a disconnect here with what follows about genetic clustering. The advantage of WGS is the increased resolution, which I think is worth stating explicitly (again, signposting back to why is this relevant for source attribution). 

I wonder whether much of the ‘Genetic Clustering’ section might be better placed with the ‘Phylogenetic methods’ section, given it features phylogenetic trees before they have been fully introduced. This might help better delineate the terms ‘cluster’ and ‘subtype’, which I think come across as a little muddled.

‘It is generally easier to reconstruct a phylogenetic tree from genetic sequences than to reconstruct the transmission tree from other sources of information, such as contact tracing.’ – I’m not sure ‘easier’ is right here, surely this depends on the data/expertise you have available? 

‘If there is little to no evolution has occurred among these infections (in other words, if they are genetically almost identical) then it is difficult to reconstruct the order that different lineages descended from their common ancestors.’ Should this be observed evolution, given that the example that follows suggests that there was evolution when using the increased resolution of genomes versus MLST?

‘Conversely, if there has been too much evolution because we are working with a transmission tree on an extremely long time scale, then the genetic similarity that implies common ancestry will have eroded.’ I think this is a little unclear. Is it trying to say that if the rate of transmission is sufficiently slow relative to the evolutionary rate, too much mutation may have obscured the common ancestry?

It might be worth mentioning the effects of recombination on source attribution in the section on secondary infection – both how it might affect tree inference, and what it means for the transmission chains.

The discrete state migration models can be applied to the population-level attribution to host-species for zoonotic/food-borne pathogens, as well as individuals, which might be worth adding if you do expand the definition to include those. 

The ‘Phylodynamic methods’ needs a more focused introduction to how it helps with source attribution (I’d suggest it’s more commonly used for population-level transmission dynamics/epidemiological processes). This section also re-introduces the coalescent, which makes the distinction between phylogenetics and phylodynamics less clear.  

‘Continuous-state models could be employed for source attribution at the level of geographic regions, especially if precise geolocation data were available; however, we have not yet found such an application of ancestral reconstruction for source attribution in the literature.’ – Dellicour et al (2018; Nature Communications https://www.nature.com/articles/s41467-018-03763-2) fitted continuous diffusion models for phylogeography, though admittedly they didn’t use it directly for source attribution, but rather for evaluating potential barriers to transmission.

Some of comments relating to Phylogenetic uncertainty are not just limited to phylodynamic approaches (alignment uncertainty; sequencing error). Might these be better included under a general ‘Limitations of genetic data’ heading? (Recombination might also be a good fit here, as might accurately rooting the tree).

Minor comments

•	Inconsistency in quotes for the coin toss of ‘heads’ or “heads”.
•	Molecular epidemiology and Phylodynamics can have a wikilink
•	Under ‘Transmission clustering’, there’s a broken link for ‘Forensic applications of phylogenetic clustering’.
•	Under’ ‘Bayesian inference’, ‘paramters’ should be ‘parameters’
•	Under Time scales, ‘If there is little to no evolution has occurred among these infections’ should be ‘If little to no evolution has occurred among these infections’.
•	Under Time scale, ‘For example, this limitation is the driving force behind the growing adoption of whole-genome sequencing for the molecular epidemiology and source attribution[6] of the bacterium tuberculosis, which makes it possible to distinguish between infections that would otherwise be assigned to the same subtype according to the standard multi-locus genotyping method[7] that targets only 24 loci of the M. tuberculosis genome, which comprises roughly 4.3 million nucleotides encoding over 4,000 genes.’ – this might be clearer rephrased or split into two sentences.
•	Under Phylogenetic uncertainty, ‘greatly expanded model space also makes convergence more challenging attain’ should be ‘greatly expanded model space also makes convergence more challenging _to_ attain’


== Review by Matthew Hall ==

The page is a quite thorough and comprehensive introduction to this subject, covering the main bases well. I appreciate that the ethical considerations are taken into account and the command of the literature is generally good. I do feel that it could use some reorganisation.

I have four major recommendations. Firstly, be clear exactly what you are talking about! Even the first sentence is a little clumsy - the words “from a source population, individual or location, to subsequent hosts” do not give the impression that the source entities may be of the same nature as the second (i.e. “hosts”). I am not sure what this page intends to define as falling within the category “source attribution”. Is e.g. phylogeography source attribution? Is the identification of reservoir species for zoonses? If so, then there is plenty of relevant material which is not covered here.

Secondly, although the stated focus of the page is source attribution in general, it does tend to focus mostly on genetic methods. This is not surprising given the state of the art, but it fails to flow well. The introduction is on the general topic, but the page then introduces microbial subtyping before returning to non-genetic methods in the next section (‘"Dutch"/Hald models and Bayesian inference’). I would recommend switching the order of these, and making the genetics section as self-contained as possible. 

Thirdly, if the authors wish to introduce concepts such as Bayesian inference and coalescent theory to a general audience, I would recommend relying much less on dense text blocks. A picture tells a thousand words, and for example, Bayes’ theorem is not even stated. The coalescent is also effectively introduced twice. There is a tendency to leap from very basic explanations to jargon that would be unfamiliar to lay readers, for example going from the explaining the concept of a prior distribution to talking about uniform priors without really defining them.

Finally, I would recommend a full section describing the differences between viruses and bacteria (and potentially other types of pathogen) that are relevant to this topic.

Overall, though, I like this page, and think it forms the basis for a very sound introduction to the topic.

More specific comments:

“Encountering too many types on the population, however, makes it likely that every individual carries a unique subtype.” I understand what is meant here but it needs rewording.

Subtyping assigns samples to subtypes, not types.

It’s not clear whether the authors regard a distinct genome as a “subtype” and whether subtyping and WGS are being treated as fundamentally different procedures or not.  Under “whole-genome sequencing” it rather suggests that they are not, but under “defining subtypes” the impression is the opposite. It would be a little odd to treat a unique full genome sequence as a subtype.

Related, I find the suggestion that the primary reason that WGS clustering algorithms are used is that there is too much resolution in the sequences to be rather clumsy. More resolution really cannot be a bad thing and it would anyway be trivially easy to decrease it were that true. A cluster is not a subtype. (E.g. the sampling of new isolates cannot ever join two subtypes up.) This leads the text to implicitly suggest that the HA/NA influenza classification is somehow a procedure of a similar nature to clustering WGS influenza sequences by similarity. Clustering is rather an answer to the question of “what can we do to link samples together, given that we have high resolution?”

Phylogenetics is introduced suddenly in the “defining subtypes” section without definition, and is then introduced later.

I do not think that what is meant by “mass” in the Hald section would be clear to the layman.

I also do not think the hiking metaphor is very good, since it suggests that the goal of the hike is to reach a relative plateau where the hikers, presumably, want to keep walking forever. This is not intuitive. Nor is the idea that “the amount of time the hikers spend in a particular area will be proportional to the overall elevation” intuitive. I am not sure this page is the right place for a basic introduction to MCMC in any case.

The first paragraph in “Inferring transmission history from the phylogeny” contradicts itself, by first stating that internal nodes are treated as transmissions, and then saying that it is a common mistake to do this. (It is not really a mistake, but an assumption.)

The paragraph beginning “The amount of time we have to follow two or more lineages back in time until we encounter a common ancestor” lacks clarity. As above, if this is to be an introduction for the layman, it needs more work.

The more sophisticated versions of the CTMC discrete-state models commonly used in phylogeography do not work by ancestral state reconstruction, but rather by estimation of rates of lineage movement. See e.g. Lemey et al 2009.

On the other hand, Phyloscanner does not use a CTMC model of character evolution – it is parsimony on a fixed tree.

Finally on that subject, and as alluded to before, it is not really clear whether this page regards phylogeography as a source attribution method or not.

“A group of infections is paraphyletic if they are related by a common ancestor that also has one or more members that are not assigned to this group.” Reword this – it suggests that common ancestors have members.

Modern bootstrapping uses approximations that make it less time-intensive than simply re-running the analysis many times.

The phylodynamics section also lacks clarity. Ultimately the most commonly-used phylodynamic methods of both types (backwards-time and forwards-time) are not source attribution methods and are concerned with reconstructing overall dynamics. You cannot in general use a skyline plot or standard birth-death methods to do source attribution. I do not feel this really comes across at all.

The COVID case counts from March should be updated.

== Response to reviews ==

On behalf of my co-authors, I would like to thank the reviewers for their thorough and insightful evaluation of our article, and the editors for granting us the opportunity to address the issues raised by the reviewers with a revised version.  Here, we provide a point-by-point response to the reviews, using blockquote elements to itemize each comment.

=== Response to review by Bethany Dearlove ===

&lt;blockquote style="color: #777"&gt;
This is a comprehensive article, giving a useful introduction to source attribution using genetic sequence data. I was pleased to see that the article covers a number of challenges and limitations with source attribution methods, and I thank the authors for contributing this.
&lt;/blockquote&gt;

Thank you for this encouraging feedback!

&lt;blockquote style="color: #777"&gt;
Major comments

The focus of the article is clearly on human-to-human transmission, though I understand source attribution to be a little wider than this, including water- or food-borne outbreaks and zoonoses (the Campylobacter example used later on is a nice example of this, attributing human infections to various host species – human-to-human infection of Campylobacter being rare). Therefore, it could be seen as “who or what infected whom”. It may also be worth adding a couple of (general) examples to, give more context to what a “source population, individual or location” might be. Why is it interesting/important to infer the source? How might this information be used?
&lt;/blockquote&gt;

Our objective was to provide a publicly accessible overview of source attribution, particularly for communities who carry a greater burden of stigmatization or criminal prosecution for the transmission of infectious disease.  Thus, we have tried to describe the technical challenges of accurate attribution, as well as its ethical issues and controversies.  Nevertheless, we have taken the reviewer's suggestion by clarifying the different ways that source attribution can be applied to populations, individuals or locations; and added some examples for each scenario.  These changes were mostly applied to the introductory section.

&lt;blockquote style="color: #777"&gt;
There is a lot of technical detail in this page, which I think is understandable given the cross-disciplinary nature of the topic, but in places it would help to add signposting for the reader as to how this relates back to source attribution. For example, before going too far into Microbial subtyping, it would be helpful to lay out for the reader that for source attribution, you need two things: some information about the sample of interest (e.g. subtype), and the same information from the possible sources of infection for comparison. This would then naturally lead into 1) types of data, and 2) ways to compare them.
&lt;/blockquote&gt;

We have expanded the introductory section to more clearly explain the role of subtyping for source attribution.  In addition, we have substantially reduced the technical detail in parts of the article (''e.g.'', Bayesian inference) based on feedback from both reviewers.

&lt;blockquote style="color: #777"&gt;
The Phylogenetic methods section could also lean more heavily on to the pages for ‘Phylogenetic tree’ and ‘Computational Phylogenetics’ (the latter of which gives much more detail on how to reconstruct phylogenies and node support methods, https://en.wikipedia.org/wiki/Computational_phylogenetics), to help keep more of the focus on source attribution. 
&lt;/blockquote&gt;

We have followed the reviewer's advice and removed much of this section to focus more on source attribution.

&lt;blockquote style="color: #777"&gt;
What about non-genetic methods of source attribution, e.g. case-control studies for food-borne outbreaks? This might help lay out the fundamentals for a general audience, both in grouping cases together (what food did all the cases from an event all eat?), and methods (e.g. Bayes theorem using the food example).
&lt;/blockquote&gt;

Thank you for pointing this out.  Although these are important topics, incorporating non-genetic methods of source attribution would greatly expand the scope of this article.  Hence, we decided to modify the title of the article to "Molecular source attribution", and added a paragraph to the introduction section to clarify that we are talking about only a subset of source attribution methods using molecular data.

&lt;blockquote style="color: #777"&gt;
Does ‘Whole genome sequencing’ belong under ‘Single and multi-locus typing’? I think it may be better in its own section, as there seems to be a disconnect here with what follows about genetic clustering. The advantage of WGS is the increased resolution, which I think is worth stating explicitly (again, signposting back to why is this relevant for source attribution). 
&lt;/blockquote&gt;

We agree that "Whole genome sequencing" should be subsumed under "Single and multi-locus typing", and relocated this section accordinly.

&lt;blockquote style="color: #777"&gt;
I wonder whether much of the ‘Genetic Clustering’ section might be better placed with the ‘Phylogenetic methods’ section, given it features phylogenetic trees before they have been fully introduced. This might help better delineate the terms ‘cluster’ and ‘subtype’, which I think come across as a little muddled.
&lt;/blockquote&gt;

The problem is that subtypes are often defined from genetic clusters - for example, consider the hepatitis C virus genotypes and subtypes, and the HIV-1 subtypes.  Thus, we maintain that subtypes are always clusters (just not necessarily derived from genetic information, ''e.g.'', serotypes), but clusters are not necessarily subtypes.  We have tried to clarify the role of genetic clustering in microbial subtyping by adding a figure and explnatory text.

&lt;blockquote style="color: #777"&gt;
‘It is generally easier to reconstruct a phylogenetic tree from genetic sequences than to reconstruct the transmission tree from other sources of information, such as contact tracing.’ – I’m not sure ‘easier’ is right here, surely this depends on the data/expertise you have available? 
&lt;/blockquote&gt;

Fair point.  We have revised this line as follows: "In conjunction with reconstructing the transmission tree from other sources of information, such as contact tracing, reconstructing a phylogenetic tree can serve as a useful, additional information source especially when genetic sequences are already available."

&lt;blockquote style="color: #777"&gt;
‘If there is little to no evolution has occurred among these infections (in other words, if they are genetically almost identical) then it is difficult to reconstruct the order that different lineages descended from their common ancestors.’ Should this be observed evolution, given that the example that follows suggests that there was evolution when using the increased resolution of genomes versus MLST?
&lt;/blockquote&gt;

Thank you for pointing this out.  We have revised this sentence as follows:  "If little to no evolution has occurred among these infections (i.e., they are almost genetically identical) or if the existing divergence is not captured due to incomplete sequencing of the respective genomes, then it is difficult to reconstruct the order that different lineages descended from their common ancestors. For example, this limitation is the driving force behind the growing adoption of whole-genome sequencing for the molecular epidemiology and source attribution[6] of the bacterium tuberculosis."

&lt;blockquote style="color: #777"&gt;
‘Conversely, if there has been too much evolution because we are working with a transmission tree on an extremely long time scale, then the genetic similarity that implies common ancestry will have eroded.’ I think this is a little unclear. Is it trying to say that if the rate of transmission is sufficiently slow relative to the evolutionary rate, too much mutation may have obscured the common ancestry?
&lt;/blockquote&gt;

We apologize for the confusing language.  We were trying to point out that internal branches become more difficult to resolve when they are deeper in the tree.  We have revised this statement as follows:
"Situations where there is little to no evolution among infections can occur even if the pathogen evolves rapidly compared to other pathogens; for example, when there is accelerated transmission between hosts. In such cases, the internal branches of the tree that correspond to the transmission events will be short and difficult to resolve. Conversely, if we are attempting to reconstruct transmission events in the distant past, then the lengths of terminal branches will be long and the corresponding internal branches will be difficult to resolve. In other words, reconstructing common ancestry is progressively more uncertain the further the events are from observed data, especially for rapidly evolving pathogens."

&lt;blockquote style="color: #777"&gt;
It might be worth mentioning the effects of recombination on source attribution in the section on secondary infection – both how it might affect tree inference, and what it means for the transmission chains.
&lt;/blockquote&gt;

We have revised the manuscript with this paragraph:
"Genetic recombination is the exchange of genetic material between individual genomes. For pathogens, recombination can occur when a cell is infected by multiple copies of the pathogen. If some hosts were infected multiple times by two or more divergent variants from different sources (i.e., superinfection), then recombination can produce mosaic genomes that complicate the reconstruction of an accurate phylogeny[21]. In other words, different segments of a recombinant genome may be related to other genomes through discordant phylogenies in such a way that cannot be accurately represented by a single tree. In practice, it is common to screen for recombinant sequences and discard them before reconstructing a phylogeny from an alignment that is assumed to be free of recombination [22]."

&lt;blockquote style="color: #777"&gt;
The discrete state migration models can be applied to the population-level attribution to host-species for zoonotic/food-borne pathogens, as well as individuals, which might be worth adding if you do expand the definition to include those. 
&lt;/blockquote&gt;


&lt;blockquote style="color: #777"&gt;
The ‘Phylodynamic methods’ needs a more focused introduction to how it helps with source attribution (I’d suggest it’s more commonly used for population-level transmission dynamics/epidemiological processes). This section also re-introduces the coalescent, which makes the distinction between phylogenetics and phylodynamics less clear.  
&lt;/blockquote&gt;


&lt;blockquote style="color: #777"&gt;
‘Continuous-state models could be employed for source attribution at the level of geographic regions, especially if precise geolocation data were available; however, we have not yet found such an application of ancestral reconstruction for source attribution in the literature.’ – Dellicour et al (2018; Nature Communications https://www.nature.com/articles/s41467-018-03763-2) fitted continuous diffusion models for phylogeography, though admittedly they didn’t use it directly for source attribution, but rather for evaluating potential barriers to transmission.
&lt;/blockquote&gt;


&lt;blockquote style="color: #777"&gt;
Some of comments relating to Phylogenetic uncertainty are not just limited to phylodynamic approaches (alignment uncertainty; sequencing error). Might these be better included under a general ‘Limitations of genetic data’ heading? (Recombination might also be a good fit here, as might accurately rooting the tree).
&lt;/blockquote&gt;


&lt;blockquote style="color: #777"&gt;
Minor comments
•	Inconsistency in quotes for the coin toss of ‘heads’ or “heads”.
&lt;/blockquote&gt;


&lt;blockquote style="color: #777"&gt;
•	Molecular epidemiology and Phylodynamics can have a wikilink
&lt;/blockquote&gt;


&lt;blockquote style="color: #777"&gt;
•	Under ‘Transmission clustering’, there’s a broken link for ‘Forensic applications of phylogenetic clustering’.
&lt;/blockquote&gt;


&lt;blockquote style="color: #777"&gt;
•	Under’ ‘Bayesian inference’, ‘paramters’ should be ‘parameters’
&lt;/blockquote&gt;


&lt;blockquote style="color: #777"&gt;
•	Under Time scales, ‘If there is little to no evolution has occurred among these infections’ should be ‘If little to no evolution has occurred among these infections’.
&lt;/blockquote&gt;


&lt;blockquote style="color: #777"&gt;
•	Under Time scale, ‘For example, this limitation is the driving force behind the growing adoption of whole-genome sequencing for the molecular epidemiology and source attribution[6] of the bacterium tuberculosis, which makes it possible to distinguish between infections that would otherwise be assigned to the same subtype according to the standard multi-locus genotyping method[7] that targets only 24 loci of the M. tuberculosis genome, which comprises roughly 4.3 million nucleotides encoding over 4,000 genes.’ – this might be clearer rephrased or split into two sentences.
&lt;/blockquote&gt;


&lt;blockquote style="color: #777"&gt;
•	Under Phylogenetic uncertainty, ‘greatly expanded model space also makes convergence more challenging attain’ should be ‘greatly expanded model space also makes convergence more challenging _to_ attain’
&lt;/blockquote&gt;

=== Response to review by Matthew Hall ===

&lt;blockquote style="color: #777"&gt;
The page is a quite thorough and comprehensive introduction to this subject, covering the main bases well. I appreciate that the ethical considerations are taken into account and the command of the literature is generally good. I do feel that it could use some reorganisation.
&lt;/blockquote&gt;

&lt;blockquote style="color: #777"&gt;
I have four major recommendations. Firstly, be clear exactly what you are talking about! Even the first sentence is a little clumsy - the words “from a source population, individual or location, to subsequent hosts” do not give the impression that the source entities may be of the same nature as the second (i.e. “hosts”). I am not sure what this page intends to define as falling within the category “source attribution”. Is e.g. phylogeography source attribution? Is the identification of reservoir species for zoonses? If so, then there is plenty of relevant material which is not covered here.
&lt;/blockquote&gt;


&lt;blockquote style="color: #777"&gt;
Secondly, although the stated focus of the page is source attribution in general, it does tend to focus mostly on genetic methods. This is not surprising given the state of the art, but it fails to flow well. The introduction is on the general topic, but the page then introduces microbial subtyping before returning to non-genetic methods in the next section (‘"Dutch"/Hald models and Bayesian inference’). I would recommend switching the order of these, and making the genetics section as self-contained as possible. 
&lt;/blockquote&gt;


&lt;blockquote style="color: #777"&gt;
Thirdly, if the authors wish to introduce concepts such as Bayesian inference and coalescent theory to a general audience, I would recommend relying much less on dense text blocks. A picture tells a thousand words, and for example, Bayes’ theorem is not even stated. The coalescent is also effectively introduced twice. There is a tendency to leap from very basic explanations to jargon that would be unfamiliar to lay readers, for example going from the explaining the concept of a prior distribution to talking about uniform priors without really defining them.
&lt;/blockquote&gt;


&lt;blockquote style="color: #777"&gt;
Finally, I would recommend a full section describing the differences between viruses and bacteria (and potentially other types of pathogen) that are relevant to this topic.
&lt;/blockquote&gt;


&lt;blockquote style="color: #777"&gt;
Overall, though, I like this page, and think it forms the basis for a very sound introduction to the topic.
&lt;/blockquote&gt;

&lt;blockquote style="color: #777"&gt;
More specific comments:
&lt;/blockquote&gt;


&lt;blockquote style="color: #777"&gt;
“Encountering too many types on the population, however, makes it likely that every individual carries a unique subtype.” I understand what is meant here but it needs rewording.
&lt;/blockquote&gt;


&lt;blockquote style="color: #777"&gt;
Subtyping assigns samples to subtypes, not types.
&lt;/blockquote&gt;


&lt;blockquote style="color: #777"&gt;
It’s not clear whether the authors regard a distinct genome as a “subtype” and whether subtyping and WGS are being treated as fundamentally different procedures or not.  Under “whole-genome sequencing” it rather suggests that they are not, but under “defining subtypes” the impression is the opposite. It would be a little odd to treat a unique full genome sequence as a subtype.
&lt;/blockquote&gt;


&lt;blockquote style="color: #777"&gt;
Related, I find the suggestion that the primary reason that WGS clustering algorithms are used is that there is too much resolution in the sequences to be rather clumsy. More resolution really cannot be a bad thing and it would anyway be trivially easy to decrease it were that true. A cluster is not a subtype. (E.g. the sampling of new isolates cannot ever join two subtypes up.) This leads the text to implicitly suggest that the HA/NA influenza classification is somehow a procedure of a similar nature to clustering WGS influenza sequences by similarity. Clustering is rather an answer to the question of “what can we do to link samples together, given that we have high resolution?”
&lt;/blockquote&gt;


&lt;blockquote style="color: #777"&gt;
Phylogenetics is introduced suddenly in the “defining subtypes” section without definition, and is then introduced later.
&lt;/blockquote&gt;


&lt;blockquote style="color: #777"&gt;
I do not think that what is meant by “mass” in the Hald section would be clear to the layman.
&lt;/blockquote&gt;


&lt;blockquote style="color: #777"&gt;
I also do not think the hiking metaphor is very good, since it suggests that the goal of the hike is to reach a relative plateau where the hikers, presumably, want to keep walking forever. This is not intuitive. Nor is the idea that “the amount of time the hikers spend in a particular area will be proportional to the overall elevation” intuitive. I am not sure this page is the right place for a basic introduction to MCMC in any case.
&lt;/blockquote&gt;


&lt;blockquote style="color: #777"&gt;
The first paragraph in “Inferring transmission history from the phylogeny” contradicts itself, by first stating that internal nodes are treated as transmissions, and then saying that it is a common mistake to do this. (It is not really a mistake, but an assumption.)
&lt;/blockquote&gt;


&lt;blockquote style="color: #777"&gt;
The paragraph beginning “The amount of time we have to follow two or more lineages back in time until we encounter a common ancestor” lacks clarity. As above, if this is to be an introduction for the layman, it needs more work.
&lt;/blockquote&gt;


&lt;blockquote style="color: #777"&gt;
The more sophisticated versions of the CTMC discrete-state models commonly used in phylogeography do not work by ancestral state reconstruction, but rather by estimation of rates of lineage movement. See e.g. Lemey et al 2009.
&lt;/blockquote&gt;

&lt;blockquote style="color: #777"&gt;
On the other hand, Phyloscanner does not use a CTMC model of character evolution – it is parsimony on a fixed tree.
&lt;/blockquote&gt;

&lt;blockquote style="color: #777"&gt;
Finally on that subject, and as alluded to before, it is not really clear whether this page regards phylogeography as a source attribution method or not.
&lt;/blockquote&gt;


&lt;blockquote style="color: #777"&gt;
“A group of infections is paraphyletic if they are related by a common ancestor that also has one or more members that are not assigned to this group.” Reword this – it suggests that common ancestors have members.
&lt;/blockquote&gt;


&lt;blockquote style="color: #777"&gt;
Modern bootstrapping uses approximations that make it less time-intensive than simply re-running the analysis many times.
&lt;/blockquote&gt;


&lt;blockquote style="color: #777"&gt;
The phylodynamics section also lacks clarity. Ultimately the most commonly-used phylodynamic methods of both types (backwards-time and forwards-time) are not source attribution methods and are concerned with reconstructing overall dynamics. You cannot in general use a skyline plot or standard birth-death methods to do source attribution. I do not feel this really comes across at all.
&lt;/blockquote&gt;


&lt;blockquote style="color: #777"&gt;
The COVID case counts from March should be updated.
&lt;/blockquote&gt;</text>
      <sha1>hs5owdcxhha6owj0oe1x31jnkt4d7w3</sha1>
    </revision>
    <revision>
      <id>8953</id>
      <parentid>8952</parentid>
      <timestamp>2021-09-21T18:25:12Z</timestamp>
      <contributor>
        <username>Artpoon</username>
        <id>47</id>
      </contributor>
      <minor/>
      <comment>/* Response to reviews */</comment>
      <model>wikitext</model>
      <format>text/x-wiki</format>
      <text xml:space="preserve" bytes="34123">== Review by Bethany Dearlove ==

This is a comprehensive article, giving a useful introduction to source attribution using genetic sequence data. I was pleased to see that the article covers a number of challenges and limitations with source attribution methods, and I thank the authors for contributing this.

Major comments

The focus of the article is clearly on human-to-human transmission, though I understand source attribution to be a little wider than this, including water- or food-borne outbreaks and zoonoses (the Campylobacter example used later on is a nice example of this, attributing human infections to various host species – human-to-human infection of Campylobacter being rare). Therefore, it could be seen as “who or what infected whom”. It may also be worth adding a couple of (general) examples to, give more context to what a “source population, individual or location” might be. Why is it interesting/important to infer the source? How might this information be used?

There is a lot of technical detail in this page, which I think is understandable given the cross-disciplinary nature of the topic, but in places it would help to add signposting for the reader as to how this relates back to source attribution. For example, before going too far into Microbial subtyping, it would be helpful to lay out for the reader that for source attribution, you need two things: some information about the sample of interest (e.g. subtype), and the same information from the possible sources of infection for comparison. This would then naturally lead into 1) types of data, and 2) ways to compare them. The Phylogenetic methods section could also lean more heavily on to the pages for ‘Phylogenetic tree’ and ‘Computational Phylogenetics’ (the latter of which gives much more detail on how to reconstruct phylogenies and node support methods, https://en.wikipedia.org/wiki/Computational_phylogenetics), to help keep more of the focus on source attribution. 

What about non-genetic methods of source attribution, e.g. case-control studies for food-borne outbreaks? This might help lay out the fundamentals for a general audience, both in grouping cases together (what food did all the cases from an event all eat?), and methods (e.g. Bayes theorem using the food example).

Does ‘Whole genome sequencing’ belong under ‘Single and multi-locus typing’? I think it may be better in its own section, as there seems to be a disconnect here with what follows about genetic clustering. The advantage of WGS is the increased resolution, which I think is worth stating explicitly (again, signposting back to why is this relevant for source attribution). 

I wonder whether much of the ‘Genetic Clustering’ section might be better placed with the ‘Phylogenetic methods’ section, given it features phylogenetic trees before they have been fully introduced. This might help better delineate the terms ‘cluster’ and ‘subtype’, which I think come across as a little muddled.

‘It is generally easier to reconstruct a phylogenetic tree from genetic sequences than to reconstruct the transmission tree from other sources of information, such as contact tracing.’ – I’m not sure ‘easier’ is right here, surely this depends on the data/expertise you have available? 

‘If there is little to no evolution has occurred among these infections (in other words, if they are genetically almost identical) then it is difficult to reconstruct the order that different lineages descended from their common ancestors.’ Should this be observed evolution, given that the example that follows suggests that there was evolution when using the increased resolution of genomes versus MLST?

‘Conversely, if there has been too much evolution because we are working with a transmission tree on an extremely long time scale, then the genetic similarity that implies common ancestry will have eroded.’ I think this is a little unclear. Is it trying to say that if the rate of transmission is sufficiently slow relative to the evolutionary rate, too much mutation may have obscured the common ancestry?

It might be worth mentioning the effects of recombination on source attribution in the section on secondary infection – both how it might affect tree inference, and what it means for the transmission chains.

The discrete state migration models can be applied to the population-level attribution to host-species for zoonotic/food-borne pathogens, as well as individuals, which might be worth adding if you do expand the definition to include those. 

The ‘Phylodynamic methods’ needs a more focused introduction to how it helps with source attribution (I’d suggest it’s more commonly used for population-level transmission dynamics/epidemiological processes). This section also re-introduces the coalescent, which makes the distinction between phylogenetics and phylodynamics less clear.  

‘Continuous-state models could be employed for source attribution at the level of geographic regions, especially if precise geolocation data were available; however, we have not yet found such an application of ancestral reconstruction for source attribution in the literature.’ – Dellicour et al (2018; Nature Communications https://www.nature.com/articles/s41467-018-03763-2) fitted continuous diffusion models for phylogeography, though admittedly they didn’t use it directly for source attribution, but rather for evaluating potential barriers to transmission.

Some of comments relating to Phylogenetic uncertainty are not just limited to phylodynamic approaches (alignment uncertainty; sequencing error). Might these be better included under a general ‘Limitations of genetic data’ heading? (Recombination might also be a good fit here, as might accurately rooting the tree).

Minor comments

•	Inconsistency in quotes for the coin toss of ‘heads’ or “heads”.
•	Molecular epidemiology and Phylodynamics can have a wikilink
•	Under ‘Transmission clustering’, there’s a broken link for ‘Forensic applications of phylogenetic clustering’.
•	Under’ ‘Bayesian inference’, ‘paramters’ should be ‘parameters’
•	Under Time scales, ‘If there is little to no evolution has occurred among these infections’ should be ‘If little to no evolution has occurred among these infections’.
•	Under Time scale, ‘For example, this limitation is the driving force behind the growing adoption of whole-genome sequencing for the molecular epidemiology and source attribution[6] of the bacterium tuberculosis, which makes it possible to distinguish between infections that would otherwise be assigned to the same subtype according to the standard multi-locus genotyping method[7] that targets only 24 loci of the M. tuberculosis genome, which comprises roughly 4.3 million nucleotides encoding over 4,000 genes.’ – this might be clearer rephrased or split into two sentences.
•	Under Phylogenetic uncertainty, ‘greatly expanded model space also makes convergence more challenging attain’ should be ‘greatly expanded model space also makes convergence more challenging _to_ attain’


== Review by Matthew Hall ==

The page is a quite thorough and comprehensive introduction to this subject, covering the main bases well. I appreciate that the ethical considerations are taken into account and the command of the literature is generally good. I do feel that it could use some reorganisation.

I have four major recommendations. Firstly, be clear exactly what you are talking about! Even the first sentence is a little clumsy - the words “from a source population, individual or location, to subsequent hosts” do not give the impression that the source entities may be of the same nature as the second (i.e. “hosts”). I am not sure what this page intends to define as falling within the category “source attribution”. Is e.g. phylogeography source attribution? Is the identification of reservoir species for zoonses? If so, then there is plenty of relevant material which is not covered here.

Secondly, although the stated focus of the page is source attribution in general, it does tend to focus mostly on genetic methods. This is not surprising given the state of the art, but it fails to flow well. The introduction is on the general topic, but the page then introduces microbial subtyping before returning to non-genetic methods in the next section (‘"Dutch"/Hald models and Bayesian inference’). I would recommend switching the order of these, and making the genetics section as self-contained as possible. 

Thirdly, if the authors wish to introduce concepts such as Bayesian inference and coalescent theory to a general audience, I would recommend relying much less on dense text blocks. A picture tells a thousand words, and for example, Bayes’ theorem is not even stated. The coalescent is also effectively introduced twice. There is a tendency to leap from very basic explanations to jargon that would be unfamiliar to lay readers, for example going from the explaining the concept of a prior distribution to talking about uniform priors without really defining them.

Finally, I would recommend a full section describing the differences between viruses and bacteria (and potentially other types of pathogen) that are relevant to this topic.

Overall, though, I like this page, and think it forms the basis for a very sound introduction to the topic.

More specific comments:

“Encountering too many types on the population, however, makes it likely that every individual carries a unique subtype.” I understand what is meant here but it needs rewording.

Subtyping assigns samples to subtypes, not types.

It’s not clear whether the authors regard a distinct genome as a “subtype” and whether subtyping and WGS are being treated as fundamentally different procedures or not.  Under “whole-genome sequencing” it rather suggests that they are not, but under “defining subtypes” the impression is the opposite. It would be a little odd to treat a unique full genome sequence as a subtype.

Related, I find the suggestion that the primary reason that WGS clustering algorithms are used is that there is too much resolution in the sequences to be rather clumsy. More resolution really cannot be a bad thing and it would anyway be trivially easy to decrease it were that true. A cluster is not a subtype. (E.g. the sampling of new isolates cannot ever join two subtypes up.) This leads the text to implicitly suggest that the HA/NA influenza classification is somehow a procedure of a similar nature to clustering WGS influenza sequences by similarity. Clustering is rather an answer to the question of “what can we do to link samples together, given that we have high resolution?”

Phylogenetics is introduced suddenly in the “defining subtypes” section without definition, and is then introduced later.

I do not think that what is meant by “mass” in the Hald section would be clear to the layman.

I also do not think the hiking metaphor is very good, since it suggests that the goal of the hike is to reach a relative plateau where the hikers, presumably, want to keep walking forever. This is not intuitive. Nor is the idea that “the amount of time the hikers spend in a particular area will be proportional to the overall elevation” intuitive. I am not sure this page is the right place for a basic introduction to MCMC in any case.

The first paragraph in “Inferring transmission history from the phylogeny” contradicts itself, by first stating that internal nodes are treated as transmissions, and then saying that it is a common mistake to do this. (It is not really a mistake, but an assumption.)

The paragraph beginning “The amount of time we have to follow two or more lineages back in time until we encounter a common ancestor” lacks clarity. As above, if this is to be an introduction for the layman, it needs more work.

The more sophisticated versions of the CTMC discrete-state models commonly used in phylogeography do not work by ancestral state reconstruction, but rather by estimation of rates of lineage movement. See e.g. Lemey et al 2009.

On the other hand, Phyloscanner does not use a CTMC model of character evolution – it is parsimony on a fixed tree.

Finally on that subject, and as alluded to before, it is not really clear whether this page regards phylogeography as a source attribution method or not.

“A group of infections is paraphyletic if they are related by a common ancestor that also has one or more members that are not assigned to this group.” Reword this – it suggests that common ancestors have members.

Modern bootstrapping uses approximations that make it less time-intensive than simply re-running the analysis many times.

The phylodynamics section also lacks clarity. Ultimately the most commonly-used phylodynamic methods of both types (backwards-time and forwards-time) are not source attribution methods and are concerned with reconstructing overall dynamics. You cannot in general use a skyline plot or standard birth-death methods to do source attribution. I do not feel this really comes across at all.

The COVID case counts from March should be updated.

== Response to reviews ==

On behalf of my co-authors, I would like to thank the reviewers for their thorough and insightful evaluation of our article, and the editors for granting us the opportunity to address the issues raised by the reviewers with a revised version.  Here, we provide a point-by-point response to the reviews, using blockquote elements to itemize each comment.  Also, a summary of differences between the current version and the original submission can be reviewed at [http://topicpageswiki.plos.org/w/index.php?title=Molecular_source_attribution&amp;diff=8951&amp;oldid=8762 this history page].

=== Response to review by Bethany Dearlove ===

&lt;blockquote style="color: #777"&gt;
This is a comprehensive article, giving a useful introduction to source attribution using genetic sequence data. I was pleased to see that the article covers a number of challenges and limitations with source attribution methods, and I thank the authors for contributing this.
&lt;/blockquote&gt;

Thank you for this encouraging feedback!

&lt;blockquote style="color: #777"&gt;
Major comments

The focus of the article is clearly on human-to-human transmission, though I understand source attribution to be a little wider than this, including water- or food-borne outbreaks and zoonoses (the Campylobacter example used later on is a nice example of this, attributing human infections to various host species – human-to-human infection of Campylobacter being rare). Therefore, it could be seen as “who or what infected whom”. It may also be worth adding a couple of (general) examples to, give more context to what a “source population, individual or location” might be. Why is it interesting/important to infer the source? How might this information be used?
&lt;/blockquote&gt;

Our objective was to provide a publicly accessible overview of source attribution, particularly for communities who carry a greater burden of stigmatization or criminal prosecution for the transmission of infectious disease.  Thus, we have tried to describe the technical challenges of accurate attribution, as well as its ethical issues and controversies.  Nevertheless, we have taken the reviewer's suggestion by clarifying the different ways that source attribution can be applied to populations, individuals or locations; and added some examples for each scenario.  These changes were mostly applied to the introductory section.

&lt;blockquote style="color: #777"&gt;
There is a lot of technical detail in this page, which I think is understandable given the cross-disciplinary nature of the topic, but in places it would help to add signposting for the reader as to how this relates back to source attribution. For example, before going too far into Microbial subtyping, it would be helpful to lay out for the reader that for source attribution, you need two things: some information about the sample of interest (e.g. subtype), and the same information from the possible sources of infection for comparison. This would then naturally lead into 1) types of data, and 2) ways to compare them.
&lt;/blockquote&gt;

We have expanded the introductory section to more clearly explain the role of subtyping for source attribution.  In addition, we have substantially reduced the technical detail in parts of the article (''e.g.'', Bayesian inference) based on feedback from both reviewers.

&lt;blockquote style="color: #777"&gt;
The Phylogenetic methods section could also lean more heavily on to the pages for ‘Phylogenetic tree’ and ‘Computational Phylogenetics’ (the latter of which gives much more detail on how to reconstruct phylogenies and node support methods, https://en.wikipedia.org/wiki/Computational_phylogenetics), to help keep more of the focus on source attribution. 
&lt;/blockquote&gt;

We have followed the reviewer's advice and removed much of this section to focus more on source attribution.

&lt;blockquote style="color: #777"&gt;
What about non-genetic methods of source attribution, e.g. case-control studies for food-borne outbreaks? This might help lay out the fundamentals for a general audience, both in grouping cases together (what food did all the cases from an event all eat?), and methods (e.g. Bayes theorem using the food example).
&lt;/blockquote&gt;

Thank you for pointing this out.  Although these are important topics, incorporating non-genetic methods of source attribution would greatly expand the scope of this article.  Hence, we decided to modify the title of the article to "Molecular source attribution", and added a paragraph to the introduction section to clarify that we are talking about only a subset of source attribution methods using molecular data.

&lt;blockquote style="color: #777"&gt;
Does ‘Whole genome sequencing’ belong under ‘Single and multi-locus typing’? I think it may be better in its own section, as there seems to be a disconnect here with what follows about genetic clustering. The advantage of WGS is the increased resolution, which I think is worth stating explicitly (again, signposting back to why is this relevant for source attribution). 
&lt;/blockquote&gt;

We agree that "Whole genome sequencing" should be subsumed under "Single and multi-locus typing", and relocated this section accordinly.

&lt;blockquote style="color: #777"&gt;
I wonder whether much of the ‘Genetic Clustering’ section might be better placed with the ‘Phylogenetic methods’ section, given it features phylogenetic trees before they have been fully introduced. This might help better delineate the terms ‘cluster’ and ‘subtype’, which I think come across as a little muddled.
&lt;/blockquote&gt;

The problem is that subtypes are often defined from genetic clusters - for example, consider the hepatitis C virus genotypes and subtypes, and the HIV-1 subtypes.  Thus, we maintain that subtypes are always clusters (just not necessarily derived from genetic information, ''e.g.'', serotypes), but clusters are not necessarily subtypes.  We have tried to clarify the role of genetic clustering in microbial subtyping by adding a figure and explnatory text.

&lt;blockquote style="color: #777"&gt;
‘It is generally easier to reconstruct a phylogenetic tree from genetic sequences than to reconstruct the transmission tree from other sources of information, such as contact tracing.’ – I’m not sure ‘easier’ is right here, surely this depends on the data/expertise you have available? 
&lt;/blockquote&gt;

Fair point.  We have revised this line as follows: "In conjunction with reconstructing the transmission tree from other sources of information, such as contact tracing, reconstructing a phylogenetic tree can serve as a useful, additional information source especially when genetic sequences are already available."

&lt;blockquote style="color: #777"&gt;
‘If there is little to no evolution has occurred among these infections (in other words, if they are genetically almost identical) then it is difficult to reconstruct the order that different lineages descended from their common ancestors.’ Should this be observed evolution, given that the example that follows suggests that there was evolution when using the increased resolution of genomes versus MLST?
&lt;/blockquote&gt;

Thank you for pointing this out.  We have revised this sentence as follows:  "If little to no evolution has occurred among these infections (i.e., they are almost genetically identical) or if the existing divergence is not captured due to incomplete sequencing of the respective genomes, then it is difficult to reconstruct the order that different lineages descended from their common ancestors. For example, this limitation is the driving force behind the growing adoption of whole-genome sequencing for the molecular epidemiology and source attribution[6] of the bacterium tuberculosis."

&lt;blockquote style="color: #777"&gt;
‘Conversely, if there has been too much evolution because we are working with a transmission tree on an extremely long time scale, then the genetic similarity that implies common ancestry will have eroded.’ I think this is a little unclear. Is it trying to say that if the rate of transmission is sufficiently slow relative to the evolutionary rate, too much mutation may have obscured the common ancestry?
&lt;/blockquote&gt;

We apologize for the confusing language.  We were trying to point out that internal branches become more difficult to resolve when they are deeper in the tree.  We have revised this statement as follows:
"Situations where there is little to no evolution among infections can occur even if the pathogen evolves rapidly compared to other pathogens; for example, when there is accelerated transmission between hosts. In such cases, the internal branches of the tree that correspond to the transmission events will be short and difficult to resolve. Conversely, if we are attempting to reconstruct transmission events in the distant past, then the lengths of terminal branches will be long and the corresponding internal branches will be difficult to resolve. In other words, reconstructing common ancestry is progressively more uncertain the further the events are from observed data, especially for rapidly evolving pathogens."

&lt;blockquote style="color: #777"&gt;
It might be worth mentioning the effects of recombination on source attribution in the section on secondary infection – both how it might affect tree inference, and what it means for the transmission chains.
&lt;/blockquote&gt;

We have revised the manuscript with this paragraph:
"Genetic recombination is the exchange of genetic material between individual genomes. For pathogens, recombination can occur when a cell is infected by multiple copies of the pathogen. If some hosts were infected multiple times by two or more divergent variants from different sources (i.e., superinfection), then recombination can produce mosaic genomes that complicate the reconstruction of an accurate phylogeny[21]. In other words, different segments of a recombinant genome may be related to other genomes through discordant phylogenies in such a way that cannot be accurately represented by a single tree. In practice, it is common to screen for recombinant sequences and discard them before reconstructing a phylogeny from an alignment that is assumed to be free of recombination [22]."

&lt;blockquote style="color: #777"&gt;
The discrete state migration models can be applied to the population-level attribution to host-species for zoonotic/food-borne pathogens, as well as individuals, which might be worth adding if you do expand the definition to include those. 
&lt;/blockquote&gt;


&lt;blockquote style="color: #777"&gt;
The ‘Phylodynamic methods’ needs a more focused introduction to how it helps with source attribution (I’d suggest it’s more commonly used for population-level transmission dynamics/epidemiological processes). This section also re-introduces the coalescent, which makes the distinction between phylogenetics and phylodynamics less clear.  
&lt;/blockquote&gt;


&lt;blockquote style="color: #777"&gt;
‘Continuous-state models could be employed for source attribution at the level of geographic regions, especially if precise geolocation data were available; however, we have not yet found such an application of ancestral reconstruction for source attribution in the literature.’ – Dellicour et al (2018; Nature Communications https://www.nature.com/articles/s41467-018-03763-2) fitted continuous diffusion models for phylogeography, though admittedly they didn’t use it directly for source attribution, but rather for evaluating potential barriers to transmission.
&lt;/blockquote&gt;


&lt;blockquote style="color: #777"&gt;
Some of comments relating to Phylogenetic uncertainty are not just limited to phylodynamic approaches (alignment uncertainty; sequencing error). Might these be better included under a general ‘Limitations of genetic data’ heading? (Recombination might also be a good fit here, as might accurately rooting the tree).
&lt;/blockquote&gt;


&lt;blockquote style="color: #777"&gt;
Minor comments
•	Inconsistency in quotes for the coin toss of ‘heads’ or “heads”.
&lt;/blockquote&gt;


&lt;blockquote style="color: #777"&gt;
•	Molecular epidemiology and Phylodynamics can have a wikilink
&lt;/blockquote&gt;


&lt;blockquote style="color: #777"&gt;
•	Under ‘Transmission clustering’, there’s a broken link for ‘Forensic applications of phylogenetic clustering’.
&lt;/blockquote&gt;


&lt;blockquote style="color: #777"&gt;
•	Under’ ‘Bayesian inference’, ‘paramters’ should be ‘parameters’
&lt;/blockquote&gt;


&lt;blockquote style="color: #777"&gt;
•	Under Time scales, ‘If there is little to no evolution has occurred among these infections’ should be ‘If little to no evolution has occurred among these infections’.
&lt;/blockquote&gt;


&lt;blockquote style="color: #777"&gt;
•	Under Time scale, ‘For example, this limitation is the driving force behind the growing adoption of whole-genome sequencing for the molecular epidemiology and source attribution[6] of the bacterium tuberculosis, which makes it possible to distinguish between infections that would otherwise be assigned to the same subtype according to the standard multi-locus genotyping method[7] that targets only 24 loci of the M. tuberculosis genome, which comprises roughly 4.3 million nucleotides encoding over 4,000 genes.’ – this might be clearer rephrased or split into two sentences.
&lt;/blockquote&gt;


&lt;blockquote style="color: #777"&gt;
•	Under Phylogenetic uncertainty, ‘greatly expanded model space also makes convergence more challenging attain’ should be ‘greatly expanded model space also makes convergence more challenging _to_ attain’
&lt;/blockquote&gt;

=== Response to review by Matthew Hall ===

&lt;blockquote style="color: #777"&gt;
The page is a quite thorough and comprehensive introduction to this subject, covering the main bases well. I appreciate that the ethical considerations are taken into account and the command of the literature is generally good. I do feel that it could use some reorganisation.
&lt;/blockquote&gt;

&lt;blockquote style="color: #777"&gt;
I have four major recommendations. Firstly, be clear exactly what you are talking about! Even the first sentence is a little clumsy - the words “from a source population, individual or location, to subsequent hosts” do not give the impression that the source entities may be of the same nature as the second (i.e. “hosts”). I am not sure what this page intends to define as falling within the category “source attribution”. Is e.g. phylogeography source attribution? Is the identification of reservoir species for zoonses? If so, then there is plenty of relevant material which is not covered here.
&lt;/blockquote&gt;


&lt;blockquote style="color: #777"&gt;
Secondly, although the stated focus of the page is source attribution in general, it does tend to focus mostly on genetic methods. This is not surprising given the state of the art, but it fails to flow well. The introduction is on the general topic, but the page then introduces microbial subtyping before returning to non-genetic methods in the next section (‘"Dutch"/Hald models and Bayesian inference’). I would recommend switching the order of these, and making the genetics section as self-contained as possible. 
&lt;/blockquote&gt;


&lt;blockquote style="color: #777"&gt;
Thirdly, if the authors wish to introduce concepts such as Bayesian inference and coalescent theory to a general audience, I would recommend relying much less on dense text blocks. A picture tells a thousand words, and for example, Bayes’ theorem is not even stated. The coalescent is also effectively introduced twice. There is a tendency to leap from very basic explanations to jargon that would be unfamiliar to lay readers, for example going from the explaining the concept of a prior distribution to talking about uniform priors without really defining them.
&lt;/blockquote&gt;


&lt;blockquote style="color: #777"&gt;
Finally, I would recommend a full section describing the differences between viruses and bacteria (and potentially other types of pathogen) that are relevant to this topic.
&lt;/blockquote&gt;


&lt;blockquote style="color: #777"&gt;
Overall, though, I like this page, and think it forms the basis for a very sound introduction to the topic.
&lt;/blockquote&gt;

&lt;blockquote style="color: #777"&gt;
More specific comments:
&lt;/blockquote&gt;


&lt;blockquote style="color: #777"&gt;
“Encountering too many types on the population, however, makes it likely that every individual carries a unique subtype.” I understand what is meant here but it needs rewording.
&lt;/blockquote&gt;


&lt;blockquote style="color: #777"&gt;
Subtyping assigns samples to subtypes, not types.
&lt;/blockquote&gt;


&lt;blockquote style="color: #777"&gt;
It’s not clear whether the authors regard a distinct genome as a “subtype” and whether subtyping and WGS are being treated as fundamentally different procedures or not.  Under “whole-genome sequencing” it rather suggests that they are not, but under “defining subtypes” the impression is the opposite. It would be a little odd to treat a unique full genome sequence as a subtype.
&lt;/blockquote&gt;


&lt;blockquote style="color: #777"&gt;
Related, I find the suggestion that the primary reason that WGS clustering algorithms are used is that there is too much resolution in the sequences to be rather clumsy. More resolution really cannot be a bad thing and it would anyway be trivially easy to decrease it were that true. A cluster is not a subtype. (E.g. the sampling of new isolates cannot ever join two subtypes up.) This leads the text to implicitly suggest that the HA/NA influenza classification is somehow a procedure of a similar nature to clustering WGS influenza sequences by similarity. Clustering is rather an answer to the question of “what can we do to link samples together, given that we have high resolution?”
&lt;/blockquote&gt;


&lt;blockquote style="color: #777"&gt;
Phylogenetics is introduced suddenly in the “defining subtypes” section without definition, and is then introduced later.
&lt;/blockquote&gt;


&lt;blockquote style="color: #777"&gt;
I do not think that what is meant by “mass” in the Hald section would be clear to the layman.
&lt;/blockquote&gt;


&lt;blockquote style="color: #777"&gt;
I also do not think the hiking metaphor is very good, since it suggests that the goal of the hike is to reach a relative plateau where the hikers, presumably, want to keep walking forever. This is not intuitive. Nor is the idea that “the amount of time the hikers spend in a particular area will be proportional to the overall elevation” intuitive. I am not sure this page is the right place for a basic introduction to MCMC in any case.
&lt;/blockquote&gt;


&lt;blockquote style="color: #777"&gt;
The first paragraph in “Inferring transmission history from the phylogeny” contradicts itself, by first stating that internal nodes are treated as transmissions, and then saying that it is a common mistake to do this. (It is not really a mistake, but an assumption.)
&lt;/blockquote&gt;


&lt;blockquote style="color: #777"&gt;
The paragraph beginning “The amount of time we have to follow two or more lineages back in time until we encounter a common ancestor” lacks clarity. As above, if this is to be an introduction for the layman, it needs more work.
&lt;/blockquote&gt;


&lt;blockquote style="color: #777"&gt;
The more sophisticated versions of the CTMC discrete-state models commonly used in phylogeography do not work by ancestral state reconstruction, but rather by estimation of rates of lineage movement. See e.g. Lemey et al 2009.
&lt;/blockquote&gt;

&lt;blockquote style="color: #777"&gt;
On the other hand, Phyloscanner does not use a CTMC model of character evolution – it is parsimony on a fixed tree.
&lt;/blockquote&gt;

&lt;blockquote style="color: #777"&gt;
Finally on that subject, and as alluded to before, it is not really clear whether this page regards phylogeography as a source attribution method or not.
&lt;/blockquote&gt;


&lt;blockquote style="color: #777"&gt;
“A group of infections is paraphyletic if they are related by a common ancestor that also has one or more members that are not assigned to this group.” Reword this – it suggests that common ancestors have members.
&lt;/blockquote&gt;


&lt;blockquote style="color: #777"&gt;
Modern bootstrapping uses approximations that make it less time-intensive than simply re-running the analysis many times.
&lt;/blockquote&gt;


&lt;blockquote style="color: #777"&gt;
The phylodynamics section also lacks clarity. Ultimately the most commonly-used phylodynamic methods of both types (backwards-time and forwards-time) are not source attribution methods and are concerned with reconstructing overall dynamics. You cannot in general use a skyline plot or standard birth-death methods to do source attribution. I do not feel this really comes across at all.
&lt;/blockquote&gt;


&lt;blockquote style="color: #777"&gt;
The COVID case counts from March should be updated.
&lt;/blockquote&gt;</text>
      <sha1>kojfozwbkt67vxumkk4pc4kmnyupwc4</sha1>
    </revision>
    <revision>
      <id>8963</id>
      <parentid>8953</parentid>
      <timestamp>2021-09-21T19:18:05Z</timestamp>
      <contributor>
        <username>Artpoon</username>
        <id>47</id>
      </contributor>
      <comment>/* Response to review by Bethany Dearlove */</comment>
      <model>wikitext</model>
      <format>text/x-wiki</format>
      <text xml:space="preserve" bytes="34536">== Review by Bethany Dearlove ==

This is a comprehensive article, giving a useful introduction to source attribution using genetic sequence data. I was pleased to see that the article covers a number of challenges and limitations with source attribution methods, and I thank the authors for contributing this.

Major comments

The focus of the article is clearly on human-to-human transmission, though I understand source attribution to be a little wider than this, including water- or food-borne outbreaks and zoonoses (the Campylobacter example used later on is a nice example of this, attributing human infections to various host species – human-to-human infection of Campylobacter being rare). Therefore, it could be seen as “who or what infected whom”. It may also be worth adding a couple of (general) examples to, give more context to what a “source population, individual or location” might be. Why is it interesting/important to infer the source? How might this information be used?

There is a lot of technical detail in this page, which I think is understandable given the cross-disciplinary nature of the topic, but in places it would help to add signposting for the reader as to how this relates back to source attribution. For example, before going too far into Microbial subtyping, it would be helpful to lay out for the reader that for source attribution, you need two things: some information about the sample of interest (e.g. subtype), and the same information from the possible sources of infection for comparison. This would then naturally lead into 1) types of data, and 2) ways to compare them. The Phylogenetic methods section could also lean more heavily on to the pages for ‘Phylogenetic tree’ and ‘Computational Phylogenetics’ (the latter of which gives much more detail on how to reconstruct phylogenies and node support methods, https://en.wikipedia.org/wiki/Computational_phylogenetics), to help keep more of the focus on source attribution. 

What about non-genetic methods of source attribution, e.g. case-control studies for food-borne outbreaks? This might help lay out the fundamentals for a general audience, both in grouping cases together (what food did all the cases from an event all eat?), and methods (e.g. Bayes theorem using the food example).

Does ‘Whole genome sequencing’ belong under ‘Single and multi-locus typing’? I think it may be better in its own section, as there seems to be a disconnect here with what follows about genetic clustering. The advantage of WGS is the increased resolution, which I think is worth stating explicitly (again, signposting back to why is this relevant for source attribution). 

I wonder whether much of the ‘Genetic Clustering’ section might be better placed with the ‘Phylogenetic methods’ section, given it features phylogenetic trees before they have been fully introduced. This might help better delineate the terms ‘cluster’ and ‘subtype’, which I think come across as a little muddled.

‘It is generally easier to reconstruct a phylogenetic tree from genetic sequences than to reconstruct the transmission tree from other sources of information, such as contact tracing.’ – I’m not sure ‘easier’ is right here, surely this depends on the data/expertise you have available? 

‘If there is little to no evolution has occurred among these infections (in other words, if they are genetically almost identical) then it is difficult to reconstruct the order that different lineages descended from their common ancestors.’ Should this be observed evolution, given that the example that follows suggests that there was evolution when using the increased resolution of genomes versus MLST?

‘Conversely, if there has been too much evolution because we are working with a transmission tree on an extremely long time scale, then the genetic similarity that implies common ancestry will have eroded.’ I think this is a little unclear. Is it trying to say that if the rate of transmission is sufficiently slow relative to the evolutionary rate, too much mutation may have obscured the common ancestry?

It might be worth mentioning the effects of recombination on source attribution in the section on secondary infection – both how it might affect tree inference, and what it means for the transmission chains.

The discrete state migration models can be applied to the population-level attribution to host-species for zoonotic/food-borne pathogens, as well as individuals, which might be worth adding if you do expand the definition to include those. 

The ‘Phylodynamic methods’ needs a more focused introduction to how it helps with source attribution (I’d suggest it’s more commonly used for population-level transmission dynamics/epidemiological processes). This section also re-introduces the coalescent, which makes the distinction between phylogenetics and phylodynamics less clear.  

‘Continuous-state models could be employed for source attribution at the level of geographic regions, especially if precise geolocation data were available; however, we have not yet found such an application of ancestral reconstruction for source attribution in the literature.’ – Dellicour et al (2018; Nature Communications https://www.nature.com/articles/s41467-018-03763-2) fitted continuous diffusion models for phylogeography, though admittedly they didn’t use it directly for source attribution, but rather for evaluating potential barriers to transmission.

Some of comments relating to Phylogenetic uncertainty are not just limited to phylodynamic approaches (alignment uncertainty; sequencing error). Might these be better included under a general ‘Limitations of genetic data’ heading? (Recombination might also be a good fit here, as might accurately rooting the tree).

Minor comments

•	Inconsistency in quotes for the coin toss of ‘heads’ or “heads”.
•	Molecular epidemiology and Phylodynamics can have a wikilink
•	Under ‘Transmission clustering’, there’s a broken link for ‘Forensic applications of phylogenetic clustering’.
•	Under’ ‘Bayesian inference’, ‘paramters’ should be ‘parameters’
•	Under Time scales, ‘If there is little to no evolution has occurred among these infections’ should be ‘If little to no evolution has occurred among these infections’.
•	Under Time scale, ‘For example, this limitation is the driving force behind the growing adoption of whole-genome sequencing for the molecular epidemiology and source attribution[6] of the bacterium tuberculosis, which makes it possible to distinguish between infections that would otherwise be assigned to the same subtype according to the standard multi-locus genotyping method[7] that targets only 24 loci of the M. tuberculosis genome, which comprises roughly 4.3 million nucleotides encoding over 4,000 genes.’ – this might be clearer rephrased or split into two sentences.
•	Under Phylogenetic uncertainty, ‘greatly expanded model space also makes convergence more challenging attain’ should be ‘greatly expanded model space also makes convergence more challenging _to_ attain’


== Review by Matthew Hall ==

The page is a quite thorough and comprehensive introduction to this subject, covering the main bases well. I appreciate that the ethical considerations are taken into account and the command of the literature is generally good. I do feel that it could use some reorganisation.

I have four major recommendations. Firstly, be clear exactly what you are talking about! Even the first sentence is a little clumsy - the words “from a source population, individual or location, to subsequent hosts” do not give the impression that the source entities may be of the same nature as the second (i.e. “hosts”). I am not sure what this page intends to define as falling within the category “source attribution”. Is e.g. phylogeography source attribution? Is the identification of reservoir species for zoonses? If so, then there is plenty of relevant material which is not covered here.

Secondly, although the stated focus of the page is source attribution in general, it does tend to focus mostly on genetic methods. This is not surprising given the state of the art, but it fails to flow well. The introduction is on the general topic, but the page then introduces microbial subtyping before returning to non-genetic methods in the next section (‘"Dutch"/Hald models and Bayesian inference’). I would recommend switching the order of these, and making the genetics section as self-contained as possible. 

Thirdly, if the authors wish to introduce concepts such as Bayesian inference and coalescent theory to a general audience, I would recommend relying much less on dense text blocks. A picture tells a thousand words, and for example, Bayes’ theorem is not even stated. The coalescent is also effectively introduced twice. There is a tendency to leap from very basic explanations to jargon that would be unfamiliar to lay readers, for example going from the explaining the concept of a prior distribution to talking about uniform priors without really defining them.

Finally, I would recommend a full section describing the differences between viruses and bacteria (and potentially other types of pathogen) that are relevant to this topic.

Overall, though, I like this page, and think it forms the basis for a very sound introduction to the topic.

More specific comments:

“Encountering too many types on the population, however, makes it likely that every individual carries a unique subtype.” I understand what is meant here but it needs rewording.

Subtyping assigns samples to subtypes, not types.

It’s not clear whether the authors regard a distinct genome as a “subtype” and whether subtyping and WGS are being treated as fundamentally different procedures or not.  Under “whole-genome sequencing” it rather suggests that they are not, but under “defining subtypes” the impression is the opposite. It would be a little odd to treat a unique full genome sequence as a subtype.

Related, I find the suggestion that the primary reason that WGS clustering algorithms are used is that there is too much resolution in the sequences to be rather clumsy. More resolution really cannot be a bad thing and it would anyway be trivially easy to decrease it were that true. A cluster is not a subtype. (E.g. the sampling of new isolates cannot ever join two subtypes up.) This leads the text to implicitly suggest that the HA/NA influenza classification is somehow a procedure of a similar nature to clustering WGS influenza sequences by similarity. Clustering is rather an answer to the question of “what can we do to link samples together, given that we have high resolution?”

Phylogenetics is introduced suddenly in the “defining subtypes” section without definition, and is then introduced later.

I do not think that what is meant by “mass” in the Hald section would be clear to the layman.

I also do not think the hiking metaphor is very good, since it suggests that the goal of the hike is to reach a relative plateau where the hikers, presumably, want to keep walking forever. This is not intuitive. Nor is the idea that “the amount of time the hikers spend in a particular area will be proportional to the overall elevation” intuitive. I am not sure this page is the right place for a basic introduction to MCMC in any case.

The first paragraph in “Inferring transmission history from the phylogeny” contradicts itself, by first stating that internal nodes are treated as transmissions, and then saying that it is a common mistake to do this. (It is not really a mistake, but an assumption.)

The paragraph beginning “The amount of time we have to follow two or more lineages back in time until we encounter a common ancestor” lacks clarity. As above, if this is to be an introduction for the layman, it needs more work.

The more sophisticated versions of the CTMC discrete-state models commonly used in phylogeography do not work by ancestral state reconstruction, but rather by estimation of rates of lineage movement. See e.g. Lemey et al 2009.

On the other hand, Phyloscanner does not use a CTMC model of character evolution – it is parsimony on a fixed tree.

Finally on that subject, and as alluded to before, it is not really clear whether this page regards phylogeography as a source attribution method or not.

“A group of infections is paraphyletic if they are related by a common ancestor that also has one or more members that are not assigned to this group.” Reword this – it suggests that common ancestors have members.

Modern bootstrapping uses approximations that make it less time-intensive than simply re-running the analysis many times.

The phylodynamics section also lacks clarity. Ultimately the most commonly-used phylodynamic methods of both types (backwards-time and forwards-time) are not source attribution methods and are concerned with reconstructing overall dynamics. You cannot in general use a skyline plot or standard birth-death methods to do source attribution. I do not feel this really comes across at all.

The COVID case counts from March should be updated.

== Response to reviews ==

On behalf of my co-authors, I would like to thank the reviewers for their thorough and insightful evaluation of our article, and the editors for granting us the opportunity to address the issues raised by the reviewers with a revised version.  Here, we provide a point-by-point response to the reviews, using blockquote elements to itemize each comment.  Also, a summary of differences between the current version and the original submission can be reviewed at [http://topicpageswiki.plos.org/w/index.php?title=Molecular_source_attribution&amp;diff=8951&amp;oldid=8762 this history page].

=== Response to review by Bethany Dearlove ===

&lt;blockquote style="color: #777"&gt;
This is a comprehensive article, giving a useful introduction to source attribution using genetic sequence data. I was pleased to see that the article covers a number of challenges and limitations with source attribution methods, and I thank the authors for contributing this.
&lt;/blockquote&gt;

Thank you for this encouraging feedback!

&lt;blockquote style="color: #777"&gt;
Major comments

The focus of the article is clearly on human-to-human transmission, though I understand source attribution to be a little wider than this, including water- or food-borne outbreaks and zoonoses (the Campylobacter example used later on is a nice example of this, attributing human infections to various host species – human-to-human infection of Campylobacter being rare). Therefore, it could be seen as “who or what infected whom”. It may also be worth adding a couple of (general) examples to, give more context to what a “source population, individual or location” might be. Why is it interesting/important to infer the source? How might this information be used?
&lt;/blockquote&gt;

Our objective was to provide a publicly accessible overview of source attribution, particularly for communities who carry a greater burden of stigmatization or criminal prosecution for the transmission of infectious disease.  Thus, we have tried to describe the technical challenges of accurate attribution, as well as its ethical issues and controversies.  Nevertheless, we have taken the reviewer's suggestion by clarifying the different ways that source attribution can be applied to populations, individuals or locations; and added some examples for each scenario.  These changes were mostly applied to the introductory section.

&lt;blockquote style="color: #777"&gt;
There is a lot of technical detail in this page, which I think is understandable given the cross-disciplinary nature of the topic, but in places it would help to add signposting for the reader as to how this relates back to source attribution. For example, before going too far into Microbial subtyping, it would be helpful to lay out for the reader that for source attribution, you need two things: some information about the sample of interest (e.g. subtype), and the same information from the possible sources of infection for comparison. This would then naturally lead into 1) types of data, and 2) ways to compare them.
&lt;/blockquote&gt;

We have expanded the introductory section to more clearly explain the role of subtyping for source attribution.  In addition, we have substantially reduced the technical detail in parts of the article (''e.g.'', Bayesian inference) based on feedback from both reviewers.

&lt;blockquote style="color: #777"&gt;
The Phylogenetic methods section could also lean more heavily on to the pages for ‘Phylogenetic tree’ and ‘Computational Phylogenetics’ (the latter of which gives much more detail on how to reconstruct phylogenies and node support methods, https://en.wikipedia.org/wiki/Computational_phylogenetics), to help keep more of the focus on source attribution. 
&lt;/blockquote&gt;

We have followed the reviewer's advice and removed much of this section to focus more on source attribution.

&lt;blockquote style="color: #777"&gt;
What about non-genetic methods of source attribution, e.g. case-control studies for food-borne outbreaks? This might help lay out the fundamentals for a general audience, both in grouping cases together (what food did all the cases from an event all eat?), and methods (e.g. Bayes theorem using the food example).
&lt;/blockquote&gt;

Thank you for pointing this out.  Although these are important topics, incorporating non-genetic methods of source attribution would greatly expand the scope of this article.  Hence, we decided to modify the title of the article to "Molecular source attribution", and added a paragraph to the introduction section to clarify that we are talking about only a subset of source attribution methods using molecular data.

&lt;blockquote style="color: #777"&gt;
Does ‘Whole genome sequencing’ belong under ‘Single and multi-locus typing’? I think it may be better in its own section, as there seems to be a disconnect here with what follows about genetic clustering. The advantage of WGS is the increased resolution, which I think is worth stating explicitly (again, signposting back to why is this relevant for source attribution). 
&lt;/blockquote&gt;

We agree that "Whole genome sequencing" should be subsumed under "Single and multi-locus typing", and relocated this section accordinly.

&lt;blockquote style="color: #777"&gt;
I wonder whether much of the ‘Genetic Clustering’ section might be better placed with the ‘Phylogenetic methods’ section, given it features phylogenetic trees before they have been fully introduced. This might help better delineate the terms ‘cluster’ and ‘subtype’, which I think come across as a little muddled.
&lt;/blockquote&gt;

The problem is that subtypes are often defined from genetic clusters - for example, consider the hepatitis C virus genotypes and subtypes, and the HIV-1 subtypes.  Thus, we maintain that subtypes are always clusters (just not necessarily derived from genetic information, ''e.g.'', serotypes), but clusters are not necessarily subtypes.  We have tried to clarify the role of genetic clustering in microbial subtyping by adding a figure and explnatory text.

&lt;blockquote style="color: #777"&gt;
‘It is generally easier to reconstruct a phylogenetic tree from genetic sequences than to reconstruct the transmission tree from other sources of information, such as contact tracing.’ – I’m not sure ‘easier’ is right here, surely this depends on the data/expertise you have available? 
&lt;/blockquote&gt;

Fair point.  We have revised this line as follows: "In conjunction with reconstructing the transmission tree from other sources of information, such as contact tracing, reconstructing a phylogenetic tree can serve as a useful, additional information source especially when genetic sequences are already available."

&lt;blockquote style="color: #777"&gt;
‘If there is little to no evolution has occurred among these infections (in other words, if they are genetically almost identical) then it is difficult to reconstruct the order that different lineages descended from their common ancestors.’ Should this be observed evolution, given that the example that follows suggests that there was evolution when using the increased resolution of genomes versus MLST?
&lt;/blockquote&gt;

Thank you for pointing this out.  We have revised this sentence as follows:  "If little to no evolution has occurred among these infections (i.e., they are almost genetically identical) or if the existing divergence is not captured due to incomplete sequencing of the respective genomes, then it is difficult to reconstruct the order that different lineages descended from their common ancestors. For example, this limitation is the driving force behind the growing adoption of whole-genome sequencing for the molecular epidemiology and source attribution[6] of the bacterium tuberculosis."

&lt;blockquote style="color: #777"&gt;
‘Conversely, if there has been too much evolution because we are working with a transmission tree on an extremely long time scale, then the genetic similarity that implies common ancestry will have eroded.’ I think this is a little unclear. Is it trying to say that if the rate of transmission is sufficiently slow relative to the evolutionary rate, too much mutation may have obscured the common ancestry?
&lt;/blockquote&gt;

We apologize for the confusing language.  We were trying to point out that internal branches become more difficult to resolve when they are deeper in the tree.  We have revised this statement as follows:
"Situations where there is little to no evolution among infections can occur even if the pathogen evolves rapidly compared to other pathogens; for example, when there is accelerated transmission between hosts. In such cases, the internal branches of the tree that correspond to the transmission events will be short and difficult to resolve. Conversely, if we are attempting to reconstruct transmission events in the distant past, then the lengths of terminal branches will be long and the corresponding internal branches will be difficult to resolve. In other words, reconstructing common ancestry is progressively more uncertain the further the events are from observed data, especially for rapidly evolving pathogens."

&lt;blockquote style="color: #777"&gt;
It might be worth mentioning the effects of recombination on source attribution in the section on secondary infection – both how it might affect tree inference, and what it means for the transmission chains.
&lt;/blockquote&gt;

This is a good point.  We have added the following paragraph to the section on ''Phylogenetic uncertainty'':
"Genetic recombination is the exchange of genetic material between individual genomes. For pathogens, recombination can occur when a cell is infected by multiple copies of the pathogen. If some hosts were infected multiple times by two or more divergent variants from different sources (i.e., superinfection), then recombination can produce mosaic genomes that complicate the reconstruction of an accurate phylogeny[21]. In other words, different segments of a recombinant genome may be related to other genomes through discordant phylogenies in such a way that cannot be accurately represented by a single tree. In practice, it is common to screen for recombinant sequences and discard them before reconstructing a phylogeny from an alignment that is assumed to be free of recombination [22]."

&lt;blockquote style="color: #777"&gt;
The discrete state migration models can be applied to the population-level attribution to host-species for zoonotic/food-borne pathogens, as well as individuals, which might be worth adding if you do expand the definition to include those. 
&lt;/blockquote&gt;

Thanks for pointing this out - we have incorporated these points into the section on ''Ancestral host-state reconstruction''.

&lt;blockquote style="color: #777"&gt;
The ‘Phylodynamic methods’ needs a more focused introduction to how it helps with source attribution (I’d suggest it’s more commonly used for population-level transmission dynamics/epidemiological processes). This section also re-introduces the coalescent, which makes the distinction between phylogenetics and phylodynamics less clear.  
&lt;/blockquote&gt;

We apologize - the coalescent indeed appeared in multiple parts of the original text.  We have greatly reduced the redundant text, and clarified the difference between phylogenetic and phylodynamic applications of the coalescent.

&lt;blockquote style="color: #777"&gt;
‘Continuous-state models could be employed for source attribution at the level of geographic regions, especially if precise geolocation data were available; however, we have not yet found such an application of ancestral reconstruction for source attribution in the literature.’ – Dellicour et al (2018; Nature Communications https://www.nature.com/articles/s41467-018-03763-2) fitted continuous diffusion models for phylogeography, though admittedly they didn’t use it directly for source attribution, but rather for evaluating potential barriers to transmission.
&lt;/blockquote&gt;


&lt;blockquote style="color: #777"&gt;
Some of comments relating to Phylogenetic uncertainty are not just limited to phylodynamic approaches (alignment uncertainty; sequencing error). Might these be better included under a general ‘Limitations of genetic data’ heading? (Recombination might also be a good fit here, as might accurately rooting the tree).
&lt;/blockquote&gt;


&lt;blockquote style="color: #777"&gt;
Minor comments
•	Inconsistency in quotes for the coin toss of ‘heads’ or “heads”.
&lt;/blockquote&gt;


&lt;blockquote style="color: #777"&gt;
•	Molecular epidemiology and Phylodynamics can have a wikilink
&lt;/blockquote&gt;


&lt;blockquote style="color: #777"&gt;
•	Under ‘Transmission clustering’, there’s a broken link for ‘Forensic applications of phylogenetic clustering’.
&lt;/blockquote&gt;


&lt;blockquote style="color: #777"&gt;
•	Under’ ‘Bayesian inference’, ‘paramters’ should be ‘parameters’
&lt;/blockquote&gt;


&lt;blockquote style="color: #777"&gt;
•	Under Time scales, ‘If there is little to no evolution has occurred among these infections’ should be ‘If little to no evolution has occurred among these infections’.
&lt;/blockquote&gt;


&lt;blockquote style="color: #777"&gt;
•	Under Time scale, ‘For example, this limitation is the driving force behind the growing adoption of whole-genome sequencing for the molecular epidemiology and source attribution[6] of the bacterium tuberculosis, which makes it possible to distinguish between infections that would otherwise be assigned to the same subtype according to the standard multi-locus genotyping method[7] that targets only 24 loci of the M. tuberculosis genome, which comprises roughly 4.3 million nucleotides encoding over 4,000 genes.’ – this might be clearer rephrased or split into two sentences.
&lt;/blockquote&gt;


&lt;blockquote style="color: #777"&gt;
•	Under Phylogenetic uncertainty, ‘greatly expanded model space also makes convergence more challenging attain’ should be ‘greatly expanded model space also makes convergence more challenging _to_ attain’
&lt;/blockquote&gt;

=== Response to review by Matthew Hall ===

&lt;blockquote style="color: #777"&gt;
The page is a quite thorough and comprehensive introduction to this subject, covering the main bases well. I appreciate that the ethical considerations are taken into account and the command of the literature is generally good. I do feel that it could use some reorganisation.
&lt;/blockquote&gt;

&lt;blockquote style="color: #777"&gt;
I have four major recommendations. Firstly, be clear exactly what you are talking about! Even the first sentence is a little clumsy - the words “from a source population, individual or location, to subsequent hosts” do not give the impression that the source entities may be of the same nature as the second (i.e. “hosts”). I am not sure what this page intends to define as falling within the category “source attribution”. Is e.g. phylogeography source attribution? Is the identification of reservoir species for zoonses? If so, then there is plenty of relevant material which is not covered here.
&lt;/blockquote&gt;


&lt;blockquote style="color: #777"&gt;
Secondly, although the stated focus of the page is source attribution in general, it does tend to focus mostly on genetic methods. This is not surprising given the state of the art, but it fails to flow well. The introduction is on the general topic, but the page then introduces microbial subtyping before returning to non-genetic methods in the next section (‘"Dutch"/Hald models and Bayesian inference’). I would recommend switching the order of these, and making the genetics section as self-contained as possible. 
&lt;/blockquote&gt;


&lt;blockquote style="color: #777"&gt;
Thirdly, if the authors wish to introduce concepts such as Bayesian inference and coalescent theory to a general audience, I would recommend relying much less on dense text blocks. A picture tells a thousand words, and for example, Bayes’ theorem is not even stated. The coalescent is also effectively introduced twice. There is a tendency to leap from very basic explanations to jargon that would be unfamiliar to lay readers, for example going from the explaining the concept of a prior distribution to talking about uniform priors without really defining them.
&lt;/blockquote&gt;


&lt;blockquote style="color: #777"&gt;
Finally, I would recommend a full section describing the differences between viruses and bacteria (and potentially other types of pathogen) that are relevant to this topic.
&lt;/blockquote&gt;


&lt;blockquote style="color: #777"&gt;
Overall, though, I like this page, and think it forms the basis for a very sound introduction to the topic.
&lt;/blockquote&gt;

&lt;blockquote style="color: #777"&gt;
More specific comments:
&lt;/blockquote&gt;


&lt;blockquote style="color: #777"&gt;
“Encountering too many types on the population, however, makes it likely that every individual carries a unique subtype.” I understand what is meant here but it needs rewording.
&lt;/blockquote&gt;


&lt;blockquote style="color: #777"&gt;
Subtyping assigns samples to subtypes, not types.
&lt;/blockquote&gt;


&lt;blockquote style="color: #777"&gt;
It’s not clear whether the authors regard a distinct genome as a “subtype” and whether subtyping and WGS are being treated as fundamentally different procedures or not.  Under “whole-genome sequencing” it rather suggests that they are not, but under “defining subtypes” the impression is the opposite. It would be a little odd to treat a unique full genome sequence as a subtype.
&lt;/blockquote&gt;


&lt;blockquote style="color: #777"&gt;
Related, I find the suggestion that the primary reason that WGS clustering algorithms are used is that there is too much resolution in the sequences to be rather clumsy. More resolution really cannot be a bad thing and it would anyway be trivially easy to decrease it were that true. A cluster is not a subtype. (E.g. the sampling of new isolates cannot ever join two subtypes up.) This leads the text to implicitly suggest that the HA/NA influenza classification is somehow a procedure of a similar nature to clustering WGS influenza sequences by similarity. Clustering is rather an answer to the question of “what can we do to link samples together, given that we have high resolution?”
&lt;/blockquote&gt;


&lt;blockquote style="color: #777"&gt;
Phylogenetics is introduced suddenly in the “defining subtypes” section without definition, and is then introduced later.
&lt;/blockquote&gt;


&lt;blockquote style="color: #777"&gt;
I do not think that what is meant by “mass” in the Hald section would be clear to the layman.
&lt;/blockquote&gt;


&lt;blockquote style="color: #777"&gt;
I also do not think the hiking metaphor is very good, since it suggests that the goal of the hike is to reach a relative plateau where the hikers, presumably, want to keep walking forever. This is not intuitive. Nor is the idea that “the amount of time the hikers spend in a particular area will be proportional to the overall elevation” intuitive. I am not sure this page is the right place for a basic introduction to MCMC in any case.
&lt;/blockquote&gt;


&lt;blockquote style="color: #777"&gt;
The first paragraph in “Inferring transmission history from the phylogeny” contradicts itself, by first stating that internal nodes are treated as transmissions, and then saying that it is a common mistake to do this. (It is not really a mistake, but an assumption.)
&lt;/blockquote&gt;


&lt;blockquote style="color: #777"&gt;
The paragraph beginning “The amount of time we have to follow two or more lineages back in time until we encounter a common ancestor” lacks clarity. As above, if this is to be an introduction for the layman, it needs more work.
&lt;/blockquote&gt;


&lt;blockquote style="color: #777"&gt;
The more sophisticated versions of the CTMC discrete-state models commonly used in phylogeography do not work by ancestral state reconstruction, but rather by estimation of rates of lineage movement. See e.g. Lemey et al 2009.
&lt;/blockquote&gt;

&lt;blockquote style="color: #777"&gt;
On the other hand, Phyloscanner does not use a CTMC model of character evolution – it is parsimony on a fixed tree.
&lt;/blockquote&gt;

&lt;blockquote style="color: #777"&gt;
Finally on that subject, and as alluded to before, it is not really clear whether this page regards phylogeography as a source attribution method or not.
&lt;/blockquote&gt;


&lt;blockquote style="color: #777"&gt;
“A group of infections is paraphyletic if they are related by a common ancestor that also has one or more members that are not assigned to this group.” Reword this – it suggests that common ancestors have members.
&lt;/blockquote&gt;


&lt;blockquote style="color: #777"&gt;
Modern bootstrapping uses approximations that make it less time-intensive than simply re-running the analysis many times.
&lt;/blockquote&gt;


&lt;blockquote style="color: #777"&gt;
The phylodynamics section also lacks clarity. Ultimately the most commonly-used phylodynamic methods of both types (backwards-time and forwards-time) are not source attribution methods and are concerned with reconstructing overall dynamics. You cannot in general use a skyline plot or standard birth-death methods to do source attribution. I do not feel this really comes across at all.
&lt;/blockquote&gt;


&lt;blockquote style="color: #777"&gt;
The COVID case counts from March should be updated.
&lt;/blockquote&gt;</text>
      <sha1>ptvv82zelnq99pesr08h49qpxe0z8nj</sha1>
    </revision>
    <revision>
      <id>8965</id>
      <parentid>8963</parentid>
      <timestamp>2021-09-21T19:38:43Z</timestamp>
      <contributor>
        <username>Artpoon</username>
        <id>47</id>
      </contributor>
      <comment>/* Response to review by Bethany Dearlove */</comment>
      <model>wikitext</model>
      <format>text/x-wiki</format>
      <text xml:space="preserve" bytes="35012">== Review by Bethany Dearlove ==

This is a comprehensive article, giving a useful introduction to source attribution using genetic sequence data. I was pleased to see that the article covers a number of challenges and limitations with source attribution methods, and I thank the authors for contributing this.

Major comments

The focus of the article is clearly on human-to-human transmission, though I understand source attribution to be a little wider than this, including water- or food-borne outbreaks and zoonoses (the Campylobacter example used later on is a nice example of this, attributing human infections to various host species – human-to-human infection of Campylobacter being rare). Therefore, it could be seen as “who or what infected whom”. It may also be worth adding a couple of (general) examples to, give more context to what a “source population, individual or location” might be. Why is it interesting/important to infer the source? How might this information be used?

There is a lot of technical detail in this page, which I think is understandable given the cross-disciplinary nature of the topic, but in places it would help to add signposting for the reader as to how this relates back to source attribution. For example, before going too far into Microbial subtyping, it would be helpful to lay out for the reader that for source attribution, you need two things: some information about the sample of interest (e.g. subtype), and the same information from the possible sources of infection for comparison. This would then naturally lead into 1) types of data, and 2) ways to compare them. The Phylogenetic methods section could also lean more heavily on to the pages for ‘Phylogenetic tree’ and ‘Computational Phylogenetics’ (the latter of which gives much more detail on how to reconstruct phylogenies and node support methods, https://en.wikipedia.org/wiki/Computational_phylogenetics), to help keep more of the focus on source attribution. 

What about non-genetic methods of source attribution, e.g. case-control studies for food-borne outbreaks? This might help lay out the fundamentals for a general audience, both in grouping cases together (what food did all the cases from an event all eat?), and methods (e.g. Bayes theorem using the food example).

Does ‘Whole genome sequencing’ belong under ‘Single and multi-locus typing’? I think it may be better in its own section, as there seems to be a disconnect here with what follows about genetic clustering. The advantage of WGS is the increased resolution, which I think is worth stating explicitly (again, signposting back to why is this relevant for source attribution). 

I wonder whether much of the ‘Genetic Clustering’ section might be better placed with the ‘Phylogenetic methods’ section, given it features phylogenetic trees before they have been fully introduced. This might help better delineate the terms ‘cluster’ and ‘subtype’, which I think come across as a little muddled.

‘It is generally easier to reconstruct a phylogenetic tree from genetic sequences than to reconstruct the transmission tree from other sources of information, such as contact tracing.’ – I’m not sure ‘easier’ is right here, surely this depends on the data/expertise you have available? 

‘If there is little to no evolution has occurred among these infections (in other words, if they are genetically almost identical) then it is difficult to reconstruct the order that different lineages descended from their common ancestors.’ Should this be observed evolution, given that the example that follows suggests that there was evolution when using the increased resolution of genomes versus MLST?

‘Conversely, if there has been too much evolution because we are working with a transmission tree on an extremely long time scale, then the genetic similarity that implies common ancestry will have eroded.’ I think this is a little unclear. Is it trying to say that if the rate of transmission is sufficiently slow relative to the evolutionary rate, too much mutation may have obscured the common ancestry?

It might be worth mentioning the effects of recombination on source attribution in the section on secondary infection – both how it might affect tree inference, and what it means for the transmission chains.

The discrete state migration models can be applied to the population-level attribution to host-species for zoonotic/food-borne pathogens, as well as individuals, which might be worth adding if you do expand the definition to include those. 

The ‘Phylodynamic methods’ needs a more focused introduction to how it helps with source attribution (I’d suggest it’s more commonly used for population-level transmission dynamics/epidemiological processes). This section also re-introduces the coalescent, which makes the distinction between phylogenetics and phylodynamics less clear.  

‘Continuous-state models could be employed for source attribution at the level of geographic regions, especially if precise geolocation data were available; however, we have not yet found such an application of ancestral reconstruction for source attribution in the literature.’ – Dellicour et al (2018; Nature Communications https://www.nature.com/articles/s41467-018-03763-2) fitted continuous diffusion models for phylogeography, though admittedly they didn’t use it directly for source attribution, but rather for evaluating potential barriers to transmission.

Some of comments relating to Phylogenetic uncertainty are not just limited to phylodynamic approaches (alignment uncertainty; sequencing error). Might these be better included under a general ‘Limitations of genetic data’ heading? (Recombination might also be a good fit here, as might accurately rooting the tree).

Minor comments

•	Inconsistency in quotes for the coin toss of ‘heads’ or “heads”.
•	Molecular epidemiology and Phylodynamics can have a wikilink
•	Under ‘Transmission clustering’, there’s a broken link for ‘Forensic applications of phylogenetic clustering’.
•	Under’ ‘Bayesian inference’, ‘paramters’ should be ‘parameters’
•	Under Time scales, ‘If there is little to no evolution has occurred among these infections’ should be ‘If little to no evolution has occurred among these infections’.
•	Under Time scale, ‘For example, this limitation is the driving force behind the growing adoption of whole-genome sequencing for the molecular epidemiology and source attribution[6] of the bacterium tuberculosis, which makes it possible to distinguish between infections that would otherwise be assigned to the same subtype according to the standard multi-locus genotyping method[7] that targets only 24 loci of the M. tuberculosis genome, which comprises roughly 4.3 million nucleotides encoding over 4,000 genes.’ – this might be clearer rephrased or split into two sentences.
•	Under Phylogenetic uncertainty, ‘greatly expanded model space also makes convergence more challenging attain’ should be ‘greatly expanded model space also makes convergence more challenging _to_ attain’


== Review by Matthew Hall ==

The page is a quite thorough and comprehensive introduction to this subject, covering the main bases well. I appreciate that the ethical considerations are taken into account and the command of the literature is generally good. I do feel that it could use some reorganisation.

I have four major recommendations. Firstly, be clear exactly what you are talking about! Even the first sentence is a little clumsy - the words “from a source population, individual or location, to subsequent hosts” do not give the impression that the source entities may be of the same nature as the second (i.e. “hosts”). I am not sure what this page intends to define as falling within the category “source attribution”. Is e.g. phylogeography source attribution? Is the identification of reservoir species for zoonses? If so, then there is plenty of relevant material which is not covered here.

Secondly, although the stated focus of the page is source attribution in general, it does tend to focus mostly on genetic methods. This is not surprising given the state of the art, but it fails to flow well. The introduction is on the general topic, but the page then introduces microbial subtyping before returning to non-genetic methods in the next section (‘"Dutch"/Hald models and Bayesian inference’). I would recommend switching the order of these, and making the genetics section as self-contained as possible. 

Thirdly, if the authors wish to introduce concepts such as Bayesian inference and coalescent theory to a general audience, I would recommend relying much less on dense text blocks. A picture tells a thousand words, and for example, Bayes’ theorem is not even stated. The coalescent is also effectively introduced twice. There is a tendency to leap from very basic explanations to jargon that would be unfamiliar to lay readers, for example going from the explaining the concept of a prior distribution to talking about uniform priors without really defining them.

Finally, I would recommend a full section describing the differences between viruses and bacteria (and potentially other types of pathogen) that are relevant to this topic.

Overall, though, I like this page, and think it forms the basis for a very sound introduction to the topic.

More specific comments:

“Encountering too many types on the population, however, makes it likely that every individual carries a unique subtype.” I understand what is meant here but it needs rewording.

Subtyping assigns samples to subtypes, not types.

It’s not clear whether the authors regard a distinct genome as a “subtype” and whether subtyping and WGS are being treated as fundamentally different procedures or not.  Under “whole-genome sequencing” it rather suggests that they are not, but under “defining subtypes” the impression is the opposite. It would be a little odd to treat a unique full genome sequence as a subtype.

Related, I find the suggestion that the primary reason that WGS clustering algorithms are used is that there is too much resolution in the sequences to be rather clumsy. More resolution really cannot be a bad thing and it would anyway be trivially easy to decrease it were that true. A cluster is not a subtype. (E.g. the sampling of new isolates cannot ever join two subtypes up.) This leads the text to implicitly suggest that the HA/NA influenza classification is somehow a procedure of a similar nature to clustering WGS influenza sequences by similarity. Clustering is rather an answer to the question of “what can we do to link samples together, given that we have high resolution?”

Phylogenetics is introduced suddenly in the “defining subtypes” section without definition, and is then introduced later.

I do not think that what is meant by “mass” in the Hald section would be clear to the layman.

I also do not think the hiking metaphor is very good, since it suggests that the goal of the hike is to reach a relative plateau where the hikers, presumably, want to keep walking forever. This is not intuitive. Nor is the idea that “the amount of time the hikers spend in a particular area will be proportional to the overall elevation” intuitive. I am not sure this page is the right place for a basic introduction to MCMC in any case.

The first paragraph in “Inferring transmission history from the phylogeny” contradicts itself, by first stating that internal nodes are treated as transmissions, and then saying that it is a common mistake to do this. (It is not really a mistake, but an assumption.)

The paragraph beginning “The amount of time we have to follow two or more lineages back in time until we encounter a common ancestor” lacks clarity. As above, if this is to be an introduction for the layman, it needs more work.

The more sophisticated versions of the CTMC discrete-state models commonly used in phylogeography do not work by ancestral state reconstruction, but rather by estimation of rates of lineage movement. See e.g. Lemey et al 2009.

On the other hand, Phyloscanner does not use a CTMC model of character evolution – it is parsimony on a fixed tree.

Finally on that subject, and as alluded to before, it is not really clear whether this page regards phylogeography as a source attribution method or not.

“A group of infections is paraphyletic if they are related by a common ancestor that also has one or more members that are not assigned to this group.” Reword this – it suggests that common ancestors have members.

Modern bootstrapping uses approximations that make it less time-intensive than simply re-running the analysis many times.

The phylodynamics section also lacks clarity. Ultimately the most commonly-used phylodynamic methods of both types (backwards-time and forwards-time) are not source attribution methods and are concerned with reconstructing overall dynamics. You cannot in general use a skyline plot or standard birth-death methods to do source attribution. I do not feel this really comes across at all.

The COVID case counts from March should be updated.

== Response to reviews ==

On behalf of my co-authors, I would like to thank the reviewers for their thorough and insightful evaluation of our article, and the editors for granting us the opportunity to address the issues raised by the reviewers with a revised version.  Here, we provide a point-by-point response to the reviews, using blockquote elements to itemize each comment.  Also, a summary of differences between the current version and the original submission can be reviewed at [http://topicpageswiki.plos.org/w/index.php?title=Molecular_source_attribution&amp;diff=8951&amp;oldid=8762 this history page].

=== Response to review by Bethany Dearlove ===

&lt;blockquote style="color: #777"&gt;
This is a comprehensive article, giving a useful introduction to source attribution using genetic sequence data. I was pleased to see that the article covers a number of challenges and limitations with source attribution methods, and I thank the authors for contributing this.
&lt;/blockquote&gt;

Thank you for this encouraging feedback!

&lt;blockquote style="color: #777"&gt;
Major comments

The focus of the article is clearly on human-to-human transmission, though I understand source attribution to be a little wider than this, including water- or food-borne outbreaks and zoonoses (the Campylobacter example used later on is a nice example of this, attributing human infections to various host species – human-to-human infection of Campylobacter being rare). Therefore, it could be seen as “who or what infected whom”. It may also be worth adding a couple of (general) examples to, give more context to what a “source population, individual or location” might be. Why is it interesting/important to infer the source? How might this information be used?
&lt;/blockquote&gt;

Our objective was to provide a publicly accessible overview of source attribution, particularly for communities who carry a greater burden of stigmatization or criminal prosecution for the transmission of infectious disease.  Thus, we have tried to describe the technical challenges of accurate attribution, as well as its ethical issues and controversies.  Nevertheless, we have taken the reviewer's suggestion by clarifying the different ways that source attribution can be applied to populations, individuals or locations; and added some examples for each scenario.  These changes were mostly applied to the introductory section.

&lt;blockquote style="color: #777"&gt;
There is a lot of technical detail in this page, which I think is understandable given the cross-disciplinary nature of the topic, but in places it would help to add signposting for the reader as to how this relates back to source attribution. For example, before going too far into Microbial subtyping, it would be helpful to lay out for the reader that for source attribution, you need two things: some information about the sample of interest (e.g. subtype), and the same information from the possible sources of infection for comparison. This would then naturally lead into 1) types of data, and 2) ways to compare them.
&lt;/blockquote&gt;

We have expanded the introductory section to more clearly explain the role of subtyping for source attribution.  In addition, we have substantially reduced the technical detail in parts of the article (''e.g.'', Bayesian inference) based on feedback from both reviewers.

&lt;blockquote style="color: #777"&gt;
The Phylogenetic methods section could also lean more heavily on to the pages for ‘Phylogenetic tree’ and ‘Computational Phylogenetics’ (the latter of which gives much more detail on how to reconstruct phylogenies and node support methods, https://en.wikipedia.org/wiki/Computational_phylogenetics), to help keep more of the focus on source attribution. 
&lt;/blockquote&gt;

We have followed the reviewer's advice and removed much of this section to focus more on source attribution.

&lt;blockquote style="color: #777"&gt;
What about non-genetic methods of source attribution, e.g. case-control studies for food-borne outbreaks? This might help lay out the fundamentals for a general audience, both in grouping cases together (what food did all the cases from an event all eat?), and methods (e.g. Bayes theorem using the food example).
&lt;/blockquote&gt;

Thank you for pointing this out.  Although these are important topics, incorporating non-genetic methods of source attribution would greatly expand the scope of this article.  Hence, we decided to modify the title of the article to "Molecular source attribution", and added a paragraph to the introduction section to clarify that we are talking about only a subset of source attribution methods using molecular data.

&lt;blockquote style="color: #777"&gt;
Does ‘Whole genome sequencing’ belong under ‘Single and multi-locus typing’? I think it may be better in its own section, as there seems to be a disconnect here with what follows about genetic clustering. The advantage of WGS is the increased resolution, which I think is worth stating explicitly (again, signposting back to why is this relevant for source attribution). 
&lt;/blockquote&gt;

We agree that "Whole genome sequencing" should be subsumed under "Single and multi-locus typing", and relocated this section accordinly.

&lt;blockquote style="color: #777"&gt;
I wonder whether much of the ‘Genetic Clustering’ section might be better placed with the ‘Phylogenetic methods’ section, given it features phylogenetic trees before they have been fully introduced. This might help better delineate the terms ‘cluster’ and ‘subtype’, which I think come across as a little muddled.
&lt;/blockquote&gt;

The problem is that subtypes are often defined from genetic clusters - for example, consider the hepatitis C virus genotypes and subtypes, and the HIV-1 subtypes.  Thus, we maintain that subtypes are always clusters (just not necessarily derived from genetic information, ''e.g.'', serotypes), but clusters are not necessarily subtypes.  We have tried to clarify the role of genetic clustering in microbial subtyping by adding a figure and explnatory text.

&lt;blockquote style="color: #777"&gt;
‘It is generally easier to reconstruct a phylogenetic tree from genetic sequences than to reconstruct the transmission tree from other sources of information, such as contact tracing.’ – I’m not sure ‘easier’ is right here, surely this depends on the data/expertise you have available? 
&lt;/blockquote&gt;

Fair point.  We have revised this line as follows: "In conjunction with reconstructing the transmission tree from other sources of information, such as contact tracing, reconstructing a phylogenetic tree can serve as a useful, additional information source especially when genetic sequences are already available."

&lt;blockquote style="color: #777"&gt;
‘If there is little to no evolution has occurred among these infections (in other words, if they are genetically almost identical) then it is difficult to reconstruct the order that different lineages descended from their common ancestors.’ Should this be observed evolution, given that the example that follows suggests that there was evolution when using the increased resolution of genomes versus MLST?
&lt;/blockquote&gt;

Thank you for pointing this out.  We have revised this sentence as follows:  "If little to no evolution has occurred among these infections (i.e., they are almost genetically identical) or if the existing divergence is not captured due to incomplete sequencing of the respective genomes, then it is difficult to reconstruct the order that different lineages descended from their common ancestors. For example, this limitation is the driving force behind the growing adoption of whole-genome sequencing for the molecular epidemiology and source attribution[6] of the bacterium tuberculosis."

&lt;blockquote style="color: #777"&gt;
‘Conversely, if there has been too much evolution because we are working with a transmission tree on an extremely long time scale, then the genetic similarity that implies common ancestry will have eroded.’ I think this is a little unclear. Is it trying to say that if the rate of transmission is sufficiently slow relative to the evolutionary rate, too much mutation may have obscured the common ancestry?
&lt;/blockquote&gt;

We apologize for the confusing language.  We were trying to point out that internal branches become more difficult to resolve when they are deeper in the tree.  We have revised this statement as follows:
"Situations where there is little to no evolution among infections can occur even if the pathogen evolves rapidly compared to other pathogens; for example, when there is accelerated transmission between hosts. In such cases, the internal branches of the tree that correspond to the transmission events will be short and difficult to resolve. Conversely, if we are attempting to reconstruct transmission events in the distant past, then the lengths of terminal branches will be long and the corresponding internal branches will be difficult to resolve. In other words, reconstructing common ancestry is progressively more uncertain the further the events are from observed data, especially for rapidly evolving pathogens."

&lt;blockquote style="color: #777"&gt;
It might be worth mentioning the effects of recombination on source attribution in the section on secondary infection – both how it might affect tree inference, and what it means for the transmission chains.
&lt;/blockquote&gt;

This is a good point.  We have added the following paragraph to the section on ''Phylogenetic uncertainty'':
"Genetic recombination is the exchange of genetic material between individual genomes. For pathogens, recombination can occur when a cell is infected by multiple copies of the pathogen. If some hosts were infected multiple times by two or more divergent variants from different sources (i.e., superinfection), then recombination can produce mosaic genomes that complicate the reconstruction of an accurate phylogeny[21]. In other words, different segments of a recombinant genome may be related to other genomes through discordant phylogenies in such a way that cannot be accurately represented by a single tree. In practice, it is common to screen for recombinant sequences and discard them before reconstructing a phylogeny from an alignment that is assumed to be free of recombination [22]."

&lt;blockquote style="color: #777"&gt;
The discrete state migration models can be applied to the population-level attribution to host-species for zoonotic/food-borne pathogens, as well as individuals, which might be worth adding if you do expand the definition to include those. 
&lt;/blockquote&gt;

Thanks for pointing this out - we have incorporated these points into the section on ''Ancestral host-state reconstruction''.

&lt;blockquote style="color: #777"&gt;
The ‘Phylodynamic methods’ needs a more focused introduction to how it helps with source attribution (I’d suggest it’s more commonly used for population-level transmission dynamics/epidemiological processes). This section also re-introduces the coalescent, which makes the distinction between phylogenetics and phylodynamics less clear.  
&lt;/blockquote&gt;

We apologize - the coalescent indeed appeared in multiple parts of the original text.  We have greatly reduced the redundant text, and clarified between the two different applications of the coalescent in phylodynamics (namely to model common ancestry within hosts, and transmission among hosts).

&lt;blockquote style="color: #777"&gt;
‘Continuous-state models could be employed for source attribution at the level of geographic regions, especially if precise geolocation data were available; however, we have not yet found such an application of ancestral reconstruction for source attribution in the literature.’ – Dellicour et al (2018; Nature Communications https://www.nature.com/articles/s41467-018-03763-2) fitted continuous diffusion models for phylogeography, though admittedly they didn’t use it directly for source attribution, but rather for evaluating potential barriers to transmission.
&lt;/blockquote&gt;

Thank you for pointing out the Dellicour paper - we have amended this statement accordingly.

&lt;blockquote style="color: #777"&gt;
Some of comments relating to Phylogenetic uncertainty are not just limited to phylodynamic approaches (alignment uncertainty; sequencing error). Might these be better included under a general ‘Limitations of genetic data’ heading? (Recombination might also be a good fit here, as might accurately rooting the tree).
&lt;/blockquote&gt;

As suggested, we relocated these topics to the section on phylogenetic uncertainty, and added a paragraph on recombination.

&lt;blockquote style="color: #777"&gt;
Minor comments
•	Inconsistency in quotes for the coin toss of ‘heads’ or “heads”.
&lt;/blockquote&gt;

Fixed, thank you.

&lt;blockquote style="color: #777"&gt;
•	Molecular epidemiology and Phylodynamics can have a wikilink
&lt;/blockquote&gt;

Fixed, thank you.

&lt;blockquote style="color: #777"&gt;
•	Under ‘Transmission clustering’, there’s a broken link for ‘Forensic applications of phylogenetic clustering’.
&lt;/blockquote&gt;

This link now functions properly.

&lt;blockquote style="color: #777"&gt;
•	Under’ ‘Bayesian inference’, ‘paramters’ should be ‘parameters’
&lt;/blockquote&gt;

Typo has been corrected, thank you.

&lt;blockquote style="color: #777"&gt;
•	Under Time scales, ‘If there is little to no evolution has occurred among these infections’ should be ‘If little to no evolution has occurred among these infections’.
&lt;/blockquote&gt;

Fixed, thank you.

&lt;blockquote style="color: #777"&gt;
•	Under Time scale, ‘For example, this limitation is the driving force behind the growing adoption of whole-genome sequencing for the molecular epidemiology and source attribution[6] of the bacterium tuberculosis, which makes it possible to distinguish between infections that would otherwise be assigned to the same subtype according to the standard multi-locus genotyping method[7] that targets only 24 loci of the M. tuberculosis genome, which comprises roughly 4.3 million nucleotides encoding over 4,000 genes.’ – this might be clearer rephrased or split into two sentences.
&lt;/blockquote&gt;

As suggested, we split this text into two sentences.

&lt;blockquote style="color: #777"&gt;
•	Under Phylogenetic uncertainty, ‘greatly expanded model space also makes convergence more challenging attain’ should be ‘greatly expanded model space also makes convergence more challenging _to_ attain’
&lt;/blockquote&gt;

Fixed, thanks.

=== Response to review by Matthew Hall ===

&lt;blockquote style="color: #777"&gt;
The page is a quite thorough and comprehensive introduction to this subject, covering the main bases well. I appreciate that the ethical considerations are taken into account and the command of the literature is generally good. I do feel that it could use some reorganisation.
&lt;/blockquote&gt;

&lt;blockquote style="color: #777"&gt;
I have four major recommendations. Firstly, be clear exactly what you are talking about! Even the first sentence is a little clumsy - the words “from a source population, individual or location, to subsequent hosts” do not give the impression that the source entities may be of the same nature as the second (i.e. “hosts”). I am not sure what this page intends to define as falling within the category “source attribution”. Is e.g. phylogeography source attribution? Is the identification of reservoir species for zoonses? If so, then there is plenty of relevant material which is not covered here.
&lt;/blockquote&gt;


&lt;blockquote style="color: #777"&gt;
Secondly, although the stated focus of the page is source attribution in general, it does tend to focus mostly on genetic methods. This is not surprising given the state of the art, but it fails to flow well. The introduction is on the general topic, but the page then introduces microbial subtyping before returning to non-genetic methods in the next section (‘"Dutch"/Hald models and Bayesian inference’). I would recommend switching the order of these, and making the genetics section as self-contained as possible. 
&lt;/blockquote&gt;


&lt;blockquote style="color: #777"&gt;
Thirdly, if the authors wish to introduce concepts such as Bayesian inference and coalescent theory to a general audience, I would recommend relying much less on dense text blocks. A picture tells a thousand words, and for example, Bayes’ theorem is not even stated. The coalescent is also effectively introduced twice. There is a tendency to leap from very basic explanations to jargon that would be unfamiliar to lay readers, for example going from the explaining the concept of a prior distribution to talking about uniform priors without really defining them.
&lt;/blockquote&gt;


&lt;blockquote style="color: #777"&gt;
Finally, I would recommend a full section describing the differences between viruses and bacteria (and potentially other types of pathogen) that are relevant to this topic.
&lt;/blockquote&gt;


&lt;blockquote style="color: #777"&gt;
Overall, though, I like this page, and think it forms the basis for a very sound introduction to the topic.
&lt;/blockquote&gt;

&lt;blockquote style="color: #777"&gt;
More specific comments:
&lt;/blockquote&gt;


&lt;blockquote style="color: #777"&gt;
“Encountering too many types on the population, however, makes it likely that every individual carries a unique subtype.” I understand what is meant here but it needs rewording.
&lt;/blockquote&gt;


&lt;blockquote style="color: #777"&gt;
Subtyping assigns samples to subtypes, not types.
&lt;/blockquote&gt;


&lt;blockquote style="color: #777"&gt;
It’s not clear whether the authors regard a distinct genome as a “subtype” and whether subtyping and WGS are being treated as fundamentally different procedures or not.  Under “whole-genome sequencing” it rather suggests that they are not, but under “defining subtypes” the impression is the opposite. It would be a little odd to treat a unique full genome sequence as a subtype.
&lt;/blockquote&gt;


&lt;blockquote style="color: #777"&gt;
Related, I find the suggestion that the primary reason that WGS clustering algorithms are used is that there is too much resolution in the sequences to be rather clumsy. More resolution really cannot be a bad thing and it would anyway be trivially easy to decrease it were that true. A cluster is not a subtype. (E.g. the sampling of new isolates cannot ever join two subtypes up.) This leads the text to implicitly suggest that the HA/NA influenza classification is somehow a procedure of a similar nature to clustering WGS influenza sequences by similarity. Clustering is rather an answer to the question of “what can we do to link samples together, given that we have high resolution?”
&lt;/blockquote&gt;


&lt;blockquote style="color: #777"&gt;
Phylogenetics is introduced suddenly in the “defining subtypes” section without definition, and is then introduced later.
&lt;/blockquote&gt;


&lt;blockquote style="color: #777"&gt;
I do not think that what is meant by “mass” in the Hald section would be clear to the layman.
&lt;/blockquote&gt;


&lt;blockquote style="color: #777"&gt;
I also do not think the hiking metaphor is very good, since it suggests that the goal of the hike is to reach a relative plateau where the hikers, presumably, want to keep walking forever. This is not intuitive. Nor is the idea that “the amount of time the hikers spend in a particular area will be proportional to the overall elevation” intuitive. I am not sure this page is the right place for a basic introduction to MCMC in any case.
&lt;/blockquote&gt;


&lt;blockquote style="color: #777"&gt;
The first paragraph in “Inferring transmission history from the phylogeny” contradicts itself, by first stating that internal nodes are treated as transmissions, and then saying that it is a common mistake to do this. (It is not really a mistake, but an assumption.)
&lt;/blockquote&gt;


&lt;blockquote style="color: #777"&gt;
The paragraph beginning “The amount of time we have to follow two or more lineages back in time until we encounter a common ancestor” lacks clarity. As above, if this is to be an introduction for the layman, it needs more work.
&lt;/blockquote&gt;


&lt;blockquote style="color: #777"&gt;
The more sophisticated versions of the CTMC discrete-state models commonly used in phylogeography do not work by ancestral state reconstruction, but rather by estimation of rates of lineage movement. See e.g. Lemey et al 2009.
&lt;/blockquote&gt;

&lt;blockquote style="color: #777"&gt;
On the other hand, Phyloscanner does not use a CTMC model of character evolution – it is parsimony on a fixed tree.
&lt;/blockquote&gt;

&lt;blockquote style="color: #777"&gt;
Finally on that subject, and as alluded to before, it is not really clear whether this page regards phylogeography as a source attribution method or not.
&lt;/blockquote&gt;


&lt;blockquote style="color: #777"&gt;
“A group of infections is paraphyletic if they are related by a common ancestor that also has one or more members that are not assigned to this group.” Reword this – it suggests that common ancestors have members.
&lt;/blockquote&gt;


&lt;blockquote style="color: #777"&gt;
Modern bootstrapping uses approximations that make it less time-intensive than simply re-running the analysis many times.
&lt;/blockquote&gt;


&lt;blockquote style="color: #777"&gt;
The phylodynamics section also lacks clarity. Ultimately the most commonly-used phylodynamic methods of both types (backwards-time and forwards-time) are not source attribution methods and are concerned with reconstructing overall dynamics. You cannot in general use a skyline plot or standard birth-death methods to do source attribution. I do not feel this really comes across at all.
&lt;/blockquote&gt;


&lt;blockquote style="color: #777"&gt;
The COVID case counts from March should be updated.
&lt;/blockquote&gt;</text>
      <sha1>appuhy4o27mitdscqc2xyitpdq0vzha</sha1>
    </revision>
    <revision>
      <id>8967</id>
      <parentid>8965</parentid>
      <timestamp>2021-09-21T20:21:31Z</timestamp>
      <contributor>
        <username>Artpoon</username>
        <id>47</id>
      </contributor>
      <comment>/* Response to review by Matthew Hall */</comment>
      <model>wikitext</model>
      <format>text/x-wiki</format>
      <text xml:space="preserve" bytes="35620">== Review by Bethany Dearlove ==

This is a comprehensive article, giving a useful introduction to source attribution using genetic sequence data. I was pleased to see that the article covers a number of challenges and limitations with source attribution methods, and I thank the authors for contributing this.

Major comments

The focus of the article is clearly on human-to-human transmission, though I understand source attribution to be a little wider than this, including water- or food-borne outbreaks and zoonoses (the Campylobacter example used later on is a nice example of this, attributing human infections to various host species – human-to-human infection of Campylobacter being rare). Therefore, it could be seen as “who or what infected whom”. It may also be worth adding a couple of (general) examples to, give more context to what a “source population, individual or location” might be. Why is it interesting/important to infer the source? How might this information be used?

There is a lot of technical detail in this page, which I think is understandable given the cross-disciplinary nature of the topic, but in places it would help to add signposting for the reader as to how this relates back to source attribution. For example, before going too far into Microbial subtyping, it would be helpful to lay out for the reader that for source attribution, you need two things: some information about the sample of interest (e.g. subtype), and the same information from the possible sources of infection for comparison. This would then naturally lead into 1) types of data, and 2) ways to compare them. The Phylogenetic methods section could also lean more heavily on to the pages for ‘Phylogenetic tree’ and ‘Computational Phylogenetics’ (the latter of which gives much more detail on how to reconstruct phylogenies and node support methods, https://en.wikipedia.org/wiki/Computational_phylogenetics), to help keep more of the focus on source attribution. 

What about non-genetic methods of source attribution, e.g. case-control studies for food-borne outbreaks? This might help lay out the fundamentals for a general audience, both in grouping cases together (what food did all the cases from an event all eat?), and methods (e.g. Bayes theorem using the food example).

Does ‘Whole genome sequencing’ belong under ‘Single and multi-locus typing’? I think it may be better in its own section, as there seems to be a disconnect here with what follows about genetic clustering. The advantage of WGS is the increased resolution, which I think is worth stating explicitly (again, signposting back to why is this relevant for source attribution). 

I wonder whether much of the ‘Genetic Clustering’ section might be better placed with the ‘Phylogenetic methods’ section, given it features phylogenetic trees before they have been fully introduced. This might help better delineate the terms ‘cluster’ and ‘subtype’, which I think come across as a little muddled.

‘It is generally easier to reconstruct a phylogenetic tree from genetic sequences than to reconstruct the transmission tree from other sources of information, such as contact tracing.’ – I’m not sure ‘easier’ is right here, surely this depends on the data/expertise you have available? 

‘If there is little to no evolution has occurred among these infections (in other words, if they are genetically almost identical) then it is difficult to reconstruct the order that different lineages descended from their common ancestors.’ Should this be observed evolution, given that the example that follows suggests that there was evolution when using the increased resolution of genomes versus MLST?

‘Conversely, if there has been too much evolution because we are working with a transmission tree on an extremely long time scale, then the genetic similarity that implies common ancestry will have eroded.’ I think this is a little unclear. Is it trying to say that if the rate of transmission is sufficiently slow relative to the evolutionary rate, too much mutation may have obscured the common ancestry?

It might be worth mentioning the effects of recombination on source attribution in the section on secondary infection – both how it might affect tree inference, and what it means for the transmission chains.

The discrete state migration models can be applied to the population-level attribution to host-species for zoonotic/food-borne pathogens, as well as individuals, which might be worth adding if you do expand the definition to include those. 

The ‘Phylodynamic methods’ needs a more focused introduction to how it helps with source attribution (I’d suggest it’s more commonly used for population-level transmission dynamics/epidemiological processes). This section also re-introduces the coalescent, which makes the distinction between phylogenetics and phylodynamics less clear.  

‘Continuous-state models could be employed for source attribution at the level of geographic regions, especially if precise geolocation data were available; however, we have not yet found such an application of ancestral reconstruction for source attribution in the literature.’ – Dellicour et al (2018; Nature Communications https://www.nature.com/articles/s41467-018-03763-2) fitted continuous diffusion models for phylogeography, though admittedly they didn’t use it directly for source attribution, but rather for evaluating potential barriers to transmission.

Some of comments relating to Phylogenetic uncertainty are not just limited to phylodynamic approaches (alignment uncertainty; sequencing error). Might these be better included under a general ‘Limitations of genetic data’ heading? (Recombination might also be a good fit here, as might accurately rooting the tree).

Minor comments

•	Inconsistency in quotes for the coin toss of ‘heads’ or “heads”.
•	Molecular epidemiology and Phylodynamics can have a wikilink
•	Under ‘Transmission clustering’, there’s a broken link for ‘Forensic applications of phylogenetic clustering’.
•	Under’ ‘Bayesian inference’, ‘paramters’ should be ‘parameters’
•	Under Time scales, ‘If there is little to no evolution has occurred among these infections’ should be ‘If little to no evolution has occurred among these infections’.
•	Under Time scale, ‘For example, this limitation is the driving force behind the growing adoption of whole-genome sequencing for the molecular epidemiology and source attribution[6] of the bacterium tuberculosis, which makes it possible to distinguish between infections that would otherwise be assigned to the same subtype according to the standard multi-locus genotyping method[7] that targets only 24 loci of the M. tuberculosis genome, which comprises roughly 4.3 million nucleotides encoding over 4,000 genes.’ – this might be clearer rephrased or split into two sentences.
•	Under Phylogenetic uncertainty, ‘greatly expanded model space also makes convergence more challenging attain’ should be ‘greatly expanded model space also makes convergence more challenging _to_ attain’


== Review by Matthew Hall ==
[truncated: 555,996 more chars]
